# Supplementary material for: Cryo-EM structure of the human Kv3.1 channel reveals gating control by the cytoplasmic T1 domain
Source: Nat Commun. 2022 Jul 15;13:4087. doi: 10.1038/s41467-022-29594-w (PMC9287412; doi:10.1038/s41467-022-29594-w)
Supplement: Supplementary file 6 — Source data [file 41467_2022_29594_MOESM6_ESM.zip]

Archive with 2 entries (2 files):
- Source Data/329232_2_data_set_6331863_r80h0q (1).xlsx
- Source Data/329232_2_data_set_6331864_r80h0q.xlsx
