# Supplementary material for: Cryo-EM structure of the human Kv3.1 channel reveals gating control by the cytoplasmic T1 domain
Source: Nat Commun. 2022 Jul 15;13:4087. doi: 10.1038/s41467-022-29594-w (PMC9287412; doi:10.1038/s41467-022-29594-w)
Supplement: Supplementary file 6 — Source data [file 41467_2022_29594_MOESM6_ESM.zip › Source Data/329232_2_data_set_6331863_r80h0q (1).xlsx]

## Sheet: Fig 6
a	n=19		n=9		n=10		n=9		n=9		n=11		n=10			b								c	n=10		n=10		n=11		n=10			d					e						n	9		9
Voltage (mV)	WT		D114A		E117A		R332A		H336A		R339A		K449A			WT	D114A	E117A	R332A	H336A	R339A	K449A		Voltage (mV)	WT		E116A		D120A		E116A/D120A			WT	E116A	D120A	E116A/D120A		Time (ms)	WT	H336A	Time (ms)	WT	H336A	Voltage (mV)	WT		H336A
-60	0.00155	0.000701866	0.00134	0.000433444	0.00284	0.000860728	0.00235	0.000562439	0.00193	0.000924468	0.00219	0.00161	0.00332	0.00109		V0.5	V0.5	V0.5	V0.5	V0.5	V0.5	V0.5		-60	0.00117	0.000351358	0.00125	0.000476009	0.00115	0.000481568	0.00281	0.00158		V0.5	V0.5	V0.5	V0.5		0	-0.0061	0	0	-0.00916	0.00331	-100
-50	0.00252	0.000906037	0.00193	0.00037068	0.00286	0.000699614	0.00341	0.000678881	0.00248	0.000520169	0.00375	0.0022	0.00376	0.00116		9.02036	-3.91299	6.48276	20.1741	13.3855	14.4963	22.507		-50	0.00231	0.000413222	0.00202	0.000317056	0.000845096	0.000456666	0.0026	0.00104		11.7886	2.06487	16.202	1.04826		0.2	0.00305	-0.00999	0.02	0.0061	0.00992	-90
-40	0.0028	0.000710196	0.00297	0.000497475	0.00293	0.000440574	0.00296	0.000410599	0.00241	0.000312973	0.00311	0.0023	0.00306	0.000897895		6.89296	-4.5574	6.29855	26.8472	11.7597	11.6727	25.0662		-40	0.000919644	0.000746418	0.00143	0.000292357	8.03879e-06	0.000577554	0.00182	0.00142		6.60344	7.80886	18.8011	6.2454		0.4	0	-0.00999	0.04	0	0.00331	-80
-30	0.00535	0.00124	0.01964	0.00181	0.00869	0.00221	0.00493	0.0017	0.00278	0.000473493	0.00748	0.00515	0.00296	0.0011		3.74119	-6.01354	7.27043	26.2621	13.5655	3.14995	25.0733		-30	-0.00146	0.000804816	0.000506931	0.000451536	-0.00255	0.000518346	0.00459	0.00314		12.2869	7.47812	13.9061	4.0165		0.6	-0.00916	0.00999	0.06	0.00305	-0.00331	-70
-20	0.02151	0.00316	0.05744	0.00622	0.0257	0.00403	0.02216	0.00491	0.02127	0.00345	0.01754	0.00578	0.01109	0.0041		8.50391	-1.5948	6.3201	25.3318	12.7518	12.8807	21.2815		-20	0.01493	0.00296	0.03023	0.0021	0.00665	0.00233	0.04272	0.00318		6.64217	1.37065	14.0937	3.00299		0.8	-0.00305	0.005	0.08	0	-0.00992	-60
-10	0.06758	0.00664	0.24079	0.02022	0.08698	0.0119	0.03649	0.00737	0.05194	0.00601	0.03863	0.01011	0.03408	0.00513		13.0271	-2.22215	7.00297	24.0705	4.1519	17.6832	20.597		-10	0.06905	0.00671	0.1363	0.00832	0.05382	0.00551	0.15055	0.0082		6.32325	6.61718	17.7296	4.71432		1	-0.0061	-0.01499	0.1	0	-0.00331	-50
0	0.25156	0.01838	0.57208	0.02884	0.30176	0.02706	0.09184	0.01637	0.19033	0.01904	0.14771	0.0223	0.07357	0.01004		17.6337	-0.2539	10.8967	40.2197	8.94201	10.0492	19.2136		0	0.26295	0.01617	0.38703	0.01693	0.20457	0.01906	0.37658	0.01444		7.20036	3.37329	6.85624	3.9278		1.2	0.00305	0.005	0.12	0.0061	-0.01322	-40	1.70695	0.18454	2.82119	0.09867
10	0.58709	0.0353	0.8458	0.02367	0.62246	0.02984	0.15368	0.02357	0.49329	0.0391	0.42448	0.03693	0.17536	0.01465		11.1874	-1.18991	4.75726	28.8481	11.1886	10.8538	18.688		10	0.58046	0.02186	0.669	0.0232	0.50356	0.04218	0.64349	0.02242		4.61145	5.48034	5.14159	8.23319		1.4	0.00305	0.01499	0.14	-0.0061	-0.01653	-30	2.8373	0.28235	5.064	0.23671
20	0.84722	0.03536	0.97198	0.01124	0.86491	0.02361	0.27048	0.02555	0.79946	0.03305	0.73536	0.03485	0.4488	0.03005		15.1812	1.12595	2.36795	31.0728	6.90069	13.2037	26.2996		20	0.83895	0.02389	0.86092	0.02166	0.78135	0.05036	0.83564	0.02459		6.93577	5.32933	7.78866	7.10346		1.6	0.00305	-0.005	0.16	0.00305	-0.01322	-20	4.99516	0.55185	10.4832	0.6115
30	0.94802	0.01926	0.98773	0.00515	0.96807	0.01406	0.53641	0.03539	0.96077	0.01366	0.9127	0.019	0.77379	0.03872		16.714	1.63622	10.7512	26.635	10.1297	12.5906	16.3459		30	0.96431	0.0155	0.95457	0.01361	0.91318	0.03707	0.94047	0.02002		8.04347	1.62857		9.379		1.8	0.00305	-0.005	0.18	0	-0.02314	-10	9.09006	0.99364	21.9555	1.43797
40	0.95668	0.0067	0.98493	0.00579	0.98664	0.00503	0.82309	0.04022	0.99148	0.00642	0.97755	0.00962	0.94424	0.01934		12.9311		1.95607	29.2362		16.4033	18.8572		40	0.99694	0.00707	0.98828	0.00596	0.95272	0.01735	0.98627	0.01164		7.66952	3.33244	4.51803	3.56215		2	-0.00305	0.005	0.2	-0.00305	-0.02314	0	13.8331	1.17847	41.1449	2.31006
50	0.99278	0.00565			0.98368	0.00872	0.94609	0.02816	0.97015	0.00668	0.99216	0.00396	0.97087	0.00969		3.6565					15.4226			50	0.98981	0.00815	0.99882	0.00309	0.95659	0.00815	0.98488	0.00817				8.61218			2.2	0.00305	0	0.22	0.01221	-0.02314	10	15.7302	1.01893	60.9107	3.09336
60	0.99492	0.00666					0.94313	0.01498			0.98723	0.00868	0.97429	0.00947		4.04136								60	0.97801	0.00993	0.99405	0.00507	1.00152	0.00625	0.98696	0.01074				7.69984			2.4	-0.0061	0.005	0.24	0.00305	-0.01322	20
																6.17507																							2.6	-0.00305	0.005	0.26	-0.0061	-0.02644	30
																3.39755																							2.8	0.00305	0.00999	0.28	0	-0.02975	40
																6.44277																							3	0.0061	-0.01499	0.3	0	-0.02314	50
																5.82734																		vs. WT					3.2	0.0061	-0.00999	0.32	0.01221	-0.00661	60
																2.17154																		DF	1	1	1		3.4	0.0061	-0.00999	0.34	0.00305	-0.01983
																5.86675																		F	9.70146	3.18765	5.81994		3.6	0.0061	0.01998	0.36	0.00916	-0.00331
																4.81676																		P	0.00598	0.09017	0.02673		3.8	-0.0061	0.01499	0.38	0	-0.00992
																																							4	0	0.00999	0.4	0	-0.01653
																																							4.2	0.00916	-0.005	0.42	0	-0.00661
																																							4.4	0	0	0.44	0.00916	-0.00992
																vs. WT																							4.6	0.00916	-0.01499	0.46	-0.00305	-0.00331
																DF	1	1	1	1	1	1																	4.8	0.00916	-0.00999	0.48	0.0061	0
																F	35.0951	1.24744	102.135	1.32748	6.39197	59.5571																	5	0.00305	0	0.5	0.01221	-0.00331
																P	2.99479e-06	0.27388	1.13134e-10	0.25974	0.01738	2.67107e-08																	5.2	0	0.02498	0.52	0.00305	0
																																							5.4	-0.00305	0.005	0.54	0.00916	0.00661
																																							5.6	-0.0061	-0.005	0.56	0.0061	0.00661
																																							5.8	-0.00305	-0.005	0.58	0	0.01322
																																							6	-0.0061	-0.005	0.6	0.0061	0.00992
																																							6.2	-0.00305	-0.005	0.62	0.0061	0.00331
																																							6.4	-0.00305	0.005	0.64	0	0.00992
																																							6.6	-0.0061	0.00999	0.66	-0.00305	0.00331
																																							6.8	0.00305	-0.03996	0.68	0.0061	0.00331
																																							7	-0.21973	-0.33969	0.7	0.00916	0.00661
																																							7.2	-0.32043	-0.59446	0.72	-0.00305	0.00331
																																							7.4	-0.10681	-0.31971	0.74	0.00305	0.00661
																																							7.6	-0.01831	-0.16485	0.76	0	0.00331
																																							7.8	0.03662	-0.05995	0.78	-0.00305	0.00992
																																							8	0.12512	0.01998	0.8	-0.00305	0
																																							8.2	0.23193	0.09491	0.82	0.00305	0.00661
																																							8.4	0.35095	0.18483	0.84	-0.00916	0.00661
																																							8.6	0.50964	0.25976	0.86	-0.0061	0
																																							8.8	0.74463	0.34968	0.88	-0.0061	0
																																							9	1.02234	0.49455	0.9	-0.01221	0.01322
																																							9.2	1.35803	0.60944	0.92	-0.0061	0
																																							9.4	1.70898	0.74432	0.94	-0.00916	0.00992
																																							9.6	2.07214	0.91916	0.96	-0.01221	0.00661
																																							9.8	2.44446	1.05903	0.98	-0.0061	0.00992
																																							10	2.79846	1.22388	1	-0.00916	0.00661
																																							10.2	3.12195	1.38373	1.02	-0.01221	0.01653
																																							10.4	3.42102	1.53359	1.04	-0.01221	0.01653
																																							10.6	3.69263	1.68845	1.06	-0.00305	0.01322
																																							10.8	3.93372	1.81833	1.08	-0.00305	0.00992
																																							11	4.15649	1.94322	1.1	-0.00916	0.00992
																																							11.2	4.34875	2.08809	1.12	0	0.01322
																																							11.4	4.49829	2.20798	1.14	-0.0061	0
																																							11.6	4.63867	2.32287	1.16	-0.00305	0.00661
																																							11.8	4.7699	2.46274	1.18	0	0.01322
																																							12	4.87061	2.56265	1.2	0.00305	0.00661
																																							12.2	4.96826	2.66755	1.22	-0.00305	0.00331
																																							12.4	5.05676	2.77246	1.24	0.00305	0.00331
																																							12.6	5.13611	2.84739	1.26	0.00305	0
																																							12.8	5.19714	2.9423	1.28	0	-0.00331
																																							13	5.24902	3.04721	1.3	-0.0061	-0.01322
																																							13.2	5.2948	3.12713	1.32	0	0
																																							13.4	5.34668	3.19707	1.34	-0.00305	0.00331
																																							13.6	5.40466	3.272	1.36	-0.0061	-0.00331
																																							13.8	5.42908	3.34693	1.38	-0.00916	-0.00331
																																							14	5.45044	3.42186	1.4	0	0.00661
																																							14.2	5.49011	3.48181	1.42	0.00305	0.00992
																																							14.4	5.52063	3.54675	1.44	0.00305	-0.00331
																																							14.6	5.53894	3.61668	1.46	-0.00305	0.00331
																																							14.8	5.56641	3.67663	1.48	0.00916	0.00661
																																							15	5.59387	3.73657	1.5	0.00305	0.00331
																																							15.2	5.60608	3.78153	1.52	0.00916	0.00661
																																							15.4	5.62439	3.83648	1.54	0.00305	0
																																							15.6	5.64575	3.87645	1.56	0.00305	0.00661
																																							15.8	5.66711	3.9314	1.58	0.00916	0.01322
																																							16	5.66711	3.97136	1.6	0.0061	0.00661
																																							16.2	5.68542	4.0313	1.62	0	0.00992
																																							16.4	5.70679	4.07127	1.64	0.01526	0.00661
																																							16.6	5.70374	4.11123	1.66	0.00916	0.01322
																																							16.8	5.71594	4.16119	1.68	0.00305	-0.00331
																																							17	5.72815	4.19116	1.7	0.01526	-0.00331
																																							17.2	5.73425	4.24111	1.72	0.01221	0.00661
																																							17.4	5.74951	4.27608	1.74	0.00305	0.00661
																																							17.6	5.76172	4.30605	1.76	0.01526	0.00331
																																							17.8	5.77087	4.34602	1.78	0.01221	0.00331
																																							18	5.77087	4.37599	1.8	0.00916	0.00661
																																							18.2	5.78308	4.41096	1.82	0.0061	0
																																							18.4	5.79834	4.45092	1.84	0	0
																																							18.6	5.78918	4.48089	1.86	0.00305	0
																																							18.8	5.79834	4.50587	1.88	-0.00305	0.00661
																																							19	5.8075	4.54084	1.9	0.0061	-0.00331
																																							19.2	5.8136	4.55582	1.92	0.01221	-0.00331
																																							19.4	5.82886	4.5808	1.94	0	0
																																							19.6	5.83191	4.60078	1.96	0	-0.00661
																																							19.8	5.82581	4.64075	1.98	0	0
																																							20	5.82886	4.65573	2	0	-0.00661
																																							20.2	5.82581	4.68071	2.02	-0.00916	-0.00331
																																							20.4	5.82886	4.71068	2.04	0	-0.00331
																																							20.6	5.83191	4.74065	2.06	-0.0061	-0.01322
																																							20.8	5.85327	4.75564	2.08	-0.0061	-0.00661
																																							21	5.85938	4.76563	2.1	0	-0.00661
																																							21.2	5.86548	4.7956	2.12	0.00305	-0.00661
																																							21.4	5.85938	4.80559	2.14	0	-0.00992
																																							21.6	5.86548	4.83557	2.16	0.00305	-0.00992
																																							21.8	5.85938	4.85055	2.18	0.0061	-0.00992
																																							22	5.85938	4.87553	2.2	-0.0061	-0.01653
																																							22.2	5.85327	4.89052	2.22	0	-0.00661
																																							22.4	5.86548	4.9105	2.24	0.0061	-0.01653
																																							22.6	5.86548	4.91549	2.26	-0.00305	-0.01322
																																							22.8	5.86548	4.93548	2.28	-0.00305	-0.00661
																																							23	5.87158	4.96045	2.3	0.00305	-0.00992
																																							23.2	5.87769	4.97544	2.32	-0.00305	-0.00992
																																							23.4	5.87158	4.98043	2.34	0.00305	-0.00992
																																							23.6	5.87158	5.00541	2.36	0.0061	-0.00661
																																							23.8	5.88684	5.03039	2.38	0.00305	-0.00331
																																							24	5.88684	5.03039	2.4	-0.0061	-0.00661
																																							24.2	5.89294	5.05037	2.42	0.0061	0
																																							24.4	5.88074	5.07035	2.44	0.0061	0
																																							24.6	5.88074	5.08034	2.46	0	0.00331
																																							24.8	5.88074	5.09533	2.48	0	-0.00331
																																							25	5.89905	5.11531	2.5	0.0061	0.01322
																																							25.2	5.88989	5.1303	2.52	0.0061	0
																																							25.4	5.88989	5.14528	2.54	0	0.00992
																																							25.6	5.88989	5.14029	2.56	0.00916	0
																																							25.8	5.89294	5.15028	2.58	0.00305	0.01322
																																							26	5.89905	5.16526	2.6	0.01221	0
																																							26.2	5.88379	5.17526	2.62	0.00305	0.00661
																																							26.4	5.88989	5.19024	2.64	-0.00305	0.00331
																																							26.6	5.89905	5.20523	2.66	-0.0061	0
																																							26.8	5.89905	5.22521	2.68	0	0
																																							27	5.89905	5.21522	2.7	0	-0.00661
																																							27.2	5.896	5.23021	2.72	-0.00305	0.00661
																																							27.4	5.9021	5.2402	2.74	0.00916	0.01653
																																							27.6	5.88684	5.22021	2.76	0.01831	0.04627
																																							27.8	5.90515	5.2402	2.78	0.02441	0.0661
																																							28	5.9021	5.26517	2.8	0.02136	0.07932
																																							28.2	5.89294	5.28515	2.82	0.0061	0.07602
																																							28.4	5.9082	5.29515	2.84	-0.03052	0.06941
																																							28.6	5.9082	5.29015	2.86	-0.06714	0.03636
																																							28.8	5.9082	5.30514	2.88	-0.10376	0.01322
																																							29	5.90515	5.30514	2.9	-0.14954	-0.02975
																																							29.2	5.89905	5.31013	2.92	-0.18616	-0.07271
																																							29.4	5.90515	5.31013	2.94	-0.23804	-0.11568
																																							29.6	5.91431	5.3401	2.96	-0.27771	-0.15865
																																							29.8	5.91431	5.3401	2.98	-0.31128	-0.19831
																																							30	5.90515	5.3501	3	-0.3479	-0.24128
																																							30.2	5.9082	5.37008	3.02	-0.38452	-0.28424
																																							30.4	5.9082	5.36508	3.04	-0.42114	-0.32391
																																							30.6	5.9021	5.37008	3.06	-0.43945	-0.36687
																																							30.8	5.9021	5.37507	3.08	-0.46997	-0.40984
																																							31	5.9082	5.38506	3.1	-0.50354	-0.4495
																																							31.2	5.91431	5.40005	3.12	-0.50659	-0.48255
																																							31.4	5.91431	5.40005	3.14	-0.5188	-0.50239
																																							31.6	5.91736	5.42003	3.16	-0.52795	-0.51891
																																							31.8	5.9082	5.41504	3.18	-0.52185	-0.52552
																																							32	5.90515	5.42503	3.2	-0.5127	-0.52883
																																							32.2	5.90515	5.41504	3.22	-0.49744	-0.51891
																																							32.4	5.91125	5.42003	3.24	-0.47913	-0.51561
																																							32.6	5.91125	5.42503	3.26	-0.45166	-0.50569
																																							32.8	5.91431	5.43502	3.28	-0.42114	-0.47925
																																							33	5.92957	5.45999	3.3	-0.39368	-0.45281
																																							33.2	5.90515	5.44501	3.32	-0.3479	-0.42637
																																							33.4	5.91431	5.45	3.34	-0.32959	-0.39993
																																							33.6	5.9082	5.455	3.36	-0.29907	-0.38009
																																							33.8	5.88989	5.46999	3.38	-0.26245	-0.37018
																																							34	5.9082	5.46499	3.4	-0.24414	-0.35035
																																							34.2	5.91431	5.47498	3.42	-0.24109	-0.33713
																																							34.4	5.9082	5.47498	3.44	-0.22278	-0.32721
																																							34.6	5.92041	5.48497	3.46	-0.20142	-0.31399
																																							34.8	5.92651	5.49496	3.48	-0.18005	-0.28755
																																							35	5.91431	5.48497	3.5	-0.15869	-0.27433
																																							35.2	5.9021	5.47998	3.52	-0.13733	-0.2578
																																							35.4	5.91125	5.48497	3.54	-0.11597	-0.23467
																																							35.6	5.91125	5.49496	3.56	-0.10376	-0.21814
																																							35.8	5.90515	5.49496	3.58	-0.07324	-0.19501
																																							36	5.91125	5.51994	3.6	-0.06104	-0.17187
																																							36.2	5.92041	5.51994	3.62	-0.03662	-0.15534
																																							36.4	5.9082	5.49996	3.64	-0.01526	-0.13221
																																							36.6	5.9082	5.52993	3.66	0.0061	-0.10577
																																							36.8	5.92346	5.53493	3.68	0.02136	-0.09585
																																							37	5.92041	5.51494	3.7	0.04883	-0.07932
																																							37.2	5.91125	5.52494	3.72	0.05798	-0.0628
																																							37.4	5.9082	5.52494	3.74	0.07629	-0.04297
																																							37.6	5.91431	5.53992	3.76	0.0946	-0.02644
																																							37.8	5.91431	5.52993	3.78	0.11597	0.00992
																																							38	5.92346	5.54492	3.8	0.12817	0.01322
																																							38.2	5.91431	5.55491	3.82	0.14954	0.03966
																																							38.4	5.91125	5.54492	3.84	0.16785	0.04297
																																							38.6	5.91431	5.5599	3.86	0.18311	0.05949
																																							38.8	5.90515	5.5599	3.88	0.19836	0.08263
																																							39	5.91736	5.5649	3.9	0.22583	0.10246
																																							39.2	5.91736	5.5599	3.92	0.24414	0.11238
																																							39.4	5.91125	5.5599	3.94	0.2594	0.1289
																																							39.6	5.91736	5.56989	3.96	0.27466	0.14543
																																							39.8	5.91431	5.56989	3.98	0.31738	0.16526
																																							40	5.91736	5.57988	4	0.33569	0.17517
																																							40.2	5.9082	5.58988	4.02	0.35706	0.19831
																																							40.4	5.91431	5.60986	4.04	0.37231	0.21484
																																							40.6	5.9082	5.59987	4.06	0.38757	0.23136
																																							40.8	5.91736	5.59987	4.08	0.42114	0.25119
																																							41	5.91431	5.60486	4.1	0.44861	0.27102
																																							41.2	5.92041	5.59487	4.12	0.46997	0.29416
																																							41.4	5.92041	5.58488	4.14	0.48828	0.30408
																																							41.6	5.90515	5.61485	4.16	0.5188	0.33052
																																							41.8	5.92041	5.60986	4.18	0.54321	0.34374
																																							42	5.91736	5.61485	4.2	0.56458	0.37018
																																							42.2	5.91736	5.61485	4.22	0.60425	0.38009
																																							42.4	5.91736	5.60986	4.24	0.62256	0.40654
																																							42.6	5.9082	5.60986	4.26	0.66223	0.42637
																																							42.8	5.9082	5.61485	4.28	0.69885	0.44289
																																							43	5.90515	5.62484	4.3	0.72937	0.46272
																																							43.2	5.91125	5.63483	4.32	0.75684	0.48255
																																							43.4	5.9082	5.62984	4.34	0.78735	0.50569
																																							43.6	5.9082	5.62984	4.36	0.82703	0.52883
																																							43.8	5.91431	5.64982	4.38	0.86365	0.55196
																																							44	5.90515	5.64483	4.4	0.89417	0.57179
																																							44.2	5.92041	5.63983	4.42	0.93384	0.60154
																																							44.4	5.91125	5.63483	4.44	0.97046	0.61146
																																							44.6	5.91431	5.63983	4.46	1.00098	0.6379
																																							44.8	5.91431	5.65482	4.48	1.04065	0.65112
																																							45	5.9082	5.66481	4.5	1.08032	0.68417
																																							45.2	5.91736	5.65981	4.52	1.12	0.71061
																																							45.4	5.9082	5.66481	4.54	1.15662	0.73705
																																							45.6	5.91736	5.65981	4.56	1.18713	0.75027
																																							45.8	5.91431	5.65482	4.58	1.22986	0.7668
																																							46	5.91125	5.63983	4.6	1.27563	0.78994
																																							46.2	5.91431	5.65981	4.62	1.32141	0.82299
																																							46.4	5.91431	5.6748	4.64	1.35193	0.83621
																																							46.6	5.91125	5.6748	4.66	1.40076	0.86595
																																							46.8	5.9082	5.6748	4.68	1.43738	0.8924
																																							47	5.91125	5.6748	4.7	1.48315	0.90562
																																							47.2	5.91736	5.67979	4.72	1.52588	0.92214
																																							47.4	5.91431	5.66481	4.74	1.56555	0.9585
																																							47.6	5.91736	5.6698	4.76	1.61133	0.98164
																																							47.8	5.90515	5.67979	4.78	1.64795	1.00147
																																							48	5.91736	5.68479	4.8	1.69373	1.0246
																																							48.2	5.91736	5.68978	4.82	1.7334	1.05435
																																							48.4	5.91431	5.68479	4.84	1.77917	1.07749
																																							48.6	5.91431	5.68479	4.86	1.8219	1.09071
																																							48.8	5.9082	5.68978	4.88	1.87073	1.13037
																																							49	5.91125	5.68479	4.9	1.9104	1.14689
																																							49.2	5.91736	5.68978	4.92	1.95007	1.17664
																																							49.4	5.92957	5.68479	4.94	1.99585	1.20308
																																							49.6	5.91736	5.69478	4.96	2.03857	1.22291
																																							49.8	5.92651	5.68978	4.98	2.0874	1.24605
																																							50	5.91431	5.69977	5	2.12708	1.27249
																																							50.2	5.91125	5.70977	5.02	2.1698	1.29563
																																							50.4	5.91431	5.70977	5.04	2.20642	1.31215
																																							50.6	5.92346	5.69977	5.06	2.26135	1.33529
																																							50.8	5.91125	5.70477	5.08	2.29797	1.35843
																																							51	5.9082	5.69478	5.1	2.34375	1.37495
																																							51.2	5.90515	5.69977	5.12	2.39258	1.39809
																																							51.4	5.91125	5.70477	5.14	2.4231	1.42783
																																							51.6	5.91125	5.70977	5.16	2.47192	1.44766
																																							51.8	5.91125	5.71976	5.18	2.5116	1.46089
																																							52	5.91431	5.69977	5.2	2.54822	1.49394
																																							52.2	5.91431	5.70477	5.22	2.59399	1.51046
																																							52.4	5.91125	5.70477	5.24	2.63367	1.53029
																																							52.6	5.91125	5.70977	5.26	2.67639	1.54682
																																							52.8	5.91431	5.70977	5.28	2.71912	1.56996
																																							53	5.91125	5.71476	5.3	2.75269	1.58648
																																							53.2	5.92957	5.69977	5.32	2.80151	1.61292
																																							53.4	5.90515	5.70977	5.34	2.83813	1.62614
																																							53.6	5.91125	5.69977	5.36	2.88391	1.64597
																																							53.8	5.9082	5.71476	5.38	2.92358	1.6625
																																							54	5.91431	5.71976	5.4	2.96326	1.68894
																																							54.2	5.91431	5.71976	5.42	3.00598	1.69886
																																							54.4	5.91125	5.71976	5.44	3.04565	1.71869
																																							54.6	5.91431	5.72475	5.46	3.08228	1.74513
																																							54.8	5.91736	5.70977	5.48	3.12805	1.76827
																																							55	5.92346	5.71976	5.5	3.15857	1.78479
																																							55.2	5.92041	5.71976	5.52	3.20129	1.80462
																																							55.4	5.91431	5.72975	5.54	3.24097	1.82776
																																							55.6	5.91431	5.73974	5.56	3.27759	1.84429
																																							55.8	5.92041	5.72975	5.58	3.31726	1.87734
																																							56	5.91125	5.72975	5.6	3.35693	1.89386
																																							56.2	5.91736	5.72475	5.62	3.38745	1.917
																																							56.4	5.9021	5.72975	5.64	3.42407	1.93683
																																							56.6	5.9021	5.72975	5.66	3.46069	1.96327
																																							56.8	5.91125	5.72975	5.68	3.48816	1.97319
																																							57	5.91125	5.72975	5.7	3.53394	1.99632
																																							57.2	5.91431	5.72975	5.72	3.56445	2.02276
																																							57.4	5.91125	5.73474	5.74	3.59802	2.03929
																																							57.6	5.91736	5.74473	5.76	3.63464	2.05912
																																							57.8	5.91125	5.74473	5.78	3.66211	2.07895
																																							58	5.91736	5.72975	5.8	3.70178	2.09548
																																							58.2	5.91431	5.73474	5.82	3.73535	2.11531
																																							58.4	5.92651	5.74973	5.84	3.76587	2.13845
																																							58.6	5.91431	5.74973	5.86	3.79944	2.15497
																																							58.8	5.91736	5.74973	5.88	3.82996	2.16489
																																							59	5.9082	5.74473	5.9	3.86353	2.19133
																																							59.2	5.91125	5.73974	5.92	3.89404	2.20124
																																							59.4	5.91125	5.73474	5.94	3.92151	2.22768
																																							59.6	5.91431	5.73974	5.96	3.95813	2.24752
																																							59.8	5.9082	5.75472	5.98	3.98865	2.26404
																																							60	5.92041	5.76472	6	4.02527	2.28057
																																							60.2	5.91736	5.76472	6.02	4.04358	2.3037
																																							60.4	5.91431	5.75472	6.04	4.07715	2.32353
																																							60.6	5.9082	5.76472	6.06	4.10767	2.33676
																																							60.8	5.91125	5.77471	6.08	4.13818	2.35989
																																							61	5.91736	5.74973	6.1	4.1687	2.38633
																																							61.2	5.92041	5.74973	6.12	4.18701	2.39294
																																							61.4	5.91431	5.75972	6.14	4.22058	2.40947
																																							61.6	5.91736	5.76472	6.16	4.245	2.43591
																																							61.8	5.91431	5.7847	6.18	4.27246	2.44913
																																							62	5.92041	5.76971	6.2	4.29993	2.46235
																																							62.2	5.92041	5.75972	6.22	4.33044	2.48549
																																							62.4	5.9082	5.76472	6.24	4.35181	2.49871
																																							62.6	5.91125	5.76472	6.26	4.38843	2.51193
																																							62.8	5.91125	5.76472	6.28	4.40979	2.53837
																																							63	5.9082	5.75972	6.3	4.43726	2.54829
																																							63.2	5.92651	5.75972	6.32	4.45862	2.56812
																																							63.4	5.9082	5.75972	6.34	4.47693	2.58464
																																							63.6	5.91431	5.76971	6.36	4.5105	2.60778
																																							63.8	5.92346	5.79968	6.38	4.53186	2.62431
																																							64	5.91125	5.77471	6.4	4.56238	2.63092
																																							64.2	5.91125	5.76971	6.42	4.57764	2.65405
																																							64.4	5.92041	5.76472	6.44	4.60815	2.67058
																																							64.6	5.91431	5.75972	6.46	4.62646	2.68049
																																							64.8	5.91431	5.76971	6.48	4.65088	2.69702
																																							65	5.90515	5.78969	6.5	4.67224	2.71685
																																							65.2	5.91125	5.77471	6.52	4.6936	2.73338
																																							65.4	5.91736	5.76971	6.54	4.70886	2.74329
																																							65.6	5.92041	5.77471	6.56	4.73938	2.76643
																																							65.8	5.91125	5.76472	6.58	4.75464	2.77965
																																							66	5.92041	5.77471	6.6	4.7821	2.79617
																																							66.2	5.91736	5.79469	6.62	4.79431	2.80609
																																							66.4	5.91125	5.77471	6.64	4.81567	2.83253
																																							66.6	5.9082	5.79469	6.66	4.83704	2.83584
																																							66.8	5.91736	5.76971	6.68	4.8645	2.85567
																																							67	5.90515	5.77471	6.7	4.88586	2.88211
																																							67.2	5.91125	5.7847	6.72	4.89502	2.88541
																																							67.4	5.91431	5.77471	6.74	4.91638	2.90855
																																							67.6	5.91431	5.7797	6.76	4.9408	2.91847
																																							67.8	5.91125	5.76971	6.78	4.95605	2.93169
																																							68	5.91431	5.77471	6.8	4.98047	2.94821
																																							68.2	5.91125	5.77471	6.82	4.98962	2.96474
																																							68.4	5.91736	5.7847	6.84	5.00793	2.97465
																																							68.6	5.91125	5.7847	6.86	5.02319	2.99118
																																							68.8	5.91736	5.79469	6.88	5.04456	3.00771
																																							69	5.92041	5.78969	6.9	5.05676	3.02423
																																							69.2	5.9082	5.7847	6.92	5.09338	3.03745
																																							69.4	5.91431	5.76971	6.94	5.09949	3.05067
																																							69.6	5.91431	5.79968	6.96	5.1178	3.05398
																																							69.8	5.91431	5.7847	6.98	5.13306	3.08042
																																							70	5.92041	5.7847	7	5.14832	3.08703
																																							70.2	5.91125	5.7847	7.02	5.16357	3.10356
																																							70.4	5.91736	5.7797	7.04	5.17578	3.11347
																																							70.6	5.91736	5.7797	7.06	5.19409	3.12669
																																							70.8	5.91736	5.79469	7.08	5.21545	3.14983
																																							71	5.9021	5.77471	7.1	5.21851	3.14652
																																							71.2	5.91736	5.76971	7.12	5.24597	3.15974
																																							71.4	5.91431	5.77471	7.14	5.26123	3.17957
																																							71.6	5.91431	5.78969	7.16	5.27954	3.19279
																																							71.8	5.91125	5.7847	7.18	5.2887	3.21263
																																							72	5.9082	5.7847	7.2	5.30396	3.21924
																																							72.2	5.91431	5.79968	7.22	5.30701	3.23907
																																							72.4	5.91431	5.7847	7.24	5.33142	3.25559
																																							72.6	5.91125	5.78969	7.26	5.33752	3.26551
																																							72.8	5.91125	5.7847	7.28	5.34668	3.27873
																																							73	5.91736	5.79469	7.3	5.35889	3.29856
																																							73.2	5.91736	5.79968	7.32	5.3772	3.30848
																																							73.4	5.91736	5.78969	7.34	5.3894	3.325
																																							73.6	5.91736	5.79469	7.36	5.39856	3.33492
																																							73.8	5.92041	5.79968	7.38	5.41382	3.35475
																																							74	5.91431	5.80967	7.4	5.41992	3.36136
																																							74.2	5.9082	5.7847	7.42	5.43213	3.37127
																																							74.4	5.91125	5.79968	7.44	5.44739	3.39441
																																							74.6	5.91431	5.79469	7.46	5.45654	3.39441
																																							74.8	5.91431	5.80468	7.48	5.4718	3.41424
																																							75	5.92041	5.79968	7.5	5.48706	3.43407
																																							75.2	5.91125	5.81467	7.52	5.50842	3.44068
																																							75.4	5.9082	5.79469	7.54	5.50537	3.45721
																																							75.6	5.91125	5.79469	7.56	5.52673	3.46382
																																							75.8	5.9082	5.80468	7.58	5.53284	3.49026
																																							76	5.91125	5.79469	7.6	5.5481	3.49357
																																							76.2	5.9082	5.79968	7.62	5.56335	3.51009
																																							76.4	5.91736	5.80967	7.64	5.58167	3.5134
																																							76.6	5.9082	5.80967	7.66	5.59082	3.53323
																																							76.8	5.90515	5.79469	7.68	5.59692	3.52992
																																							77	5.91431	5.80468	7.7	5.60303	3.54975
																																							77.2	5.90515	5.79968	7.72	5.62134	3.55636
																																							77.4	5.91125	5.81467	7.74	5.63049	3.5795
																																							77.6	5.91125	5.80468	7.76	5.6427	3.5828
																																							77.8	5.91431	5.78969	7.78	5.65796	3.59272
																																							78	5.91431	5.80468	7.8	5.66711	3.60925
																																							78.2	5.91736	5.83465	7.82	5.67627	3.60594
																																							78.4	5.91431	5.82966	7.84	5.67932	3.63238
																																							78.6	5.91736	5.80967	7.86	5.69458	3.63238
																																							78.8	5.90515	5.80468	7.88	5.69153	3.64891
																																							79	5.90515	5.80468	7.9	5.70984	3.65221
																																							79.2	5.92346	5.80468	7.92	5.71289	3.66874
																																							79.4	5.92041	5.81467	7.94	5.71594	3.68196
																																							79.6	5.9082	5.82966	7.96	5.73425	3.68857
																																							79.8	5.91125	5.81467	7.98	5.74036	3.7084
																																							80	5.91125	5.80967	8	5.7373	3.72162
																																							80.2	5.91431	5.81966	8.02	5.75256	3.72823
																																							80.4	5.91125	5.81966	8.04	5.76172	3.74806
																																							80.6	5.9082	5.81467	8.06	5.76782	3.75467
																																							80.8	5.91736	5.79469	8.08	5.77393	3.76459
																																							81	5.91736	5.81467	8.1	5.78308	3.7745
																																							81.2	5.91431	5.80967	8.12	5.79529	3.79764
																																							81.4	5.91125	5.82466	8.14	5.80139	3.80095
																																							81.6	5.91125	5.82466	8.16	5.80444	3.81086
																																							81.8	5.90515	5.81966	8.18	5.8197	3.82408
																																							82	5.90515	5.81966	8.2	5.82275	3.83069
																																							82.2	5.9082	5.81966	8.22	5.83191	3.85052
																																							82.4	5.91125	5.80468	8.24	5.83801	3.85052
																																							82.6	5.91125	5.81467	8.26	5.85632	3.86374
																																							82.8	5.91431	5.82966	8.28	5.85938	3.86705
																																							83	5.91736	5.81966	8.3	5.86548	3.88688
																																							83.2	5.91125	5.81966	8.32	5.86548	3.88688
																																							83.4	5.91736	5.82466	8.34	5.88074	3.90341
																																							83.6	5.91736	5.81467	8.36	5.88684	3.91002
																																							83.8	5.9021	5.81966	8.38	5.88989	3.91332
																																							84	5.90515	5.81467	8.4	5.89294	3.92324
																																							84.2	5.9021	5.80468	8.42	5.91736	3.93976
																																							84.4	5.90515	5.80468	8.44	5.91431	3.95629
																																							84.6	5.92041	5.82466	8.46	5.92041	3.95959
																																							84.8	5.91431	5.82466	8.48	5.92651	3.97943
																																							85	5.9082	5.80967	8.5	5.93567	3.97943
																																							85.2	5.9082	5.81966	8.52	5.94482	4.00256
																																							85.4	5.9082	5.80967	8.54	5.94788	4.00256
																																							85.6	5.9082	5.81467	8.56	5.94788	4.01248
																																							85.8	5.91125	5.80967	8.58	5.96008	4.01909
																																							86	5.90515	5.81467	8.6	5.96619	4.0257
																																							86.2	5.92957	5.81966	8.62	5.96313	4.04222
																																							86.4	5.91736	5.80967	8.64	5.97534	4.05544
																																							86.6	5.90515	5.81966	8.66	5.97839	4.06205
																																							86.8	5.90515	5.81467	8.68	5.98145	4.07858
																																							87	5.91736	5.82466	8.7	5.9967	4.07528
																																							87.2	5.91125	5.83965	8.72	5.9967	4.0885
																																							87.4	5.91125	5.82966	8.74	6.00586	4.10502
																																							87.6	5.91125	5.82466	8.76	5.99976	4.10833
																																							87.8	5.9021	5.80468	8.78	5.99976	4.11494
																																							88	5.9082	5.80967	8.8	6.00891	4.12816
																																							88.2	5.91125	5.82466	8.82	6.02112	4.13807
																																							88.4	5.91125	5.81467	8.84	6.02722	4.13807
																																							88.6	5.91736	5.81966	8.86	6.02112	4.15129
																																							88.8	5.92041	5.82466	8.88	6.03333	4.1546
																																							89	5.9082	5.81966	8.9	6.03638	4.16121
																																							89.2	5.9082	5.81966	8.92	6.04858	4.17113
																																							89.4	5.9082	5.81966	8.94	6.05164	4.18765
																																							89.6	5.90515	5.81467	8.96	6.05774	4.19096
																																							89.8	5.92041	5.82466	8.98	6.06995	4.19757
																																							90	5.9082	5.81467	9	6.06384	4.21079
																																							90.2	5.9082	5.80967	9.02	6.08215	4.2174
																																							90.4	5.9082	5.83965	9.04	6.0791	4.22731
																																							90.6	5.9082	5.83965	9.06	6.08521	4.23723
																																							90.8	5.91431	5.80967	9.08	6.09131	4.25045
																																							91	5.91125	5.81966	9.1	6.08826	4.25045
																																							91.2	5.90515	5.82966	9.12	6.09741	4.26367
																																							91.4	5.9021	5.83965	9.14	6.09131	4.27028
																																							91.6	5.91431	5.81467	9.16	6.10657	4.27689
																																							91.8	5.91125	5.81966	9.18	6.10046	4.29342
																																							92	5.91431	5.82966	9.2	6.10046	4.29011
																																							92.2	5.91125	5.82466	9.22	6.11267	4.30994
																																							92.4	5.90515	5.81966	9.24	6.11877	4.31655
																																							92.6	5.91431	5.81966	9.26	6.12488	4.31655
																																							92.8	5.91125	5.81467	9.28	6.12488	4.33638
																																							93	5.91125	5.82966	9.3	6.13098	4.3496
																																							93.2	5.91431	5.82966	9.32	6.13708	4.35291
																																							93.4	5.9082	5.83465	9.34	6.14014	4.35952
																																							93.6	5.89905	5.82966	9.36	6.13098	4.36283
																																							93.8	5.9082	5.81966	9.38	6.15234	4.37274
																																							94	5.89905	5.81966	9.4	6.14319	4.37605
																																							94.2	5.9082	5.81966	9.42	6.15234	4.37935
																																							94.4	5.91431	5.83965	9.44	6.16455	4.40249
																																							94.6	5.91431	5.82966	9.46	6.1615	4.40579
																																							94.8	5.91125	5.84964	9.48	6.1615	4.4091
																																							95	5.9082	5.83465	9.5	6.17371	4.41901
																																							95.2	5.91431	5.82966	9.52	6.17371	4.42893
																																							95.4	5.90515	5.82966	9.54	6.17371	4.43554
																																							95.6	5.91431	5.84464	9.56	6.18286	4.43554
																																							95.8	5.91431	5.82966	9.58	6.18896	4.44876
																																							96	5.9021	5.85463	9.6	6.19507	4.45868
																																							96.2	5.89905	5.83965	9.62	6.18896	4.46198
																																							96.4	5.9021	5.83465	9.64	6.20117	4.4719
																																							96.6	5.90515	5.84464	9.66	6.19812	4.4752
																																							96.8	5.91431	5.83965	9.68	6.19507	4.48181
																																							97	5.91736	5.83465	9.7	6.21033	4.48512
																																							97.2	5.92041	5.83965	9.72	6.20117	4.50164
																																							97.4	5.91125	5.82966	9.74	6.20728	4.51156
																																							97.6	5.90515	5.82966	9.76	6.21033	4.50825
																																							97.8	5.89905	5.81966	9.78	6.20728	4.51486
																																							98	5.9082	5.83965	9.8	6.21338	4.53139
																																							98.2	5.90515	5.83965	9.82	6.22559	4.53469
																																							98.4	5.90515	5.83965	9.84	6.22559	4.54791
																																							98.6	5.9021	5.84464	9.86	6.22253	4.56114
																																							98.8	5.91736	5.82966	9.88	6.22559	4.56114
																																							99	5.92041	5.83465	9.9	6.23474	4.58097
																																							99.2	5.9021	5.83465	9.92	6.23474	4.58427
																																							99.4	5.91736	5.84464	9.94	6.23474	4.59088
																																							99.6	5.91736	5.83965	9.96	6.23474	4.59419
																																							99.8	5.91125	5.83965	9.98	6.2439	4.59749
																																							100	5.91736	5.84964	10	6.24084	4.6008
																																							100.2	5.9082	5.84464	10.02	6.25	4.62393
																																							100.4	5.9082	5.83465	10.04	6.24695	4.63054
																																							100.6	5.91125	5.84964	10.06	6.24695	4.62724
																																							100.8	5.91125	5.83465	10.08	6.25305	4.63385
																																							101	5.90515	5.82466	10.1	6.25916	4.65037
																																							101.2	5.9082	5.83465	10.12	6.26526	4.65699
																																							101.4	5.9082	5.83465	10.14	6.26221	4.6636
																																							101.6	5.91125	5.82466	10.16	6.27136	4.6669
																																							101.8	5.9082	5.84464	10.18	6.27441	4.67351
																																							102	5.9082	5.83465	10.2	6.25916	4.67682
																																							102.2	5.89905	5.83465	10.22	6.26831	4.68343
																																							102.4	5.9082	5.84464	10.24	6.27136	4.68673
																																							102.6	5.91125	5.82966	10.26	6.28052	4.69665
																																							102.8	5.90515	5.84964	10.28	6.27136	4.70326
																																							103	5.9021	5.82966	10.3	6.28357	4.69665
																																							103.2	5.91125	5.82466	10.32	6.28052	4.69995
																																							103.4	5.91125	5.83965	10.34	6.28967	4.71648
																																							103.6	5.91431	5.83465	10.36	6.28357	4.72639
																																							103.8	5.90515	5.82966	10.38	6.28967	4.72639
																																							104	5.90515	5.82966	10.4	6.29272	4.72639
																																							104.2	5.90515	5.82466	10.42	6.29578	4.73631
																																							104.4	5.90515	5.82466	10.44	6.29578	4.74292
																																							104.6	5.9082	5.84464	10.46	6.29578	4.73961
																																							104.8	5.90515	5.82466	10.48	6.29883	4.74953
																																							105	5.9021	5.81467	10.5	6.30493	4.75945
																																							105.2	5.91431	5.84464	10.52	6.30188	4.75614
																																							105.4	5.9082	5.84464	10.54	6.30493	4.76936
																																							105.6	5.90515	5.84464	10.56	6.30798	4.77928
																																							105.8	5.91125	5.82966	10.58	6.30493	4.77597
																																							106	5.90515	5.82966	10.6	6.30798	4.78258
																																							106.2	5.9082	5.82966	10.62	6.31104	4.7925
																																							106.4	5.90515	5.83465	10.64	6.31714	4.80241
																																							106.6	5.9021	5.81966	10.66	6.32019	4.80572
																																							106.8	5.90515	5.82966	10.68	6.32019	4.81233
																																							107	5.91736	5.83965	10.7	6.32019	4.82224
																																							107.2	5.91125	5.84464	10.72	6.32324	4.82885
																																							107.4	5.90515	5.83965	10.74	6.32324	4.82885
																																							107.6	5.90515	5.83465	10.76	6.33545	4.85199
																																							107.8	5.91431	5.83965	10.78	6.3324	4.85199
																																							108	5.91736	5.83965	10.8	6.3385	4.86521
																																							108.2	5.90515	5.84464	10.82	6.3385	4.87513
																																							108.4	5.91125	5.84964	10.84	6.3324	4.87182
																																							108.6	5.90515	5.84464	10.86	6.3385	4.87513
																																							108.8	5.91736	5.83965	10.88	6.3385	4.88504
																																							109	5.9082	5.82966	10.9	6.3385	4.88504
																																							109.2	5.91125	5.83465	10.92	6.3385	4.89826
																																							109.4	5.9021	5.83465	10.94	6.34766	4.90157
																																							109.6	5.9082	5.83965	10.96	6.34766	4.90487
																																							109.8	5.9021	5.84464	10.98	6.34155	4.91148
																																							110	5.90515	5.84964	11	6.3446	4.9247
																																							110.2	5.9082	5.84964	11.02	6.3385	4.9247
																																							110.4	5.91125	5.85463	11.04	6.34766	4.93131
																																							110.6	5.9021	5.83465	11.06	6.35376	4.93792
																																							110.8	5.90515	5.84464	11.08	6.34766	4.94123
																																							111	5.90515	5.83965	11.1	6.3446	4.94454
																																							111.2	5.9082	5.84964	11.12	6.34766	4.95115
																																							111.4	5.90515	5.84464	11.14	6.35071	4.96106
																																							111.6	5.9021	5.85463	11.16	6.35071	4.96437
																																							111.8	5.90515	5.84464	11.18	6.35681	4.96437
																																							112	5.9021	5.85463	11.2	6.36597	4.97428
																																							112.2	5.9021	5.84964	11.22	6.35986	4.97759
																																							112.4	5.91431	5.84964	11.24	6.37207	4.99411
																																							112.6	5.9021	5.84464	11.26	6.36902	4.9842
																																							112.8	5.90515	5.84964	11.28	6.36597	4.99742
																																							113	5.9082	5.84464	11.3	6.36902	4.99411
																																							113.2	5.9082	5.85463	11.32	6.37512	5.01064
																																							113.4	5.91431	5.86462	11.34	6.37207	5.00733
																																							113.6	5.90515	5.84464	11.36	6.37512	5.02055
																																							113.8	5.91431	5.84964	11.38	6.38123	5.02386
																																							114	5.9082	5.83965	11.4	6.38123	5.03708
																																							114.2	5.9082	5.84464	11.42	6.38123	5.0503
																																							114.4	5.91125	5.84964	11.44	6.38733	5.047
																																							114.6	5.90515	5.84464	11.46	6.38733	5.05691
																																							114.8	5.89905	5.85963	11.48	6.39038	5.0503
																																							115	5.90515	5.84964	11.5	6.39343	5.06022
																																							115.2	5.91125	5.82966	11.52	6.39648	5.06683
																																							115.4	5.90515	5.84964	11.54	6.39343	5.07344
																																							115.6	5.9082	5.84964	11.56	6.39343	5.07344
																																							115.8	5.91431	5.83965	11.58	6.38733	5.08005
																																							116	5.91431	5.83965	11.6	6.39954	5.08335
																																							116.2	5.90515	5.84964	11.62	6.39343	5.08005
																																							116.4	5.9021	5.85963	11.64	6.39954	5.09327
																																							116.6	5.9082	5.84964	11.66	6.39648	5.09988
																																							116.8	5.90515	5.83965	11.68	6.39038	5.10318
																																							117	5.9021	5.84964	11.7	6.39648	5.09657
																																							117.2	5.90515	5.84964	11.72	6.39343	5.10318
																																							117.4	5.90515	5.86462	11.74	6.39648	5.1131
																																							117.6	5.91431	5.84964	11.76	6.40564	5.1164
																																							117.8	5.90515	5.85463	11.78	6.40259	5.1164
																																							118	5.89294	5.84964	11.8	6.40564	5.11971
																																							118.2	5.91125	5.84464	11.82	6.39954	5.12632
																																							118.4	5.91736	5.83965	11.84	6.40259	5.13624
																																							118.6	5.90515	5.84464	11.86	6.39954	5.13954
																																							118.8	5.90515	5.83965	11.88	6.40564	5.13954
																																							119	5.9082	5.84964	11.9	6.40564	5.15276
																																							119.2	5.9021	5.84464	11.92	6.41174	5.15276
																																							119.4	5.9082	5.84964	11.94	6.40564	5.15276
																																							119.6	5.92041	5.84464	11.96	6.40564	5.15607
																																							119.8	5.91125	5.84464	11.98	6.39954	5.16929
																																							120	5.9021	5.83965	12	6.41174	5.16268
																																							120.2	5.9082	5.84464	12.02	6.4209	5.17259
																																							120.4	5.9082	5.84464	12.04	6.41174	5.1792
																																							120.6	5.90515	5.84464	12.06	6.42395	5.1792
																																							120.8	5.91125	5.84964	12.08	6.42395	5.18251
																																							121	5.90515	5.83465	12.1	6.42395	5.19573
																																							121.2	5.90515	5.84964	12.12	6.43616	5.20234
																																							121.4	5.90515	5.83965	12.14	6.427	5.20895
																																							121.6	5.90515	5.83965	12.16	6.43005	5.21886
																																							121.8	5.90515	5.84464	12.18	6.427	5.22217
																																							122	5.9082	5.85463	12.2	6.4209	5.22217
																																							122.2	5.91125	5.85463	12.22	6.43005	5.22878
																																							122.4	5.90515	5.84964	12.24	6.42395	5.23208
																																							122.6	5.9082	5.83965	12.26	6.42395	5.2387
																																							122.8	5.91125	5.85463	12.28	6.43005	5.24531
																																							123	5.9082	5.84964	12.3	6.4209	5.25192
																																							123.2	5.9021	5.84964	12.32	6.42395	5.25853
																																							123.4	5.90515	5.85463	12.34	6.43311	5.25853
																																							123.6	5.9082	5.84964	12.36	6.42395	5.26183
																																							123.8	5.91736	5.85963	12.38	6.427	5.26183
																																							124	5.9082	5.84964	12.4	6.427	5.27175
																																							124.2	5.91125	5.85463	12.42	6.42395	5.27836
																																							124.4	5.90515	5.84964	12.44	6.41785	5.28497
																																							124.6	5.9082	5.84964	12.46	6.4209	5.28166
																																							124.8	5.91125	5.82966	12.48	6.42395	5.29158
																																							125	5.91431	5.84464	12.5	6.4209	5.29488
																																							125.2	5.90515	5.85963	12.52	6.4209	5.29158
																																							125.4	5.91125	5.86462	12.54	6.43311	5.3048
																																							125.6	5.896	5.84964	12.56	6.42395	5.30149
																																							125.8	5.89905	5.84964	12.58	6.4209	5.29819
																																							126	5.9082	5.85463	12.6	6.42395	5.31141
																																							126.2	5.9082	5.86962	12.62	6.42395	5.31471
																																							126.4	5.88989	5.85963	12.64	6.42395	5.31471
																																							126.6	5.90515	5.83965	12.66	6.43616	5.31471
																																							126.8	5.92041	5.86462	12.68	6.43311	5.32132
																																							127	5.9021	5.85463	12.7	6.43005	5.32463
																																							127.2	5.91125	5.85463	12.72	6.43005	5.33124
																																							127.4	5.9082	5.85463	12.74	6.43311	5.34116
																																							127.6	5.89905	5.85463	12.76	6.43616	5.34116
																																							127.8	5.9021	5.85463	12.78	6.43616	5.34446
																																							128	5.9082	5.86962	12.8	6.44531	5.34777
																																							128.2	5.9021	5.84464	12.82	6.43616	5.35768
																																							128.4	5.9082	5.86462	12.84	6.44531	5.35438
																																							128.6	5.90515	5.86462	12.86	6.44836	5.35438
																																							128.8	5.89905	5.85463	12.88	6.43921	5.36099
																																							129	5.9082	5.85963	12.9	6.45142	5.3676
																																							129.2	5.91125	5.85463	12.92	6.46057	5.37421
																																							129.4	5.89905	5.87461	12.94	6.44531	5.38412
																																							129.6	5.90515	5.85963	12.96	6.45447	5.3709
																																							129.8	5.90515	5.85963	12.98	6.46057	5.38743
																																							130	5.9021	5.86462	13	6.45752	5.39073
																																							130.2	5.9021	5.86462	13.02	6.45752	5.39734
																																							130.4	5.91736	5.85463	13.04	6.45142	5.39073
																																							130.6	5.90515	5.86962	13.06	6.45752	5.40395
																																							130.8	5.90515	5.85463	13.08	6.45447	5.40395
																																							131	5.9021	5.85963	13.1	6.45752	5.40395
																																							131.2	5.89905	5.85463	13.12	6.46057	5.40726
																																							131.4	5.90515	5.86962	13.14	6.44531	5.40395
																																							131.6	5.90515	5.85963	13.16	6.45447	5.40726
																																							131.8	5.9021	5.84964	13.18	6.45142	5.41056
																																							132	5.9021	5.86962	13.2	6.45142	5.41717
																																							132.2	5.896	5.85963	13.22	6.45142	5.41717
																																							132.4	5.9082	5.84964	13.24	6.45752	5.42378
																																							132.6	5.91431	5.86462	13.26	6.45447	5.4304
																																							132.8	5.91125	5.86962	13.28	6.44531	5.43701
																																							133	5.90515	5.86962	13.3	6.45142	5.44031
																																							133.2	5.90515	5.86962	13.32	6.45447	5.44362
																																							133.4	5.9082	5.85963	13.34	6.45142	5.44692
																																							133.6	5.9082	5.84964	13.36	6.44836	5.45353
																																							133.8	5.90515	5.86462	13.38	6.45447	5.46014
																																							134	5.896	5.85463	13.4	6.45142	5.46345
																																							134.2	5.896	5.86462	13.42	6.45447	5.46345
																																							134.4	5.90515	5.83965	13.44	6.46667	5.47336
																																							134.6	5.90515	5.85963	13.46	6.45447	5.47336
																																							134.8	5.91431	5.86962	13.48	6.46667	5.48328
																																							135	5.9082	5.85963	13.5	6.46667	5.47997
																																							135.2	5.91431	5.85963	13.52	6.46973	5.48328
																																							135.4	5.90515	5.85463	13.54	6.46362	5.48658
																																							135.6	5.89905	5.84964	13.56	6.46362	5.48658
																																							135.8	5.89905	5.84964	13.58	6.47583	5.49319
																																							136	5.89294	5.86462	13.6	6.47278	5.4998
																																							136.2	5.90515	5.85963	13.62	6.47278	5.4998
																																							136.4	5.89905	5.86962	13.64	6.46973	5.49319
																																							136.6	5.9021	5.86962	13.66	6.46973	5.4998
																																							136.8	5.9082	5.84464	13.68	6.46667	5.50311
																																							137	5.9082	5.84964	13.7	6.47583	5.50972
																																							137.2	5.90515	5.85463	13.72	6.46667	5.51963
																																							137.4	5.90515	5.85463	13.74	6.47583	5.51302
																																							137.6	5.9021	5.85463	13.76	6.46362	5.52294
																																							137.8	5.89905	5.85463	13.78	6.46667	5.52625
																																							138	5.9021	5.85463	13.8	6.46667	5.53286
																																							138.2	5.90515	5.85963	13.82	6.46667	5.52955
																																							138.4	5.9021	5.86462	13.84	6.46667	5.53616
																																							138.6	5.9021	5.86462	13.86	6.45752	5.52955
																																							138.8	5.90515	5.84964	13.88	6.46667	5.54277
																																							139	5.91431	5.86462	13.9	6.46667	5.54938
																																							139.2	5.9082	5.85963	13.92	6.46667	5.54608
																																							139.4	5.89905	5.84964	13.94	6.46362	5.54608
																																							139.6	5.9021	5.86462	13.96	6.45752	5.55269
																																							139.8	5.9021	5.85463	13.98	6.46362	5.55269
																																							140	5.89905	5.86462	14	6.46973	5.5593
																																							140.2	5.9082	5.85463	14.02	6.46667	5.5626
																																							140.4	5.90515	5.85963	14.04	6.46973	5.56591
																																							140.6	5.90515	5.85963	14.06	6.46973	5.56921
																																							140.8	5.9082	5.86962	14.08	6.47278	5.56921
																																							141	5.896	5.84964	14.1	6.47278	5.56921
																																							141.2	5.89294	5.85463	14.12	6.47583	5.57582
																																							141.4	5.9021	5.85963	14.14	6.46362	5.57252
																																							141.6	5.90515	5.84964	14.16	6.47583	5.57252
																																							141.8	5.9082	5.85963	14.18	6.47888	5.58243
																																							142	5.90515	5.85963	14.2	6.47583	5.58243
																																							142.2	5.9021	5.86962	14.22	6.47888	5.58243
																																							142.4	5.89294	5.85463	14.24	6.47583	5.58904
																																							142.6	5.9021	5.86462	14.26	6.47583	5.58574
																																							142.8	5.9082	5.87461	14.28	6.47888	5.60226
																																							143	5.88989	5.86962	14.3	6.48193	5.60557
																																							143.2	5.90515	5.87461	14.32	6.47888	5.59896
																																							143.4	5.90515	5.86462	14.34	6.47583	5.61218
																																							143.6	5.89294	5.86462	14.36	6.48193	5.61548
																																							143.8	5.896	5.86962	14.38	6.48804	5.61218
																																							144	5.89905	5.87461	14.4	6.48193	5.6221
																																							144.2	5.90515	5.85463	14.42	6.47583	5.62871
																																							144.4	5.9021	5.86962	14.44	6.47888	5.63201
																																							144.6	5.9082	5.86462	14.46	6.47888	5.63532
																																							144.8	5.896	5.86462	14.48	6.47888	5.63862
																																							145	5.89905	5.87461	14.5	6.48193	5.63862
																																							145.2	5.9021	5.87961	14.52	6.48499	5.64193
																																							145.4	5.90515	5.87461	14.54	6.48193	5.65515
																																							145.6	5.896	5.85463	14.56	6.46973	5.65184
																																							145.8	5.896	5.86462	14.58	6.47583	5.64523
																																							146	5.91125	5.87961	14.6	6.47888	5.64854
																																							146.2	5.9021	5.87461	14.62	6.48193	5.66176
																																							146.4	5.89905	5.86462	14.64	6.47888	5.65845
																																							146.6	5.9082	5.88461	14.66	6.47278	5.67167
																																							146.8	5.896	5.86962	14.68	6.48499	5.66837
																																							147	5.9082	5.87461	14.7	6.48499	5.67498
																																							147.2	5.90515	5.86962	14.72	6.48804	5.67498
																																							147.4	5.90515	5.86962	14.74	6.48193	5.67167
																																							147.6	5.896	5.85963	14.76	6.48499	5.67828
																																							147.8	5.9021	5.87461	14.78	6.48193	5.67498
																																							148	5.9021	5.86462	14.8	6.47888	5.68489
																																							148.2	5.90515	5.87461	14.82	6.48804	5.70142
																																							148.4	5.91125	5.87961	14.84	6.47583	5.68489
																																							148.6	5.90515	5.86462	14.86	6.47888	5.6915
																																							148.8	5.9021	5.86462	14.88	6.47888	5.69811
																																							149	5.89905	5.86962	14.9	6.48193	5.70472
																																							149.2	5.9082	5.84964	14.92	6.47888	5.70803
																																							149.4	5.896	5.86962	14.94	6.48193	5.70472
																																							149.6	5.90515	5.87961	14.96	6.47278	5.70803
																																							149.8	5.90515	5.87461	14.98	6.48499	5.70803
																																							150	5.896	5.87461	15	6.48499	5.70472
																																							150.2	5.89905	5.86962	15.02	6.47888	5.72125
																																							150.4	5.896	5.86462	15.04	6.48499	5.71464
																																							150.6	5.896	5.87461	15.06	6.48499	5.72456
																																							150.8	5.9082	5.86462	15.08	6.47888	5.71464
																																							151	5.9082	5.87961	15.1	6.47888	5.72125
																																							151.2	5.9021	5.86962	15.12	6.47583	5.72786
																																							151.4	5.9021	5.86462	15.14	6.47888	5.73447
																																							151.6	5.89905	5.83965	15.16	6.48499	5.72456
																																							151.8	5.89905	5.86462	15.18	6.48193	5.72456
																																							152	5.9082	5.86962	15.2	6.49109	5.71464
																																							152.2	5.896	5.86462	15.22	6.48193	5.73117
																																							152.4	5.90515	5.85963	15.24	6.48499	5.73447
																																							152.6	5.896	5.86462	15.26	6.48193	5.73778
																																							152.8	5.89294	5.86462	15.28	6.48499	5.73117
																																							153	5.9021	5.86462	15.3	6.48804	5.73778
																																							153.2	5.9082	5.86462	15.32	6.49414	5.74769
																																							153.4	5.91431	5.86962	15.34	6.49109	5.74439
																																							153.6	5.91431	5.86962	15.36	6.49414	5.74439
																																							153.8	5.89905	5.85963	15.38	6.49719	5.7543
																																							154	5.9021	5.86462	15.4	6.49414	5.751
																																							154.2	5.90515	5.87461	15.42	6.48804	5.75761
																																							154.4	5.89905	5.86462	15.44	6.49414	5.76752
																																							154.6	5.896	5.87461	15.46	6.48804	5.77083
																																							154.8	5.896	5.85463	15.48	6.48804	5.76422
																																							155	5.90515	5.85463	15.5	6.49719	5.77413
																																							155.2	5.9021	5.85963	15.52	6.48804	5.77744
																																							155.4	5.90515	5.85963	15.54	6.48193	5.77413
																																							155.6	5.9021	5.86462	15.56	6.49109	5.77744
																																							155.8	5.9082	5.85963	15.58	6.48193	5.78735
																																							156	5.89294	5.86962	15.6	6.49109	5.78735
																																							156.2	5.89294	5.86462	15.62	6.48804	5.78735
																																							156.4	5.88989	5.86962	15.64	6.47888	5.79727
																																							156.6	5.9082	5.86462	15.66	6.48499	5.79066
																																							156.8	5.89294	5.86462	15.68	6.47888	5.79727
																																							157	5.896	5.87961	15.7	6.48193	5.79396
																																							157.2	5.90515	5.87961	15.72	6.48499	5.79727
																																							157.4	5.9021	5.85963	15.74	6.48499	5.81379
																																							157.6	5.896	5.85963	15.76	6.47888	5.80057
																																							157.8	5.9082	5.86962	15.78	6.49414	5.81049
																																							158	5.89905	5.85963	15.8	6.48804	5.81379
																																							158.2	5.9082	5.86962	15.82	6.48193	5.81379
																																							158.4	5.89294	5.8896	15.84	6.48499	5.83032
																																							158.6	5.89905	5.85963	15.86	6.48499	5.82041
																																							158.8	5.89905	5.85463	15.88	6.49109	5.82041
																																							159	5.9021	5.85963	15.9	6.49719	5.8171
																																							159.2	5.89905	5.87961	15.92	6.49109	5.83032
																																							159.4	5.90515	5.86962	15.94	6.49109	5.82371
																																							159.6	5.90515	5.85963	15.96	6.48804	5.83363
																																							159.8	5.896	5.86462	15.98	6.49414	5.83032
																																							160	5.89294	5.85463	16	6.49414	5.84024
																																							160.2	5.89294	5.85963	16.02	6.50024	5.83693
																																							160.4	5.9021	5.87961	16.04	6.49719	5.84354
																																							160.6	5.90515	5.86462	16.06	6.49414	5.84354
																																							160.8	5.88989	5.86962	16.08	6.48499	5.85015
																																							161	5.9082	5.86962	16.1	6.47888	5.85346
																																							161.2	5.896	5.86962	16.12	6.49414	5.85676
																																							161.4	5.896	5.87461	16.14	6.49109	5.84685
																																							161.6	5.90515	5.8896	16.16	6.49109	5.85346
																																							161.8	5.9021	5.85963	16.18	6.48499	5.85676
																																							162	5.90515	5.87961	16.2	6.48804	5.85676
																																							162.2	5.9082	5.87961	16.22	6.48804	5.85346
																																							162.4	5.89905	5.87461	16.24	6.48804	5.85676
																																							162.6	5.896	5.87461	16.26	6.48499	5.85346
																																							162.8	5.896	5.86962	16.28	6.49109	5.86998
																																							163	5.89294	5.86462	16.3	6.48193	5.86668
																																							163.2	5.88989	5.88461	16.32	6.48499	5.86007
																																							163.4	5.89905	5.87461	16.34	6.48193	5.86007
																																							163.6	5.9021	5.88461	16.36	6.48499	5.87329
																																							163.8	5.9021	5.86962	16.38	6.47888	5.86668
																																							164	5.9021	5.87461	16.4	6.47888	5.86998
																																							164.2	5.90515	5.86962	16.42	6.48193	5.87329
																																							164.4	5.90515	5.87461	16.44	6.48193	5.86998
																																							164.6	5.9082	5.86962	16.46	6.47888	5.87329
																																							164.8	5.896	5.87461	16.48	6.48804	5.8799
																																							165	5.89905	5.87961	16.5	6.48193	5.88651
																																							165.2	5.89294	5.87461	16.52	6.47888	5.8799
																																							165.4	5.9021	5.86462	16.54	6.48499	5.87659
																																							165.6	5.89905	5.86962	16.56	6.48499	5.88651
																																							165.8	5.9021	5.86462	16.58	6.48499	5.88651
																																							166	5.9021	5.87461	16.6	6.48499	5.88981
																																							166.2	5.89905	5.86962	16.62	6.48193	5.89973
																																							166.4	5.89905	5.8896	16.64	6.49109	5.90303
																																							166.6	5.89294	5.87961	16.66	6.48804	5.89973
																																							166.8	5.89905	5.86962	16.68	6.48804	5.89642
																																							167	5.896	5.86962	16.7	6.48804	5.90303
																																							167.2	5.896	5.86462	16.72	6.48804	5.90964
																																							167.4	5.896	5.85463	16.74	6.49719	5.90303
																																							167.6	5.896	5.86962	16.76	6.48193	5.90964
																																							167.8	5.89905	5.87461	16.78	6.49719	5.90964
																																							168	5.9021	5.87461	16.8	6.49719	5.90634
																																							168.2	5.9021	5.86462	16.82	6.48804	5.90964
																																							168.4	5.89294	5.86462	16.84	6.49109	5.91295
																																							168.6	5.896	5.86962	16.86	6.49719	5.91295
																																							168.8	5.9021	5.88461	16.88	6.48499	5.91295
																																							169	5.9021	5.86462	16.9	6.49109	5.91295
																																							169.2	5.896	5.85963	16.92	6.49109	5.91956
																																							169.4	5.89905	5.87461	16.94	6.47888	5.92287
																																							169.6	5.9082	5.86462	16.96	6.48499	5.91626
																																							169.8	5.9082	5.86462	16.98	6.49719	5.92617
																																							170	5.89294	5.86462	17	6.49109	5.92287
																																							170.2	5.89905	5.86962	17.02	6.49109	5.91956
																																							170.4	5.89294	5.86962	17.04	6.49719	5.92617
																																							170.6	5.88684	5.8896	17.06	6.49414	5.93609
																																							170.8	5.9082	5.86962	17.08	6.49719	5.93609
																																							171	5.896	5.86962	17.1	6.49109	5.9427
																																							171.2	5.896	5.86962	17.12	6.49719	5.946
																																							171.4	5.9082	5.85463	17.14	6.49719	5.946
																																							171.6	5.89905	5.87461	17.16	6.49109	5.946
																																							171.8	5.9021	5.86462	17.18	6.49719	5.9427
																																							172	5.9021	5.86462	17.2	6.5033	5.95261
																																							172.2	5.9021	5.87961	17.22	6.50024	5.94931
																																							172.4	5.90515	5.85463	17.24	6.50024	5.95261
																																							172.6	5.896	5.86962	17.26	6.5094	5.95592
																																							172.8	5.88684	5.86462	17.28	6.50024	5.96253
																																							173	5.896	5.86462	17.3	6.5033	5.95922
																																							173.2	5.89294	5.86962	17.32	6.49719	5.96914
																																							173.4	5.88989	5.87961	17.34	6.5033	5.97244
																																							173.6	5.89294	5.87461	17.36	6.49719	5.95922
																																							173.8	5.89294	5.85463	17.38	6.49719	5.97244
																																							174	5.89905	5.87461	17.4	6.5033	5.96583
																																							174.2	5.89905	5.87961	17.42	6.48804	5.96914
																																							174.4	5.88684	5.8896	17.44	6.49109	5.97244
																																							174.6	5.896	5.88461	17.46	6.49109	5.97905
																																							174.8	5.88989	5.86962	17.48	6.48499	5.97905
																																							175	5.9021	5.87461	17.5	6.49109	5.97575
																																							175.2	5.89294	5.87461	17.52	6.49109	5.97575
																																							175.4	5.89294	5.87461	17.54	6.47888	5.98566
																																							175.6	5.896	5.86462	17.56	6.48193	5.97244
																																							175.8	5.89294	5.86962	17.58	6.47583	5.97575
																																							176	5.89905	5.87461	17.6	6.47583	5.97905
																																							176.2	5.90515	5.87961	17.62	6.46973	5.98236
																																							176.4	5.89905	5.87961	17.64	6.48193	5.98566
																																							176.6	5.88989	5.86962	17.66	6.47888	5.98236
																																							176.8	5.89905	5.86962	17.68	6.47278	5.98897
																																							177	5.896	5.88461	17.7	6.47888	5.99558
																																							177.2	5.9021	5.87461	17.72	6.46973	5.99888
																																							177.4	5.88379	5.86462	17.74	6.48193	5.99227
																																							177.6	5.88989	5.88461	17.76	6.46667	6.00219
																																							177.8	5.89905	5.87961	17.78	6.47583	6.00219
																																							178	5.90515	5.8896	17.8	6.47583	5.99888
																																							178.2	5.896	5.87961	17.82	6.47583	6.00549
																																							178.4	5.9021	5.87461	17.84	6.48193	6.01541
																																							178.6	5.90515	5.86962	17.86	6.47888	6.0088
																																							178.8	5.89294	5.87461	17.88	6.47888	6.0088
																																							179	5.896	5.88461	17.9	6.48804	6.01211
																																							179.2	5.896	5.88461	17.92	6.48193	6.01541
																																							179.4	5.88989	5.8896	17.94	6.48193	6.02202
																																							179.6	5.896	5.88461	17.96	6.49414	6.01872
																																							179.8	5.9021	5.87461	17.98	6.48804	6.02202
																																							180	5.89905	5.87461	18	6.49414	6.02202
																																							180.2	5.89294	5.87961	18.02	6.48193	6.02863
																																							180.4	5.89905	5.8896	18.04	6.49719	6.02533
																																							180.6	5.89905	5.88461	18.06	6.49109	6.02863
																																							180.8	5.9021	5.87461	18.08	6.48499	6.03524
																																							181	5.9021	5.87461	18.1	6.49414	6.02533
																																							181.2	5.90515	5.88461	18.12	6.49414	6.03194
																																							181.4	5.896	5.87461	18.14	6.49109	6.03524
																																							181.6	5.88684	5.87461	18.16	6.48804	6.04516
																																							181.8	5.89905	5.87961	18.18	6.49719	6.03524
																																							182	5.89905	5.87461	18.2	6.49109	6.03524
																																							182.2	5.896	5.8896	18.22	6.49719	6.04846
																																							182.4	5.88989	5.86962	18.24	6.48804	6.03855
																																							182.6	5.896	5.86462	18.26	6.49414	6.04185
																																							182.8	5.896	5.88461	18.28	6.49109	6.05177
																																							183	5.89294	5.87961	18.3	6.48804	6.05507
																																							183.2	5.89294	5.87961	18.32	6.49109	6.04846
																																							183.4	5.896	5.8896	18.34	6.49109	6.05507
																																							183.6	5.896	5.87961	18.36	6.49414	6.05507
																																							183.8	5.89294	5.86462	18.38	6.49109	6.04516
																																							184	5.89294	5.87461	18.4	6.48499	6.06168
																																							184.2	5.89294	5.88461	18.42	6.48804	6.05177
																																							184.4	5.9021	5.86962	18.44	6.50024	6.05838
																																							184.6	5.88684	5.86962	18.46	6.49719	6.06499
																																							184.8	5.88989	5.87461	18.48	6.49719	6.06499
																																							185	5.88684	5.86462	18.5	6.50635	6.06499
																																							185.2	5.89294	5.85463	18.52	6.50635	6.06499
																																							185.4	5.88989	5.85963	18.54	6.5033	6.06499
																																							185.6	5.9021	5.87461	18.56	6.5033	6.07821
																																							185.8	5.89294	5.8896	18.58	6.5033	6.06499
																																							186	5.9021	5.88461	18.6	6.50635	6.0716
																																							186.2	5.89294	5.87961	18.62	6.50024	6.06829
																																							186.4	5.9021	5.8896	18.64	6.49719	6.0716
																																							186.6	5.89905	5.87961	18.66	6.50635	6.0716
																																							186.8	5.90515	5.87461	18.68	6.49719	6.08151
																																							187	5.896	5.87961	18.7	6.49719	6.08482
																																							187.2	5.89294	5.87461	18.72	6.49414	6.08151
																																							187.4	5.88989	5.87961	18.74	6.49719	6.08151
																																							187.6	5.88684	5.87961	18.76	6.49719	6.08482
																																							187.8	5.89294	5.87461	18.78	6.49414	6.07821
																																							188	5.89905	5.86962	18.8	6.49414	6.08812
																																							188.2	5.896	5.87961	18.82	6.49109	6.08482
																																							188.4	5.896	5.86962	18.84	6.49109	6.08482
																																							188.6	5.896	5.86962	18.86	6.49414	6.09804
																																							188.8	5.88989	5.86962	18.88	6.48804	6.09804
																																							189	5.896	5.86962	18.9	6.48804	6.09473
																																							189.2	5.896	5.86962	18.92	6.49109	6.10134
																																							189.4	5.89905	5.87961	18.94	6.49414	6.09804
																																							189.6	5.9021	5.8946	18.96	6.47888	6.09804
																																							189.8	5.88989	5.87961	18.98	6.48804	6.10465
																																							190	5.88989	5.88461	19	6.48804	6.10796
																																							190.2	5.89294	5.86462	19.02	6.48499	6.10465
																																							190.4	5.88989	5.87461	19.04	6.48193	6.10465
																																							190.6	5.88989	5.87461	19.06	6.49109	6.11126
																																							190.8	5.88379	5.85963	19.08	6.47888	6.10796
																																							191	5.896	5.86462	19.1	6.48499	6.11126
																																							191.2	5.88684	5.87461	19.12	6.47583	6.10465
																																							191.4	5.89905	5.87961	19.14	6.47888	6.10465
																																							191.6	5.88989	5.87461	19.16	6.47278	6.10796
																																							191.8	5.896	5.88461	19.18	6.48193	6.11126
																																							192	5.89294	5.87461	19.2	6.47888	6.11457
																																							192.2	5.896	5.86462	19.22	6.47888	6.10465
																																							192.4	5.88989	5.86462	19.24	6.48804	6.12118
																																							192.6	5.88684	5.88461	19.26	6.48804	6.12118
																																							192.8	5.88684	5.87461	19.28	6.47888	6.11787
																																							193	5.88684	5.86462	19.3	6.48193	6.10796
																																							193.2	5.88684	5.88461	19.32	6.47888	6.12448
																																							193.4	5.88989	5.8896	19.34	6.48499	6.12118
																																							193.6	5.88989	5.8896	19.36	6.47583	6.10796
																																							193.8	5.88684	5.8896	19.38	6.48193	6.11787
																																							194	5.89905	5.86962	19.4	6.48804	6.13109
																																							194.2	5.88379	5.87961	19.42	6.47888	6.12118
																																							194.4	5.88379	5.87461	19.44	6.48804	6.13109
																																							194.6	5.88989	5.87961	19.46	6.48499	6.1377
																																							194.8	5.89294	5.8946	19.48	6.48193	6.12779
																																							195	5.88684	5.8896	19.5	6.49109	6.12779
																																							195.2	5.88989	5.8946	19.52	6.48499	6.12448
																																							195.4	5.896	5.8946	19.54	6.49414	6.12779
																																							195.6	5.896	5.8946	19.56	6.48499	6.1377
																																							195.8	5.9021	5.8896	19.58	6.48804	6.12779
																																							196	5.88684	5.89959	19.6	6.48193	6.1344
																																							196.2	5.88684	5.8946	19.62	6.48804	6.1377
																																							196.4	5.88684	5.8896	19.64	6.47888	6.1377
																																							196.6	5.88684	5.8896	19.66	6.48499	6.14431
																																							196.8	5.88989	5.8946	19.68	6.48499	6.1344
																																							197	5.896	5.8896	19.7	6.49109	6.1344
																																							197.2	5.896	5.8896	19.72	6.49414	6.14431
																																							197.4	5.89294	5.8896	19.74	6.48804	6.1377
																																							197.6	5.89905	5.8896	19.76	6.48499	6.14101
																																							197.8	5.89905	5.8946	19.78	6.48804	6.14101
																																							198	5.88989	5.90459	19.8	6.48499	6.14101
																																							198.2	5.896	5.89959	19.82	6.48804	6.14431
																																							198.4	5.896	5.87461	19.84	6.48804	6.14762
																																							198.6	5.896	5.8896	19.86	6.48804	6.15092
																																							198.8	5.89294	5.88461	19.88	6.48193	6.14762
																																							199	5.89294	5.86462	19.9	6.47888	6.15423
																																							199.2	5.896	5.87461	19.92	6.48499	6.15753
																																							199.4	5.896	5.88461	19.94	6.48499	6.15753
																																							199.6	5.896	5.87961	19.96	6.48804	6.16414
																																							199.8	5.89294	5.87461	19.98	6.48499	6.16414
																																							200	5.896	5.87961	20	6.47888	6.17075
																																							200.2	5.88989	5.86962	20.02	6.48804	6.17075
																																							200.4	5.88684	5.87961	20.04	6.48499	6.17406
																																							200.6	5.88989	5.87461	20.06	6.48804	6.17075
																																							200.8	5.88684	5.88461	20.08	6.48499	6.17406
																																							201	5.896	5.8946	20.1	6.49109	6.18067
																																							201.2	5.89294	5.87961	20.12	6.49109	6.17736
																																							201.4	5.88379	5.87961	20.14	6.48193	6.17736
																																							201.6	5.89294	5.87961	20.16	6.49414	6.17736
																																							201.8	5.89905	5.8946	20.18	6.48499	6.19058
																																							202	5.88379	5.86962	20.2	6.48804	6.18728
																																							202.2	5.88684	5.87461	20.22	6.48804	6.18397
																																							202.4	5.896	5.8896	20.24	6.48499	6.17406
																																							202.6	5.89294	5.87961	20.26	6.47888	6.18067
																																							202.8	5.88989	5.87461	20.28	6.48499	6.19389
																																							203	5.89294	5.87961	20.3	6.49109	6.18728
																																							203.2	5.89294	5.8896	20.32	6.48804	6.18728
																																							203.4	5.9021	5.8896	20.34	6.48804	6.19058
																																							203.6	5.896	5.87461	20.36	6.48193	6.18728
																																							203.8	5.89294	5.87961	20.38	6.48804	6.18067
																																							204	5.88989	5.8946	20.4	6.47583	6.18397
																																							204.2	5.89294	5.87961	20.42	6.47888	6.19719
																																							204.4	5.88989	5.88461	20.44	6.47888	6.19058
																																							204.6	5.88989	5.86462	20.46	6.48499	6.18397
																																							204.8	5.88379	5.88461	20.48	6.47888	6.18728
																																							205	5.896	5.88461	20.5	6.48193	6.19058
																																							205.2	5.89905	5.86462	20.52	6.47278	6.19389
																																							205.4	5.896	5.85963	20.54	6.47888	6.19389
																																							205.6	5.89294	5.87961	20.56	6.47278	6.20711
																																							205.8	5.88989	5.8896	20.58	6.47583	6.19058
																																							206	5.89294	5.87461	20.6	6.47278	6.20381
																																							206.2	5.88989	5.86962	20.62	6.48193	6.20381
																																							206.4	5.88989	5.88461	20.64	6.47278	6.21042
																																							206.6	5.88379	5.8896	20.66	6.47278	6.21042
																																							206.8	5.89294	5.8896	20.68	6.47583	6.20381
																																							207	5.89294	5.87961	20.7	6.47278	6.20711
																																							207.2	5.88684	5.88461	20.72	6.47278	6.21042
																																							207.4	5.88684	5.88461	20.74	6.46667	6.21372
																																							207.6	5.896	5.87461	20.76	6.47278	6.21703
																																							207.8	5.88684	5.86962	20.78	6.47278	6.21042
																																							208	5.88379	5.8946	20.8	6.47278	6.21703
																																							208.2	5.89294	5.86962	20.82	6.46973	6.21372
																																							208.4	5.88379	5.87461	20.84	6.46667	6.22694
																																							208.6	5.896	5.88461	20.86	6.46973	6.22364
																																							208.8	5.88379	5.89959	20.88	6.47278	6.21703
																																							209	5.89294	5.89959	20.9	6.46362	6.21372
																																							209.2	5.896	5.8896	20.92	6.47583	6.22364
																																							209.4	5.88684	5.87461	20.94	6.47278	6.22694
																																							209.6	5.88684	5.87461	20.96	6.47278	6.22694
																																							209.8	5.88989	5.88461	20.98	6.47888	6.23686
																																							210	5.88684	5.87461	21	6.47583	6.24016
																																							210.2	5.89294	5.88461	21.02	6.47583	6.22694
																																							210.4	5.88989	5.8896	21.04	6.47888	6.23025
																																							210.6	5.88684	5.90459	21.06	6.47888	6.23355
																																							210.8	5.87463	5.88461	21.08	6.48193	6.23355
																																							211	5.88684	5.87961	21.1	6.48193	6.22694
																																							211.2	5.89905	5.86962	21.12	6.48804	6.23355
																																							211.4	5.896	5.87461	21.14	6.48193	6.24016
																																							211.6	5.88989	5.87961	21.16	6.48193	6.23355
																																							211.8	5.896	5.8946	21.18	6.48499	6.23686
																																							212	5.89905	5.8946	21.2	6.47583	6.23686
																																							212.2	5.88684	5.8946	21.22	6.47888	6.23025
																																							212.4	5.88684	5.87461	21.24	6.47583	6.23686
																																							212.6	5.896	5.89959	21.26	6.47583	6.24016
																																							212.8	5.88684	5.88461	21.28	6.47888	6.24677
																																							213	5.88684	5.8896	21.3	6.47583	6.23686
																																							213.2	5.89294	5.90958	21.32	6.47278	6.24347
																																							213.4	5.88989	5.90459	21.34	6.48193	6.24347
																																							213.6	5.88989	5.88461	21.36	6.47888	6.24347
																																							213.8	5.88989	5.8896	21.38	6.47583	6.25008
																																							214	5.88684	5.88461	21.4	6.47888	6.24347
																																							214.2	5.896	5.88461	21.42	6.47583	6.25008
																																							214.4	5.88684	5.8896	21.44	6.47278	6.25008
																																							214.6	5.88379	5.88461	21.46	6.47583	6.25008
																																							214.8	5.88379	5.88461	21.48	6.47583	6.23686
																																							215	5.88989	5.8946	21.5	6.48193	6.24347
																																							215.2	5.88074	5.8896	21.52	6.48193	6.25338
																																							215.4	5.88074	5.87961	21.54	6.47278	6.25008
																																							215.6	5.896	5.87961	21.56	6.46973	6.24677
																																							215.8	5.88989	5.88461	21.58	6.47278	6.25338
																																							216	5.88989	5.8896	21.6	6.46973	6.25338
																																							216.2	5.896	5.8946	21.62	6.46057	6.25669
																																							216.4	5.896	5.89959	21.64	6.47278	6.25338
																																							216.6	5.88379	5.88461	21.66	6.47583	6.25669
																																							216.8	5.88989	5.8896	21.68	6.47583	6.25338
																																							217	5.88379	5.88461	21.7	6.47888	6.25008
																																							217.2	5.88684	5.8896	21.72	6.48804	6.25338
																																							217.4	5.88684	5.88461	21.74	6.47583	6.25669
																																							217.6	5.89905	5.8946	21.76	6.47888	6.25669
																																							217.8	5.88684	5.8896	21.78	6.47583	6.2633
																																							218	5.88684	5.86962	21.8	6.47278	6.25999
																																							218.2	5.88684	5.88461	21.82	6.47583	6.2633
																																							218.4	5.88684	5.8896	21.84	6.46973	6.26991
																																							218.6	5.88379	5.86462	21.86	6.46362	6.2666
																																							218.8	5.87769	5.85963	21.88	6.46362	6.25669
																																							219	5.88989	5.8896	21.9	6.46667	6.2633
																																							219.2	5.88989	5.8896	21.92	6.46362	6.2666
																																							219.4	5.88684	5.8946	21.94	6.46667	6.26991
																																							219.6	5.89294	5.8896	21.96	6.46973	6.27321
																																							219.8	5.89294	5.86462	21.98	6.46362	6.27321
																																							220	5.88684	5.8946	22	6.46667	6.27652
																																							220.2	5.89294	5.88461	22.02	6.47583	6.27982
																																							220.4	5.88989	5.8946	22.04	6.47278	6.27321
																																							220.6	5.88989	5.88461	22.06	6.47278	6.27982
																																							220.8	5.88379	5.87961	22.08	6.47583	6.26991
																																							221	5.87769	5.87461	22.1	6.46973	6.28313
																																							221.2	5.88989	5.87961	22.12	6.47278	6.27321
																																							221.4	5.88074	5.87461	22.14	6.47278	6.27982
																																							221.6	5.896	5.87961	22.16	6.47278	6.27652
																																							221.8	5.89294	5.8896	22.18	6.48193	6.2666
																																							222	5.88684	5.87961	22.2	6.47278	6.27652
																																							222.2	5.88989	5.87461	22.22	6.46973	6.27652
																																							222.4	5.89294	5.87461	22.24	6.47278	6.27652
																																							222.6	5.88989	5.88461	22.26	6.47278	6.27652
																																							222.8	5.88684	5.8896	22.28	6.47583	6.27652
																																							223	5.896	5.88461	22.3	6.48193	6.27652
																																							223.2	5.87769	5.8896	22.32	6.46973	6.27652
																																							223.4	5.88379	5.8896	22.34	6.47278	6.27652
																																							223.6	5.89294	5.8946	22.36	6.47583	6.27321
																																							223.8	5.88989	5.87461	22.38	6.46973	6.27321
																																							224	5.86853	5.88461	22.4	6.47278	6.28643
																																							224.2	5.87158	5.8946	22.42	6.46973	6.28643
																																							224.4	5.88989	5.8946	22.44	6.46362	6.28643
																																							224.6	5.88989	5.90459	22.46	6.46667	6.28313
																																							224.8	5.88379	5.87461	22.48	6.46973	6.28643
																																							225	5.89294	5.8896	22.5	6.46973	6.29304
																																							225.2	5.88379	5.85963	22.52	6.46057	6.28974
																																							225.4	5.88379	5.86462	22.54	6.46362	6.28643
																																							225.6	5.87463	5.87961	22.56	6.45752	6.29304
																																							225.8	5.87769	5.8946	22.58	6.45447	6.29304
																																							226	5.88989	5.87961	22.6	6.46667	6.29635
																																							226.2	5.88074	5.88461	22.62	6.45447	6.30627
																																							226.4	5.88684	5.8946	22.64	6.44836	6.31288
																																							226.6	5.88989	5.8896	22.66	6.46667	6.30296
																																							226.8	5.88074	5.90459	22.68	6.46057	6.30957
																																							227	5.88684	5.8946	22.7	6.46057	6.30627
																																							227.2	5.88379	5.87961	22.72	6.46667	6.30627
																																							227.4	5.87769	5.87961	22.74	6.46057	6.30957
																																							227.6	5.87463	5.86462	22.76	6.46362	6.30957
																																							227.8	5.88989	5.8946	22.78	6.46362	6.30627
																																							228	5.89905	5.8946	22.8	6.46362	6.31949
																																							228.2	5.88074	5.89959	22.82	6.46057	6.31949
																																							228.4	5.87769	5.90459	22.84	6.45752	6.31618
																																							228.6	5.89294	5.8896	22.86	6.46667	6.32279
																																							228.8	5.896	5.88461	22.88	6.45447	6.32279
																																							229	5.88379	5.8896	22.9	6.46667	6.31288
																																							229.2	5.88379	5.87961	22.92	6.46057	6.32279
																																							229.4	5.88379	5.8896	22.94	6.46057	6.32279
																																							229.6	5.88379	5.88461	22.96	6.45752	6.31288
																																							229.8	5.88074	5.89959	22.98	6.46362	6.32279
																																							230	5.88074	5.89959	23	6.46667	6.31949
																																							230.2	5.88989	5.88461	23.02	6.45752	6.31288
																																							230.4	5.88074	5.8896	23.04	6.45752	6.3261
																																							230.6	5.88379	5.8946	23.06	6.46973	6.31949
																																							230.8	5.88684	5.8896	23.08	6.46667	6.3261
																																							231	5.88989	5.89959	23.1	6.46362	6.31618
																																							231.2	5.89294	5.8946	23.12	6.47278	6.3261
																																							231.4	5.88074	5.88461	23.14	6.46667	6.32279
																																							231.6	5.88989	5.88461	23.16	6.46057	6.32279
																																							231.8	5.89294	5.8896	23.18	6.46362	6.3261
																																							232	5.88684	5.8946	23.2	6.46057	6.3261
																																							232.2	5.88074	5.8896	23.22	6.46667	6.3261
																																							232.4	5.88989	5.86962	23.24	6.46973	6.3261
																																							232.6	5.89294	5.87961	23.26	6.45447	6.3261
																																							232.8	5.88684	5.8946	23.28	6.45752	6.3261
																																							233	5.88379	5.8896	23.3	6.46362	6.3261
																																							233.2	5.87769	5.89959	23.32	6.46057	6.3294
																																							233.4	5.88074	5.88461	23.34	6.46057	6.33271
																																							233.6	5.87769	5.8946	23.36	6.46667	6.3261
																																							233.8	5.88379	5.8896	23.38	6.46362	6.32279
																																							234	5.88989	5.8896	23.4	6.46667	6.33271
																																							234.2	5.88989	5.90459	23.42	6.46057	6.33271
																																							234.4	5.88379	5.8896	23.44	6.46667	6.33271
																																							234.6	5.88684	5.8896	23.46	6.46362	6.33601
																																							234.8	5.88684	5.87961	23.48	6.45447	6.33271
																																							235	5.88379	5.87461	23.5	6.46667	6.33601
																																							235.2	5.88074	5.88461	23.52	6.46667	6.33932
																																							235.4	5.87463	5.8946	23.54	6.46362	6.33601
																																							235.6	5.88989	5.8896	23.56	6.46667	6.34262
																																							235.8	5.89294	5.87461	23.58	6.46667	6.33271
																																							236	5.88989	5.88461	23.6	6.45752	6.34262
																																							236.2	5.88684	5.87961	23.62	6.47583	6.33932
																																							236.4	5.89294	5.88461	23.64	6.46973	6.34923
																																							236.6	5.88379	5.8896	23.66	6.46667	6.34262
																																							236.8	5.89294	5.8896	23.68	6.46057	6.35254
																																							237	5.88379	5.87461	23.7	6.46667	6.34923
																																							237.2	5.88074	5.8896	23.72	6.46057	6.34923
																																							237.4	5.88379	5.8946	23.74	6.46057	6.35915
																																							237.6	5.88684	5.8896	23.76	6.46667	6.36245
																																							237.8	5.88074	5.87461	23.78	6.46362	6.34923
																																							238	5.88074	5.88461	23.8	6.46362	6.35254
																																							238.2	5.88074	5.8896	23.82	6.46057	6.35254
																																							238.4	5.87769	5.87961	23.84	6.46057	6.35915
																																							238.6	5.87769	5.88461	23.86	6.45752	6.36245
																																							238.8	5.88684	5.8946	23.88	6.45142	6.36245
																																							239	5.88989	5.8946	23.9	6.45142	6.35584
																																							239.2	5.88989	5.88461	23.92	6.44836	6.35915
																																							239.4	5.87769	5.88461	23.94	6.43921	6.34593
																																							239.6	5.87769	5.8896	23.96	6.44836	6.34593
																																							239.8	5.88989	5.90459	23.98	6.44836	6.35254
																																							240	5.88074	5.89959	24	6.43921	6.35254
																																							240.2	5.88684	5.8896	24.02	6.44531	6.34262
																																							240.4	5.89294	5.8896	24.04	6.44836	6.34923
																																							240.6	5.896	5.88461	24.06	6.44531	6.34262
																																							240.8	5.88989	5.8896	24.08	6.44531	6.35584
																																							241	5.88684	5.88461	24.1	6.45142	6.35254
																																							241.2	5.87769	5.87961	24.12	6.44836	6.33932
																																							241.4	5.88379	5.87961	24.14	6.45142	6.34593
																																							241.6	5.88379	5.8946	24.16	6.45142	6.35584
																																							241.8	5.88989	5.89959	24.18	6.45142	6.35254
																																							242	5.88989	5.88461	24.2	6.45142	6.35254
																																							242.2	5.88379	5.88461	24.22	6.45752	6.34593
																																							242.4	5.88379	5.8946	24.24	6.45142	6.34593
																																							242.6	5.88989	5.87961	24.26	6.45752	6.35915
																																							242.8	5.88379	5.88461	24.28	6.45752	6.35584
																																							243	5.88074	5.89959	24.3	6.45142	6.35915
																																							243.2	5.87158	5.90459	24.32	6.45142	6.35584
																																							243.4	5.87769	5.8896	24.34	6.45447	6.35584
																																							243.6	5.88074	5.8896	24.36	6.45752	6.35915
																																							243.8	5.88379	5.8946	24.38	6.44836	6.35254
																																							244	5.88379	5.8896	24.4	6.45752	6.35584
																																							244.2	5.87158	5.88461	24.42	6.46362	6.35915
																																							244.4	5.88684	5.8946	24.44	6.45447	6.35254
																																							244.6	5.87769	5.89959	24.46	6.45142	6.36576
																																							244.8	5.88989	5.8946	24.48	6.44836	6.35584
																																							245	5.88379	5.87961	24.5	6.46362	6.35915
																																							245.2	5.88989	5.8896	24.52	6.45752	6.35915
																																							245.4	5.88379	5.90459	24.54	6.46667	6.35254
																																							245.6	5.88379	5.90459	24.56	6.46057	6.35584
																																							245.8	5.88379	5.90459	24.58	6.46362	6.36245
																																							246	5.87769	5.90459	24.6	6.45447	6.36245
																																							246.2	5.88379	5.88461	24.62	6.45447	6.36576
																																							246.4	5.88379	5.8896	24.64	6.45447	6.36245
																																							246.6	5.87769	5.87961	24.66	6.45447	6.37237
																																							246.8	5.88379	5.88461	24.68	6.45752	6.37898
																																							247	5.87769	5.90958	24.7	6.44836	6.37567
																																							247.2	5.88074	5.8946	24.72	6.45752	6.37567
																																							247.4	5.88989	5.87961	24.74	6.45447	6.36906
																																							247.6	5.896	5.90459	24.76	6.45752	6.38228
																																							247.8	5.88074	5.90459	24.78	6.45142	6.37898
																																							248	5.88074	5.90958	24.8	6.44836	6.38889
																																							248.2	5.88684	5.88461	24.82	6.45142	6.38559
																																							248.4	5.88074	5.8946	24.84	6.45142	6.38559
																																							248.6	5.87769	5.89959	24.86	6.45447	6.38889
																																							248.8	5.88379	5.89959	24.88	6.45447	6.38559
																																							249	5.88379	5.87461	24.9	6.46057	6.37567
																																							249.2	5.88379	5.86962	24.92	6.46667	6.37898
																																							249.4	5.88379	5.8896	24.94	6.46057	6.38889
																																							249.6	5.88379	5.8896	24.96	6.45447	6.38889
																																							249.8	5.88074	5.90958	24.98	6.45447	6.3922
																																							250	5.88684	5.88461	25	6.45447	6.3922
																																							250.2	5.88379	5.90459	25.02	6.45752	6.3922
																																							250.4	5.88074	5.87961	25.04	6.45142	6.38889
																																							250.6	5.87463	5.88461	25.06	6.46057	6.3922
																																							250.8	5.88074	5.8896	25.08	6.45752	6.3922
																																							251	5.88074	5.8946	25.1	6.44226	6.3955
																																							251.2	5.88684	5.87961	25.12	6.45447	6.38559
																																							251.4	5.88074	5.89959	25.14	6.44531	6.3922
																																							251.6	5.88684	5.8946	25.16	6.45142	6.3922
																																							251.8	5.88074	5.8946	25.18	6.45447	6.38889
																																							252	5.88074	5.8946	25.2	6.45752	6.38889
																																							252.2	5.88074	5.8896	25.22	6.44531	6.38889
																																							252.4	5.87158	5.86462	25.24	6.44836	6.38889
																																							252.6	5.87463	5.8896	25.26	6.44226	6.39881
																																							252.8	5.88379	5.89959	25.28	6.44836	6.3922
																																							253	5.87463	5.8896	25.3	6.45447	6.3922
																																							253.2	5.87769	5.8896	25.32	6.44531	6.3955
																																							253.4	5.88684	5.88461	25.34	6.44226	6.3955
																																							253.6	5.88074	5.88461	25.36	6.44226	6.3922
																																							253.8	5.87769	5.89959	25.38	6.44836	6.3922
																																							254	5.88074	5.89959	25.4	6.43921	6.40212
																																							254.2	5.87769	5.87961	25.42	6.44531	6.3955
																																							254.4	5.87463	5.87961	25.44	6.44226	6.3955
																																							254.6	5.88074	5.8946	25.46	6.44226	6.3922
																																							254.8	5.87463	5.89959	25.48	6.44531	6.39881
																																							255	5.87769	5.87961	25.5	6.44226	6.3955
																																							255.2	5.88379	5.8896	25.52	6.44226	6.40212
																																							255.4	5.88074	5.88461	25.54	6.44531	6.39881
																																							255.6	5.88379	5.8946	25.56	6.44836	6.3955
																																							255.8	5.88379	5.8946	25.58	6.45142	6.40873
																																							256	5.88684	5.8946	25.6	6.45447	6.3922
																																							256.2	5.87158	5.8946	25.62	6.45142	6.40542
																																							256.4	5.87463	5.8946	25.64	6.45142	6.3955
																																							256.6	5.88074	5.88461	25.66	6.45142	6.40212
																																							256.8	5.87769	5.88461	25.68	6.44531	6.3955
																																							257	5.88074	5.8896	25.7	6.44836	6.40212
																																							257.2	5.87158	5.8896	25.72	6.45142	6.39881
																																							257.4	5.87769	5.8896	25.74	6.45447	6.39881
																																							257.6	5.87769	5.87961	25.76	6.44531	6.40542
																																							257.8	5.87769	5.90459	25.78	6.45447	6.39881
																																							258	5.87769	5.87461	25.8	6.45142	6.3922
																																							258.2	5.87769	5.8946	25.82	6.45447	6.39881
																																							258.4	5.88379	5.87961	25.84	6.44836	6.40212
																																							258.6	5.87769	5.8946	25.86	6.44836	6.40212
																																							258.8	5.88074	5.8946	25.88	6.45142	6.40542
																																							259	5.86548	5.8896	25.9	6.44836	6.40542
																																							259.2	5.87158	5.86962	25.92	6.44226	6.39881
																																							259.4	5.88074	5.87961	25.94	6.44836	6.3955
																																							259.6	5.88379	5.89959	25.96	6.44836	6.41534
																																							259.8	5.88074	5.8946	25.98	6.44836	6.41864
																																							260	5.87769	5.86962	26	6.44226	6.41203
																																							260.2	5.87769	5.87961	26.02	6.44531	6.40873
																																							260.4	5.88074	5.8896	26.04	6.43921	6.41534
																																							260.6	5.88074	5.88461	26.06	6.43616	6.41864
																																							260.8	5.87769	5.8946	26.08	6.44531	6.42856
																																							261	5.87769	5.88461	26.1	6.44531	6.41864
																																							261.2	5.87158	5.89959	26.12	6.44226	6.41534
																																							261.4	5.88074	5.91458	26.14	6.44226	6.41534
																																							261.6	5.88379	5.90459	26.16	6.44226	6.42525
																																							261.8	5.87769	5.8946	26.18	6.44531	6.42195
																																							262	5.87769	5.8896	26.2	6.43921	6.41864
																																							262.2	5.88074	5.88461	26.22	6.44226	6.42525
																																							262.4	5.87769	5.8896	26.24	6.43921	6.41864
																																							262.6	5.87158	5.90459	26.26	6.43921	6.42525
																																							262.8	5.88074	5.90459	26.28	6.45142	6.42195
																																							263	5.87769	5.8946	26.3	6.44531	6.43186
																																							263.2	5.87769	5.8946	26.32	6.44226	6.42856
																																							263.4	5.87769	5.8896	26.34	6.43616	6.42856
																																							263.6	5.89294	5.90459	26.36	6.43921	6.42856
																																							263.8	5.88379	5.91458	26.38	6.43616	6.43517
																																							264	5.88074	5.90958	26.4	6.44836	6.43186
																																							264.2	5.88379	5.8946	26.42	6.43616	6.43186
																																							264.4	5.87769	5.8896	26.44	6.43616	6.43517
																																							264.6	5.87769	5.90459	26.46	6.43616	6.43186
																																							264.8	5.87769	5.90958	26.48	6.44531	6.44178
																																							265	5.88684	5.91458	26.5	6.44531	6.42525
																																							265.2	5.88074	5.90958	26.52	6.45142	6.43186
																																							265.4	5.87769	5.90459	26.54	6.45142	6.44178
																																							265.6	5.87769	5.88461	26.56	6.43921	6.43517
																																							265.8	5.88074	5.87461	26.58	6.44226	6.42856
																																							266	5.87463	5.89959	26.6	6.44531	6.43847
																																							266.2	5.88074	5.90459	26.62	6.44836	6.43186
																																							266.4	5.88379	5.8946	26.64	6.44836	6.43517
																																							266.6	5.87769	5.89959	26.66	6.44836	6.43186
																																							266.8	5.87158	5.8896	26.68	6.44836	6.43847
																																							267	5.87769	5.8896	26.7	6.44226	6.42856
																																							267.2	5.87463	5.8896	26.72	6.44836	6.42195
																																							267.4	5.87463	5.8896	26.74	6.44531	6.43847
																																							267.6	5.87463	5.8946	26.76	6.44836	6.43847
																																							267.8	5.86853	5.90459	26.78	6.44836	6.42856
																																							268	5.88074	5.89959	26.8	6.46057	6.42856
																																							268.2	5.88074	5.8896	26.82	6.44531	6.43847
																																							268.4	5.86548	5.87961	26.84	6.44531	6.43517
																																							268.6	5.87769	5.90459	26.86	6.44531	6.44178
																																							268.8	5.88074	5.8946	26.88	6.45142	6.43186
																																							269	5.87158	5.88461	26.9	6.44531	6.44178
																																							269.2	5.87158	5.8896	26.92	6.44836	6.43847
																																							269.4	5.88074	5.90459	26.94	6.43921	6.43186
																																							269.6	5.87769	5.89959	26.96	6.43616	6.43186
																																							269.8	5.87158	5.90958	26.98	6.44836	6.43847
																																							270	5.87463	5.89959	27	6.43616	6.44508
																																							270.2	5.87769	5.8896	27.02	6.44531	6.43517
																																							270.4	5.87769	5.8896	27.04	6.44226	6.43517
																																							270.6	5.87769	5.90459	27.06	6.43616	6.43517
																																							270.8	5.88379	5.8946	27.08	6.44226	6.43186
																																							271	5.87769	5.88461	27.1	6.43616	6.43847
																																							271.2	5.87158	5.87461	27.12	6.43311	6.43847
																																							271.4	5.86853	5.88461	27.14	6.43311	6.43847
																																							271.6	5.87769	5.8946	27.16	6.427	6.42195
																																							271.8	5.87158	5.8896	27.18	6.427	6.43186
																																							272	5.87769	5.8946	27.2	6.42395	6.43847
																																							272.2	5.87158	5.8946	27.22	6.42395	6.43847
																																							272.4	5.87158	5.8946	27.24	6.43005	6.44178
																																							272.6	5.87463	5.8896	27.26	6.43005	6.43517
																																							272.8	5.87158	5.88461	27.28	6.427	6.43517
																																							273	5.87158	5.91957	27.3	6.43311	6.45169
																																							273.2	5.87769	5.8946	27.32	6.43311	6.44508
																																							273.4	5.87463	5.8946	27.34	6.43311	6.44508
																																							273.6	5.87158	5.8946	27.36	6.43311	6.44178
																																							273.8	5.87158	5.90459	27.38	6.43616	6.44178
																																							274	5.87158	5.90958	27.4	6.43311	6.44508
																																							274.2	5.86548	5.8946	27.42	6.43616	6.455
																																							274.4	5.86853	5.8946	27.44	6.43616	6.455
																																							274.6	5.87463	5.87961	27.46	6.43616	6.44839
																																							274.8	5.87769	5.8946	27.48	6.43311	6.44839
																																							275	5.86853	5.89959	27.5	6.43311	6.45169
																																							275.2	5.86853	5.90958	27.52	6.43005	6.46161
																																							275.4	5.87463	5.90958	27.54	6.43311	6.44839
																																							275.6	5.88379	5.89959	27.56	6.43921	6.45169
																																							275.8	5.87463	5.8946	27.58	6.44226	6.45169
																																							276	5.86548	5.90958	27.6	6.43311	6.455
																																							276.2	5.87769	5.8896	27.62	6.43921	6.4583
																																							276.4	5.86853	5.88461	27.64	6.43921	6.455
																																							276.6	5.88074	5.89959	27.66	6.43616	6.4583
																																							276.8	5.86853	5.90459	27.68	6.43616	6.45169
																																							277	5.86243	5.89959	27.7	6.43005	6.44508
																																							277.2	5.87158	5.8896	27.72	6.43921	6.44508
																																							277.4	5.87769	5.8946	27.74	6.43311	6.455
																																							277.6	5.87158	5.90459	27.76	6.43921	6.455
																																							277.8	5.88074	5.90459	27.78	6.43616	6.46491
																																							278	5.87463	5.90958	27.8	6.43921	6.4583
																																							278.2	5.87769	5.8946	27.82	6.43616	6.4583
																																							278.4	5.88074	5.88461	27.84	6.44836	6.46161
																																							278.6	5.88074	5.8946	27.86	6.43311	6.46161
																																							278.8	5.88074	5.90958	27.88	6.43311	6.455
																																							279	5.87158	5.8946	27.9	6.43616	6.47152
																																							279.2	5.87158	5.91458	27.92	6.43311	6.46161
																																							279.4	5.87463	5.91458	27.94	6.43311	6.47152
																																							279.6	5.86853	5.90958	27.96	6.43616	6.46161
																																							279.8	5.86548	5.89959	27.98	6.43921	6.47483
																																							280	5.87463	5.89959	28	6.43311	6.46161
																																							280.2	5.88684	5.90459	28.02	6.43005	6.46491
																																							280.4	5.87158	5.89959	28.04	6.43005	6.47152
																																							280.6	5.87769	5.89959	28.06	6.427	6.46822
																																							280.8	5.87769	5.8896	28.08	6.43005	6.47483
																																							281	5.87158	5.8946	28.1	6.427	6.46822
																																							281.2	5.87158	5.8896	28.12	6.427	6.46822
																																							281.4	5.87158	5.90958	28.14	6.43616	6.47483
																																							281.6	5.87158	5.90958	28.16	6.43921	6.46822
																																							281.8	5.87158	5.8946	28.18	6.43005	6.47152
																																							282	5.87769	5.8896	28.2	6.43616	6.46822
																																							282.2	5.87463	5.88461	28.22	6.44531	6.47813
																																							282.4	5.87158	5.8946	28.24	6.43311	6.47152
																																							282.6	5.87463	5.89959	28.26	6.427	6.46822
																																							282.8	5.86853	5.89959	28.28	6.44226	6.46822
																																							283	5.87463	5.89959	28.3	6.43616	6.47152
																																							283.2	5.87463	5.8946	28.32	6.43616	6.46822
																																							283.4	5.87463	5.90459	28.34	6.43311	6.47813
																																							283.6	5.86853	5.89959	28.36	6.43616	6.48144
																																							283.8	5.86853	5.8896	28.38	6.43616	6.46822
																																							284	5.86853	5.8896	28.4	6.43616	6.47813
																																							284.2	5.86853	5.8896	28.42	6.43616	6.47813
																																							284.4	5.88074	5.8946	28.44	6.43311	6.46822
																																							284.6	5.87769	5.8896	28.46	6.43311	6.47483
																																							284.8	5.88074	5.8896	28.48	6.427	6.46822
																																							285	5.87769	5.90459	28.5	6.43311	6.47152
																																							285.2	5.86853	5.89959	28.52	6.43616	6.46822
																																							285.4	5.87158	5.8946	28.54	6.43921	6.46161
																																							285.6	5.87158	5.89959	28.56	6.427	6.47152
																																							285.8	5.87158	5.88461	28.58	6.43311	6.46822
																																							286	5.87158	5.89959	28.6	6.427	6.46822
																																							286.2	5.88074	5.90958	28.62	6.42395	6.47483
																																							286.4	5.86853	5.90459	28.64	6.43311	6.46822
																																							286.6	5.88074	5.87961	28.66	6.43616	6.46491
																																							286.8	5.86548	5.88461	28.68	6.43005	6.47152
																																							287	5.87463	5.89959	28.7	6.427	6.46491
																																							287.2	5.86548	5.88461	28.72	6.43616	6.46491
																																							287.4	5.87158	5.8946	28.74	6.43921	6.47152
																																							287.6	5.87158	5.88461	28.76	6.43005	6.46822
																																							287.8	5.87158	5.8896	28.78	6.42395	6.46822
																																							288	5.86853	5.8946	28.8	6.43616	6.47813
																																							288.2	5.87769	5.8896	28.82	6.43005	6.47813
																																							288.4	5.88379	5.89959	28.84	6.43005	6.47483
																																							288.6	5.87463	5.8896	28.86	6.427	6.47152
																																							288.8	5.87158	5.8946	28.88	6.4209	6.47483
																																							289	5.87463	5.8946	28.9	6.41785	6.47483
																																							289.2	5.86853	5.8946	28.92	6.41785	6.47813
																																							289.4	5.87463	5.88461	28.94	6.427	6.48474
																																							289.6	5.87158	5.89959	28.96	6.43311	6.48144
																																							289.8	5.87158	5.8896	28.98	6.42395	6.47813
																																							290	5.86548	5.8896	29	6.42395	6.48474
																																							290.2	5.85938	5.8946	29.02	6.42395	6.49135
																																							290.4	5.86853	5.90459	29.04	6.427	6.48805
																																							290.6	5.87769	5.8896	29.06	6.4209	6.49135
																																							290.8	5.87158	5.8896	29.08	6.427	6.48474
																																							291	5.86853	5.87961	29.1	6.427	6.48474
																																							291.2	5.86853	5.89959	29.12	6.42395	6.48144
																																							291.4	5.87158	5.89959	29.14	6.4209	6.49466
																																							291.6	5.86853	5.8946	29.16	6.4209	6.49135
																																							291.8	5.86243	5.89959	29.18	6.42395	6.49797
																																							292	5.87158	5.8946	29.2	6.43311	6.49797
																																							292.2	5.86853	5.88461	29.22	6.43005	6.49797
																																							292.4	5.86548	5.88461	29.24	6.427	6.49797
																																							292.6	5.87158	5.8896	29.26	6.43005	6.50458
																																							292.8	5.86243	5.8896	29.28	6.41785	6.50127
																																							293	5.87158	5.8946	29.3	6.43005	6.49135
																																							293.2	5.86548	5.90459	29.32	6.42395	6.50127
																																							293.4	5.87158	5.89959	29.34	6.42395	6.50127
																																							293.6	5.86853	5.8946	29.36	6.43311	6.50127
																																							293.8	5.87463	5.90958	29.38	6.43311	6.50788
																																							294	5.87463	5.90459	29.4	6.4209	6.50127
																																							294.2	5.86853	5.90958	29.42	6.43311	6.50127
																																							294.4	5.86853	5.89959	29.44	6.42395	6.49797
																																							294.6	5.85938	5.90958	29.46	6.4209	6.50458
																																							294.8	5.85938	5.90459	29.48	6.41785	6.50458
																																							295	5.86548	5.90958	29.5	6.43311	6.49466
																																							295.2	5.86548	5.89959	29.52	6.427	6.50458
																																							295.4	5.86853	5.89959	29.54	6.4209	6.50127
																																							295.6	5.86243	5.90459	29.56	6.427	6.49797
																																							295.8	5.85938	5.90459	29.58	6.41785	6.49466
																																							296	5.86853	5.90459	29.6	6.41785	6.49135
																																							296.2	5.87769	5.91458	29.62	6.4209	6.49135
																																							296.4	5.86853	5.90958	29.64	6.41785	6.49135
																																							296.6	5.86853	5.90958	29.66	6.4209	6.49135
																																							296.8	5.86548	5.8896	29.68	6.41174	6.49466
																																							297	5.87158	5.90459	29.7	6.41785	6.48144
																																							297.2	5.87463	5.90459	29.72	6.41785	6.49135
																																							297.4	5.87158	5.8946	29.74	6.41479	6.49135
																																							297.6	5.86853	5.89959	29.76	6.41479	6.49466
																																							297.8	5.86853	5.91957	29.78	6.40869	6.48805
																																							298	5.86548	5.90958	29.8	6.41174	6.49797
																																							298.2	5.86548	5.8946	29.82	6.40869	6.49797
																																							298.4	5.87158	5.89959	29.84	6.41174	6.49135
																																							298.6	5.86548	5.90459	29.86	6.41479	6.49135
																																							298.8	5.86853	5.89959	29.88	6.40564	6.50127
																																							299	5.88074	5.89959	29.9	6.41479	6.49797
																																							299.2	5.86853	5.90459	29.92	6.40564	6.49466
																																							299.4	5.86243	5.90958	29.94	6.41174	6.50127
																																							299.6	5.86548	5.90459	29.96	6.41785	6.50458
																																							299.8	5.87158	5.89959	29.98	6.41479	6.49797
																																							300	5.86853	5.89959	30	6.41479	6.49135
																																							300.2	5.86853	5.89959	30.02	6.4209	6.50127
																																							300.4	5.86853	5.8946	30.04	6.42395	6.50127
																																							300.6	5.85938	5.8946	30.06	6.41785	6.51119
																																							300.8	5.86243	5.89959	30.08	6.4209	6.50458
																																							301	5.86243	5.8946	30.1	6.4209	6.50127
																																							301.2	5.86853	5.88461	30.12	6.4209	6.49797
																																							301.4	5.86243	5.90958	30.14	6.427	6.50458
																																							301.6	5.87463	5.8946	30.16	6.42395	6.50458
																																							301.8	5.87769	5.90958	30.18	6.42395	6.49466
																																							302	5.86548	5.89959	30.2	6.41785	6.50127
																																							302.2	5.85632	5.8896	30.22	6.4209	6.50127
																																							302.4	5.86548	5.88461	30.24	6.41479	6.50127
																																							302.6	5.86853	5.89959	30.26	6.41479	6.50127
																																							302.8	5.86548	5.87961	30.28	6.41479	6.51449
																																							303	5.86548	5.8896	30.3	6.41785	6.50127
																																							303.2	5.86243	5.89959	30.32	6.41174	6.49797
																																							303.4	5.86548	5.8946	30.34	6.42395	6.50788
																																							303.6	5.87158	5.88461	30.36	6.41479	6.50458
																																							303.8	5.86853	5.8946	30.38	6.41479	6.50127
																																							304	5.86243	5.90459	30.4	6.42395	6.50788
																																							304.2	5.86243	5.90459	30.42	6.427	6.50458
																																							304.4	5.86853	5.8946	30.44	6.41479	6.50127
																																							304.6	5.86548	5.87961	30.46	6.4209	6.51119
																																							304.8	5.86243	5.8946	30.48	6.41479	6.51449
																																							305	5.86548	5.8896	30.5	6.4209	6.51119
																																							305.2	5.86853	5.90459	30.52	6.41174	6.50788
																																							305.4	5.86548	5.8896	30.54	6.42395	6.51449
																																							305.6	5.86548	5.8946	30.56	6.41174	6.5178
																																							305.8	5.86548	5.8896	30.58	6.41174	6.51449
																																							306	5.86853	5.8896	30.6	6.40869	6.50788
																																							306.2	5.86243	5.89959	30.62	6.39954	6.51119
																																							306.4	5.85938	5.89959	30.64	6.40869	6.5178
																																							306.6	5.85938	5.89959	30.66	6.4209	6.51119
																																							306.8	5.86853	5.8946	30.68	6.41174	6.51449
																																							307	5.86548	5.90459	30.7	6.40869	6.51449
																																							307.2	5.86853	5.90459	30.72	6.41479	6.51119
																																							307.4	5.86853	5.8946	30.74	6.41479	6.5178
																																							307.6	5.87158	5.8896	30.76	6.41174	6.5211
																																							307.8	5.86243	5.90459	30.78	6.41785	6.5211
																																							308	5.86548	5.90459	30.8	6.4209	6.5178
																																							308.2	5.86853	5.8946	30.82	6.4209	6.5178
																																							308.4	5.85938	5.89959	30.84	6.41785	6.5178
																																							308.6	5.85938	5.88461	30.86	6.427	6.51119
																																							308.8	5.87158	5.89959	30.88	6.41785	6.5178
																																							309	5.85938	5.90459	30.9	6.41479	6.51449
																																							309.2	5.85632	5.89959	30.92	6.41479	6.5211
																																							309.4	5.85938	5.8946	30.94	6.41785	6.51449
																																							309.6	5.86853	5.8946	30.96	6.41785	6.51119
																																							309.8	5.86243	5.8946	30.98	6.41174	6.51449
																																							310	5.86243	5.89959	31	6.41479	6.5178
																																							310.2	5.86548	5.8946	31.02	6.40564	6.5211
																																							310.4	5.86853	5.88461	31.04	6.40869	6.51449
																																							310.6	5.86548	5.8896	31.06	6.40869	6.51119
																																							310.8	5.86243	5.8946	31.08	6.40259	6.51449
																																							311	5.86548	5.89959	31.1	6.41174	6.5211
																																							311.2	5.86243	5.8946	31.12	6.40564	6.52441
																																							311.4	5.85938	5.90958	31.14	6.41174	6.52771
																																							311.6	5.85938	5.90459	31.16	6.40564	6.52771
																																							311.8	5.86548	5.90459	31.18	6.41174	6.5211
																																							312	5.86243	5.8946	31.2	6.40564	6.53102
																																							312.2	5.85327	5.8946	31.22	6.40564	6.52441
																																							312.4	5.86548	5.89959	31.24	6.40869	6.5178
																																							312.6	5.86243	5.89959	31.26	6.41174	6.53102
																																							312.8	5.86853	5.90459	31.28	6.40259	6.5211
																																							313	5.86853	5.90459	31.3	6.40869	6.52771
																																							313.2	5.85938	5.90459	31.32	6.40564	6.52771
																																							313.4	5.86853	5.89959	31.34	6.40564	6.5178
																																							313.6	5.87463	5.90958	31.36	6.41174	6.5178
																																							313.8	5.86853	5.91458	31.38	6.41479	6.5211
																																							314	5.86548	5.88461	31.4	6.40869	6.51449
																																							314.2	5.86243	5.90958	31.42	6.40564	6.52771
																																							314.4	5.86243	5.89959	31.44	6.40869	6.52771
																																							314.6	5.85938	5.91458	31.46	6.40869	6.51449
																																							314.8	5.86243	5.90459	31.48	6.39954	6.5178
																																							315	5.86853	5.90958	31.5	6.40564	6.5211
																																							315.2	5.86548	5.90459	31.52	6.41174	6.52441
																																							315.4	5.86548	5.8896	31.54	6.39648	6.5211
																																							315.6	5.86548	5.90459	31.56	6.41174	6.52441
																																							315.8	5.86243	5.8946	31.58	6.40259	6.5178
																																							316	5.86853	5.90459	31.6	6.39954	6.51449
																																							316.2	5.85938	5.90958	31.62	6.40259	6.5211
																																							316.4	5.86243	5.90459	31.64	6.40869	6.5211
																																							316.6	5.86243	5.89959	31.66	6.40564	6.5211
																																							316.8	5.86243	5.89959	31.68	6.40259	6.5211
																																							317	5.86853	5.8896	31.7	6.41479	6.52441
																																							317.2	5.86243	5.8946	31.72	6.39954	6.52441
																																							317.4	5.85632	5.8896	31.74	6.41174	6.5211
																																							317.6	5.86243	5.90459	31.76	6.40259	6.52441
																																							317.8	5.85938	5.89959	31.78	6.40564	6.53102
																																							318	5.86548	5.88461	31.8	6.40869	6.52441
																																							318.2	5.85938	5.8896	31.82	6.40869	6.52771
																																							318.4	5.86548	5.90459	31.84	6.40564	6.52771
																																							318.6	5.86243	5.8896	31.86	6.40564	6.53102
																																							318.8	5.85327	5.8946	31.88	6.40564	6.53432
																																							319	5.85938	5.89959	31.9	6.40564	6.53432
																																							319.2	5.86243	5.8946	31.92	6.40259	6.52441
																																							319.4	5.86243	5.8896	31.94	6.40869	6.54093
																																							319.6	5.85022	5.89959	31.96	6.40564	6.5211
																																							319.8	5.85938	5.90459	31.98	6.40564	6.53432
																																							320	5.85938	5.8896	32	6.39954	6.52771
																																							320.2	5.86548	5.88461	32.02	6.40564	6.53763
																																							320.4	5.86243	5.8946	32.04	6.39648	6.54424
																																							320.6	5.85938	5.8946	32.06	6.39648	6.54093
																																							320.8	5.85632	5.8946	32.08	6.40259	6.53102
																																							321	5.85632	5.88461	32.1	6.40259	6.54093
																																							321.2	5.86853	5.8946	32.12	6.39954	6.54093
																																							321.4	5.85632	5.8946	32.14	6.39343	6.54424
																																							321.6	5.85938	5.8946	32.16	6.39954	6.53763
																																							321.8	5.85327	5.8896	32.18	6.40564	6.54093
																																							322	5.86243	5.8946	32.2	6.39648	6.54424
																																							322.2	5.85632	5.89959	32.22	6.40259	6.54424
																																							322.4	5.86243	5.8946	32.24	6.40259	6.54424
																																							322.6	5.86243	5.90958	32.26	6.40259	6.54424
																																							322.8	5.85938	5.89959	32.28	6.39954	6.54424
																																							323	5.85022	5.8896	32.3	6.40564	6.55085
																																							323.2	5.85938	5.90958	32.32	6.40259	6.54424
																																							323.4	5.85632	5.89959	32.34	6.40259	6.54093
																																							323.6	5.85022	5.90958	32.36	6.39954	6.54093
																																							323.8	5.86853	5.89959	32.38	6.40564	6.53432
																																							324	5.86243	5.87961	32.4	6.41479	6.54424
																																							324.2	5.84717	5.88461	32.42	6.40869	6.54424
																																							324.4	5.85938	5.90459	32.44	6.40564	6.54093
																																							324.6	5.85632	5.8896	32.46	6.40869	6.54754
																																							324.8	5.86243	5.88461	32.48	6.40869	6.54424
																																							325	5.86853	5.89959	32.5	6.40564	6.53763
																																							325.2	5.85327	5.89959	32.52	6.41174	6.54754
																																							325.4	5.85022	5.89959	32.54	6.41174	6.54093
																																							325.6	5.85632	5.90459	32.56	6.40564	6.54424
																																							325.8	5.86243	5.89959	32.58	6.40564	6.53763
																																							326	5.86243	5.90459	32.6	6.40869	6.53763
																																							326.2	5.84412	5.90958	32.62	6.40259	6.53763
																																							326.4	5.85022	5.8896	32.64	6.40869	6.55085
																																							326.6	5.85327	5.90958	32.66	6.43005	6.54754
																																							326.8	5.86548	5.89959	32.68	6.44531	6.56076
																																							327	5.85632	5.88461	32.7	6.46973	6.56076
																																							327.2	5.86853	5.90459	32.72	6.49414	6.56737
																																							327.4	5.85632	5.90459	32.74	6.54297	6.5839
																																							327.6	5.85632	5.89959	32.76	6.57959	6.5872
																																							327.8	5.85938	5.90958	32.78	6.62231	6.61034
																																							328	5.86548	5.88461	32.8	6.65894	6.61034
																																							328.2	5.86243	5.8946	32.82	6.69861	6.62356
																																							328.4	5.85327	5.90459	32.84	6.73218	6.62687
																																							328.6	5.85632	5.8946	32.86	6.75964	6.63678
																																							328.8	5.85938	5.90958	32.88	6.77795	6.64009
																																							329	5.86853	5.8946	32.9	6.79321	6.64339
																																							329.2	5.85938	5.89959	32.92	6.81152	6.6467
																																							329.4	5.85938	5.89959	32.94	6.79932	6.6467
																																							329.6	5.85327	5.91458	32.96	6.78101	6.63678
																																							329.8	5.85327	5.89959	32.98	6.7627	6.61365
																																							330	5.85938	5.90958	33	6.72302	6.5872
																																							330.2	5.85938	5.90958	33.02	6.67725	6.55746
																																							330.4	5.85632	5.91458	33.04	6.61621	6.51119
																																							330.6	5.85938	5.91957	33.06	6.54602	6.46491
																																							330.8	5.86853	5.90459	33.08	6.47583	6.40873
																																							331	5.85327	5.90459	33.1	6.41174	6.34262
																																							331.2	5.85327	5.8946	33.12	6.32019	6.27982
																																							331.4	5.85632	5.91458	33.14	6.22864	6.20381
																																							331.6	5.85938	5.90459	33.16	6.1554	6.11787
																																							331.8	5.85938	5.8896	33.18	6.06384	6.04185
																																							332	5.84717	5.90459	33.2	5.97534	5.95592
																																							332.2	5.86548	5.90958	33.22	5.88684	5.87329
																																							332.4	5.86243	5.8896	33.24	5.80139	5.77744
																																							332.6	5.85632	5.90459	33.26	5.7251	5.69811
																																							332.8	5.85327	5.90459	33.28	5.63965	5.60557
																																							333	5.85632	5.90459	33.3	5.56335	5.52955
																																							333.2	5.85632	5.90958	33.32	5.50232	5.46014
																																							333.4	5.85327	5.89959	33.34	5.42908	5.38412
																																							333.6	5.85022	5.89959	33.36	5.37415	5.31802
																																							333.8	5.85632	5.8946	33.38	5.31311	5.25192
																																							334	5.85938	5.90459	33.4	5.26123	5.1759
																																							334.2	5.85327	5.8946	33.42	5.20935	5.12301
																																							334.4	5.85327	5.89959	33.44	5.17883	5.07674
																																							334.6	5.86853	5.90459	33.46	5.13	5.03377
																																							334.8	5.85938	5.8896	33.48	5.09338	4.97759
																																							335	5.85327	5.88461	33.5	5.05676	4.95445
																																							335.2	5.85632	5.8946	33.52	5.02014	4.90818
																																							335.4	5.85938	5.8946	33.54	4.99268	4.87513
																																							335.6	5.85632	5.89959	33.56	4.95911	4.84869
																																							335.8	5.85327	5.90459	33.58	4.93164	4.81894
																																							336	5.85938	5.8946	33.6	4.89807	4.78589
																																							336.2	5.85632	5.87961	33.62	4.88281	4.77267
																																							336.4	5.85938	5.8946	33.64	4.86145	4.74622
																																							336.6	5.85327	5.90958	33.66	4.83093	4.733
																																							336.8	5.85022	5.89959	33.68	4.82178	4.72309
																																							337	5.85327	5.89959	33.7	4.80042	4.71317
																																							337.2	5.85327	5.91458	33.72	4.776	4.69334
																																							337.4	5.85632	5.8896	33.74	4.75464	4.67351
																																							337.6	5.85327	5.8896	33.76	4.74548	4.68012
																																							337.8	5.85022	5.90459	33.78	4.72412	4.6636
																																							338	5.85327	5.8896	33.8	4.71497	4.65699
																																							338.2	5.85327	5.8896	33.82	4.69055	4.64707
																																							338.4	5.85327	5.8946	33.84	4.67529	4.64707
																																							338.6	5.86243	5.90459	33.86	4.66614	4.63715
																																							338.8	5.86548	5.8946	33.88	4.64478	4.63054
																																							339	5.86243	5.8946	33.9	4.63867	4.62393
																																							339.2	5.85327	5.89959	33.92	4.62341	4.62063
																																							339.4	5.85022	5.89959	33.94	4.61426	4.61071
																																							339.6	5.84717	5.87961	33.96	4.60205	4.60741
																																							339.8	5.85327	5.8896	33.98	4.58069	4.59749
																																							340	5.86243	5.8946	34	4.57458	4.60741
																																							340.2	5.85938	5.90459	34.02	4.55627	4.59419
																																							340.4	5.85632	5.89959	34.04	4.55322	4.59419
																																							340.6	5.84717	5.8946	34.06	4.53796	4.59419
																																							340.8	5.84717	5.90459	34.08	4.53186	4.58427
																																							341	5.85327	5.90459	34.1	4.5166	4.58097
																																							341.2	5.85327	5.90459	34.12	4.50745	4.57766
																																							341.4	5.85022	5.88461	34.14	4.49219	4.57105
																																							341.6	5.84717	5.89959	34.16	4.48608	4.57105
																																							341.8	5.85632	5.90459	34.18	4.47388	4.56775
																																							342	5.85022	5.8946	34.2	4.46777	4.56444
																																							342.2	5.85327	5.8896	34.22	4.44946	4.56114
																																							342.4	5.85022	5.91458	34.24	4.44031	4.55122
																																							342.6	5.85327	5.90459	34.26	4.42505	4.55783
																																							342.8	5.85938	5.8946	34.28	4.41589	4.55122
																																							343	5.84717	5.89959	34.3	4.40369	4.54461
																																							343.2	5.85632	5.8946	34.32	4.40063	4.538
																																							343.4	5.84412	5.90958	34.34	4.38538	4.53469
																																							343.6	5.85327	5.8896	34.36	4.37317	4.53139
																																							343.8	5.85327	5.8946	34.38	4.36401	4.53139
																																							344	5.85938	5.89959	34.4	4.36401	4.53469
																																							344.2	5.85938	5.8946	34.42	4.34265	4.52478
																																							344.4	5.85022	5.90958	34.44	4.33655	4.52808
																																							344.6	5.84717	5.90958	34.46	4.34265	4.53139
																																							344.8	5.85327	5.90459	34.48	4.32434	4.51817
																																							345	5.85327	5.8896	34.5	4.31824	4.51486
																																							345.2	5.85022	5.90459	34.52	4.30908	4.51817
																																							345.4	5.84717	5.90459	34.54	4.30603	4.52147
																																							345.6	5.85632	5.91458	34.56	4.29382	4.51156
																																							345.8	5.85632	5.89959	34.58	4.29077	4.51486
																																							346	5.85327	5.89959	34.6	4.28162	4.50825
																																							346.2	5.85632	5.90459	34.62	4.26331	4.50825
																																							346.4	5.85938	5.91458	34.64	4.26636	4.50164
																																							346.6	5.85022	5.90459	34.66	4.25415	4.50164
																																							346.8	5.84106	5.90459	34.68	4.2511	4.49173
																																							347	5.85327	5.90958	34.7	4.24194	4.49503
																																							347.2	5.85938	5.90958	34.72	4.245	4.48842
																																							347.4	5.85938	5.8896	34.74	4.23584	4.48842
																																							347.6	5.85632	5.90459	34.76	4.22363	4.4752
																																							347.8	5.84717	5.8946	34.78	4.22058	4.48181
																																							348	5.85632	5.91458	34.8	4.20532	4.47851
																																							348.2	5.85632	5.89959	34.82	4.21143	4.47851
																																							348.4	5.85327	5.8946	34.84	4.19006	4.4719
																																							348.6	5.85327	5.90459	34.86	4.18701	4.46529
																																							348.8	5.85022	5.90459	34.88	4.18091	4.46859
																																							349	5.86243	5.89959	34.9	4.16565	4.45206
																																							349.2	5.85327	5.89959	34.92	4.1687	4.45537
																																							349.4	5.84412	5.89959	34.94	4.15955	4.44876
																																							349.6	5.86548	5.8946	34.96	4.15039	4.44215
																																							349.8	5.84717	5.90459	34.98	4.13818	4.43554
																																							350	5.85022	5.8946	35	4.13513	4.43554
																																							350.2	5.85022	5.8896	35.02	4.12598	4.44215
																																							350.4	5.84412	5.90958	35.04	4.12292	4.43223
																																							350.6	5.84717	5.89959	35.06	4.11682	4.43223
																																							350.8	5.85022	5.90459	35.08	4.11072	4.42893
																																							351	5.84412	5.90459	35.1	4.10767	4.43223
																																							351.2	5.85022	5.8946	35.12	4.10767	4.42232
																																							351.4	5.85022	5.86962	35.14	4.09851	4.41901
																																							351.6	5.85022	5.89959	35.16	4.08936	4.41571
																																							351.8	5.85022	5.90459	35.18	4.0802	4.42232
																																							352	5.84717	5.90958	35.2	4.07715	4.42232
																																							352.2	5.85938	5.8896	35.22	4.0741	4.4124
																																							352.4	5.85327	5.89959	35.24	4.07104	4.4091
																																							352.6	5.83801	5.8896	35.26	4.05273	4.41571
																																							352.8	5.84412	5.91458	35.28	4.04663	4.39918
																																							353	5.85938	5.8896	35.3	4.04663	4.40579
																																							353.2	5.85938	5.8946	35.32	4.03442	4.40249
																																							353.4	5.85327	5.88461	35.34	4.03137	4.40249
																																							353.6	5.85327	5.88461	35.36	4.02222	4.40579
																																							353.8	5.84717	5.8896	35.38	4.01917	4.40249
																																							354	5.85327	5.90459	35.4	4.00391	4.40249
																																							354.2	5.85938	5.88461	35.42	3.99475	4.39588
																																							354.4	5.85327	5.90459	35.44	3.9978	4.40249
																																							354.6	5.84717	5.89959	35.46	3.98865	4.38927
																																							354.8	5.84412	5.90459	35.48	3.97949	4.39257
																																							355	5.83801	5.88461	35.5	3.97949	4.37605
																																							355.2	5.84106	5.8946	35.52	3.97644	4.38596
																																							355.4	5.84717	5.8946	35.54	3.96118	4.36944
																																							355.6	5.84717	5.8946	35.56	3.96118	4.37605
																																							355.8	5.84412	5.89959	35.58	3.94592	4.37274
																																							356	5.84106	5.8896	35.6	3.93677	4.36944
																																							356.2	5.84717	5.8946	35.62	3.93982	4.36283
																																							356.4	5.84412	5.89959	35.64	3.93066	4.36613
																																							356.6	5.84717	5.91458	35.66	3.92151	4.36283
																																							356.8	5.84412	5.89959	35.68	3.91846	4.35952
																																							357	5.85632	5.89959	35.7	3.91541	4.35952
																																							357.2	5.85327	5.8946	35.72	3.90625	4.35952
																																							357.4	5.84106	5.89959	35.74	3.9032	4.3463
																																							357.6	5.84717	5.89959	35.76	3.89709	4.35291
																																							357.8	5.84717	5.89959	35.78	3.89404	4.3463
																																							358	5.84106	5.89959	35.8	3.88489	4.3463
																																							358.2	5.83191	5.89959	35.82	3.88184	4.34299
																																							358.4	5.84412	5.87961	35.84	3.87573	4.34299
																																							358.6	5.84717	5.8946	35.86	3.87878	4.33969
																																							358.8	5.83801	5.90459	35.88	3.86963	4.33969
																																							359	5.84412	5.90459	35.9	3.86658	4.33308
																																							359.2	5.84717	5.8896	35.92	3.86353	4.33308
																																							359.4	5.85022	5.90459	35.94	3.86658	4.33638
																																							359.6	5.84106	5.90459	35.96	3.86047	4.33308
																																							359.8	5.84717	5.8946	35.98	3.84216	4.32316
																																							360	5.84717	5.89959	36	3.84827	4.32316
																																							360.2	5.83801	5.89959	36.02	3.84216	4.31986
																																							360.4	5.84106	5.90459	36.04	3.83606	4.31325
																																							360.6	5.85022	5.8946	36.06	3.8208	4.31655
																																							360.8	5.85022	5.8896	36.08	3.8269	4.31325
																																							361	5.84717	5.91458	36.1	3.8208	4.31655
																																							361.2	5.85327	5.90459	36.12	3.80554	4.30664
																																							361.4	5.84412	5.89959	36.14	3.8147	4.31655
																																							361.6	5.84412	5.89959	36.16	3.79639	4.30664
																																							361.8	5.85022	5.89959	36.18	3.79028	4.30333
																																							362	5.84717	5.90958	36.2	3.79028	4.30333
																																							362.2	5.83801	5.8896	36.22	3.78113	4.30664
																																							362.4	5.85327	5.89959	36.24	3.77502	4.30333
																																							362.6	5.84412	5.90459	36.26	3.77502	4.29011
																																							362.8	5.84106	5.90459	36.28	3.76892	4.28681
																																							363	5.85022	5.91957	36.3	3.75977	4.29672
																																							363.2	5.86243	5.91458	36.32	3.75366	4.29011
																																							363.4	5.84717	5.89959	36.34	3.75366	4.2802
																																							363.6	5.85327	5.89959	36.36	3.74756	4.27689
																																							363.8	5.85327	5.8896	36.38	3.72925	4.27689
																																							364	5.84106	5.89959	36.4	3.72925	4.27689
																																							364.2	5.83496	5.89959	36.42	3.7262	4.27689
																																							364.4	5.85327	5.90958	36.44	3.71399	4.26698
																																							364.6	5.84412	5.91458	36.46	3.70483	4.26698
																																							364.8	5.85022	5.91957	36.48	3.69873	4.25706
																																							365	5.85327	5.90958	36.5	3.69568	4.25375
																																							365.2	5.85022	5.90459	36.52	3.69263	4.24714
																																							365.4	5.83801	5.90459	36.54	3.69263	4.25375
																																							365.6	5.83496	5.8946	36.56	3.67737	4.24714
																																							365.8	5.84412	5.90958	36.58	3.67432	4.24714
																																							366	5.84717	5.89959	36.6	3.67126	4.25045
																																							366.2	5.84412	5.91957	36.62	3.66516	4.23723
																																							366.4	5.84106	5.91458	36.64	3.65601	4.24714
																																							366.6	5.84106	5.8896	36.66	3.66211	4.24384
																																							366.8	5.84717	5.89959	36.68	3.65295	4.23392
																																							367	5.84717	5.90958	36.7	3.64075	4.23723
																																							367.2	5.84412	5.90958	36.72	3.64075	4.22731
																																							367.4	5.83801	5.91957	36.74	3.62854	4.22731
																																							367.6	5.83496	5.89959	36.76	3.63159	4.23062
																																							367.8	5.84412	5.8896	36.78	3.62244	4.22731
																																							368	5.84717	5.8946	36.8	3.62549	4.23062
																																							368.2	5.85327	5.89959	36.82	3.61633	4.23062
																																							368.4	5.84412	5.8946	36.84	3.60718	4.22401
																																							368.6	5.83801	5.90459	36.86	3.61023	4.23062
																																							368.8	5.84717	5.90958	36.88	3.60107	4.22731
																																							369	5.84717	5.8946	36.9	3.60107	4.22401
																																							369.2	5.85022	5.90459	36.92	3.59802	4.22401
																																							369.4	5.85022	5.8896	36.94	3.59192	4.2174
																																							369.6	5.85327	5.8946	36.96	3.58276	4.22731
																																							369.8	5.84106	5.89959	36.98	3.58582	4.21409
																																							370	5.85022	5.8946	37	3.57666	4.21409
																																							370.2	5.84412	5.8896	37.02	3.57666	4.19757
																																							370.4	5.84412	5.90459	37.04	3.5675	4.2207
																																							370.6	5.84717	5.8946	37.06	3.57056	4.20418
																																							370.8	5.84412	5.8896	37.08	3.54919	4.19757
																																							371	5.85632	5.89959	37.1	3.55835	4.20087
																																							371.2	5.85327	5.90958	37.12	3.5553	4.19426
																																							371.4	5.84106	5.90459	37.14	3.54309	4.19096
																																							371.6	5.84106	5.8896	37.16	3.53699	4.19426
																																							371.8	5.84412	5.8896	37.18	3.53699	4.18435
																																							372	5.83801	5.8896	37.2	3.52783	4.18104
																																							372.2	5.84106	5.89959	37.22	3.52173	4.18435
																																							372.4	5.84717	5.8946	37.24	3.51257	4.18435
																																							372.6	5.85327	5.8896	37.26	3.51257	4.18104
																																							372.8	5.84106	5.8946	37.28	3.50647	4.18104
																																							373	5.84412	5.90459	37.3	3.50952	4.17113
																																							373.2	5.83496	5.8946	37.32	3.50342	4.16782
																																							373.4	5.84106	5.89959	37.34	3.49731	4.18104
																																							373.6	5.84412	5.91957	37.36	3.48816	4.16451
																																							373.8	5.83496	5.8946	37.38	3.48511	4.17113
																																							374	5.83801	5.8946	37.4	3.479	4.17774
																																							374.2	5.83496	5.8946	37.42	3.4668	4.17443
																																							374.4	5.84106	5.89959	37.44	3.46985	4.16451
																																							374.6	5.85022	5.89959	37.46	3.44849	4.16782
																																							374.8	5.83801	5.89959	37.48	3.46069	4.16451
																																							375	5.84412	5.89959	37.5	3.44543	4.16121
																																							375.2	5.84106	5.90958	37.52	3.44543	4.16451
																																							375.4	5.84717	5.8946	37.54	3.43933	4.1546
																																							375.6	5.84106	5.8946	37.56	3.44543	4.1579
																																							375.8	5.84412	5.90459	37.58	3.43628	4.1546
																																							376	5.84106	5.89959	37.6	3.43018	4.1546
																																							376.2	5.84412	5.8946	37.62	3.42407	4.15129
																																							376.4	5.83801	5.91957	37.64	3.42407	4.16121
																																							376.6	5.84412	5.91458	37.66	3.41187	4.14468
																																							376.8	5.84106	5.8946	37.68	3.41492	4.14468
																																							377	5.84412	5.89959	37.7	3.42102	4.14468
																																							377.2	5.84106	5.89959	37.72	3.41492	4.13807
																																							377.4	5.84412	5.90459	37.74	3.40271	4.12816
																																							377.6	5.83801	5.92956	37.76	3.39661	4.13146
																																							377.8	5.83191	5.90459	37.78	3.3905	4.12816
																																							378	5.85022	5.90958	37.8	3.39355	4.12155
																																							378.2	5.85022	5.90459	37.82	3.39355	4.12485
																																							378.4	5.84412	5.90958	37.84	3.39355	4.11494
																																							378.6	5.84106	5.90459	37.86	3.38135	4.11163
																																							378.8	5.83801	5.90459	37.88	3.38135	4.11494
																																							379	5.84412	5.8946	37.9	3.37524	4.11163
																																							379.2	5.84717	5.8946	37.92	3.36914	4.10502
																																							379.4	5.84412	5.90958	37.94	3.36304	4.10833
																																							379.6	5.84106	5.91957	37.96	3.35999	4.10502
																																							379.8	5.84717	5.90459	37.98	3.36609	4.09841
																																							380	5.84412	5.89959	38	3.35388	4.10172
																																							380.2	5.83496	5.90459	38.02	3.35388	4.10833
																																							380.4	5.84106	5.90958	38.04	3.34167	4.11494
																																							380.6	5.84106	5.90459	38.06	3.33252	4.09511
																																							380.8	5.84106	5.89959	38.08	3.33862	4.09511
																																							381	5.84106	5.90459	38.1	3.33862	4.0885
																																							381.2	5.84412	5.90958	38.12	3.32947	4.09511
																																							381.4	5.83801	5.91458	38.14	3.33557	4.09511
																																							381.6	5.83496	5.92457	38.16	3.31726	4.0918
																																							381.8	5.83496	5.90958	38.18	3.31726	4.08519
																																							382	5.83801	5.8946	38.2	3.302	4.08519
																																							382.2	5.83801	5.89959	38.22	3.30811	4.08189
																																							382.4	5.84412	5.90459	38.24	3.2959	4.07858
																																							382.6	5.83191	5.91458	38.26	3.302	4.07528
																																							382.8	5.82886	5.90958	38.28	3.302	4.07858
																																							383	5.84106	5.8946	38.3	3.29285	4.07197
																																							383.2	5.83191	5.90958	38.32	3.28979	4.05875
																																							383.4	5.83191	5.90958	38.34	3.28674	4.06536
																																							383.6	5.84412	5.90459	38.36	3.28369	4.06205
																																							383.8	5.84106	5.90958	38.38	3.27148	4.06205
																																							384	5.84717	5.89959	38.4	3.27454	4.06205
																																							384.2	5.83801	5.90958	38.42	3.28064	4.05214
																																							384.4	5.83801	5.90459	38.44	3.26843	4.06205
																																							384.6	5.83801	5.8946	38.46	3.26538	4.05875
																																							384.8	5.84106	5.89959	38.48	3.25928	4.06205
																																							385	5.84717	5.88461	38.5	3.24402	4.05214
																																							385.2	5.83801	5.89959	38.52	3.24707	4.05544
																																							385.4	5.84106	5.90459	38.54	3.25012	4.05544
																																							385.6	5.83496	5.89959	38.56	3.24097	4.04883
																																							385.8	5.83801	5.87961	38.58	3.23792	4.04883
																																							386	5.84106	5.8946	38.6	3.23486	4.04883
																																							386.2	5.83496	5.88461	38.62	3.22876	4.05214
																																							386.4	5.84717	5.89959	38.64	3.22266	4.04883
																																							386.6	5.84717	5.90958	38.66	3.2196	4.04553
																																							386.8	5.83801	5.90958	38.68	3.2135	4.04883
																																							387	5.83496	5.90459	38.7	3.20435	4.04222
																																							387.2	5.83496	5.8946	38.72	3.2135	4.04222
																																							387.4	5.84412	5.8896	38.74	3.2074	4.03561
																																							387.6	5.83496	5.8896	38.76	3.2135	4.029
																																							387.8	5.83801	5.8946	38.78	3.20129	4.029
																																							388	5.84106	5.8896	38.8	3.20129	4.03231
																																							388.2	5.83496	5.8946	38.82	3.19214	4.0257
																																							388.4	5.83191	5.89959	38.84	3.19214	4.0257
																																							388.6	5.83496	5.88461	38.86	3.17993	4.01909
																																							388.8	5.84717	5.88461	38.88	3.18298	4.01909
																																							389	5.84106	5.90459	38.9	3.17993	4.02239
																																							389.2	5.83496	5.90958	38.92	3.16772	4.01248
																																							389.4	5.83191	5.90958	38.94	3.16772	4.01578
																																							389.6	5.83496	5.87961	38.96	3.16162	4.00587
																																							389.8	5.84412	5.91458	38.98	3.16162	4.00256
																																							390	5.83801	5.90459	39	3.15857	3.99926
																																							390.2	5.83496	5.89959	39.02	3.15247	4.00587
																																							390.4	5.83496	5.90958	39.04	3.14941	3.99926
																																							390.6	5.82886	5.90459	39.06	3.14026	3.99926
																																							390.8	5.83496	5.89959	39.08	3.13721	3.98934
																																							391	5.84106	5.89959	39.1	3.13416	3.98604
																																							391.2	5.83191	5.8946	39.12	3.13721	3.98934
																																							391.4	5.83191	5.90459	39.14	3.12805	3.97943
																																							391.6	5.83496	5.90958	39.16	3.125	3.97943
																																							391.8	5.82886	5.90459	39.18	3.1311	3.98273
																																							392	5.83496	5.90459	39.2	3.10974	3.97281
																																							392.2	5.83496	5.8896	39.22	3.10974	3.97943
																																							392.4	5.83496	5.8946	39.24	3.10974	3.97281
																																							392.6	5.83801	5.8946	39.26	3.10364	3.97943
																																							392.8	5.84412	5.87961	39.28	3.10059	3.97281
																																							393	5.83191	5.90958	39.3	3.09143	3.97281
																																							393.2	5.82886	5.90459	39.32	3.08838	3.97281
																																							393.4	5.83496	5.90958	39.34	3.08838	3.96951
																																							393.6	5.83191	5.90958	39.36	3.07617	3.97281
																																							393.8	5.84412	5.90459	39.38	3.07312	3.96951
																																							394	5.84106	5.89959	39.4	3.06091	3.9662
																																							394.2	5.83496	5.90958	39.42	3.06396	3.9662
																																							394.4	5.83191	5.90459	39.44	3.07007	3.95298
																																							394.6	5.83801	5.8946	39.46	3.05786	3.95629
																																							394.8	5.82886	5.90958	39.48	3.05481	3.95298
																																							395	5.83801	5.90958	39.5	3.05176	3.95959
																																							395.2	5.83191	5.90459	39.52	3.04871	3.95629
																																							395.4	5.83496	5.89959	39.54	3.03955	3.95629
																																							395.6	5.83191	5.89959	39.56	3.04565	3.94637
																																							395.8	5.82886	5.8946	39.58	3.03955	3.94968
																																							396	5.83191	5.89959	39.6	3.03955	3.94637
																																							396.2	5.84106	5.89959	39.62	3.0426	3.94307
																																							396.4	5.83801	5.90958	39.64	3.03345	3.93976
																																							396.6	5.84106	5.90459	39.66	3.02734	3.94637
																																							396.8	5.83496	5.90958	39.68	3.02124	3.93976
																																							397	5.83496	5.90459	39.7	3.02429	3.93976
																																							397.2	5.83496	5.91458	39.72	3.02124	3.93646
																																							397.4	5.83496	5.90459	39.74	3.01819	3.92985
																																							397.6	5.83496	5.8946	39.76	3.00903	3.93646
																																							397.8	5.83496	5.90459	39.78	3.01514	3.93646
																																							398	5.84106	5.90958	39.8	3.00293	3.93315
																																							398.2	5.83496	5.90459	39.82	3.01208	3.92654
																																							398.4	5.83496	5.89959	39.84	3.00293	3.92985
																																							398.6	5.83801	5.89959	39.86	2.99988	3.91993
																																							398.8	5.82886	5.91458	39.88	2.99683	3.92654
																																							399	5.83496	5.90958	39.9	2.99683	3.92654
																																							399.2	5.83496	5.91458	39.92	2.99377	3.91993
																																							399.4	5.84717	5.90459	39.94	2.99072	3.91332
[truncated: 6,692 more rows]
[truncated: 30 more columns]

## Sheet: Fig S11
f																											g			h	n=9		n=9
WT													D81K														WT	D81K		Voltage (mV)	WT		D81K
Time (ms)	-60	-50	-40	-30	-20	-10	0	10	20	30	40	50	Time (ms)	-60	-50	-40	-30	-20	-10	0	10	20	30	40	50		8.90476			-60	-0.001	0.00046857	-0.00169	0.00086804
0	0	-0.0061	-0.00305	0.00305	0.00305	0	0.0061	-0.0061	0.00916	0.00916	0.0061	0.00305	0	-0.01221	0.0061	-0.0061	-0.00305	0	0.00305	-0.0061	0.00305	0.0061	-0.0061	-0.00916	0.00305		12.2474			-50	0.000204543	0.000571335	-0.000490049	0.000908382
0.2	-0.01221	0.00916	0.00305	0.0061	0.00305	0.00305	0.0061	0.00305	0	0.0061	0.00305	0.00305	0.2	-0.0061	-0.01526	-0.01526	0	0.0061	-0.00916	-0.00305	-0.00916	-0.00305	-0.00305	0.01221	-0.01221		15.7536			-40	0.00122	0.00116	0.000801474	0.00158
0.4	0	-0.0061	0.00305	0.01221	0	0.00305	0.0061	-0.00305	-0.0061	-0.00305	0.0061	0.00305	0.4	0	0	-0.00305	-0.0061	0.00305	-0.00305	0.0061	-0.0061	0.0061	0.0061	0.0061	0.0061		16.3676			-30	0.00053356	0.00145	0.00304	0.0014
0.6	0.00305	-0.0061	-0.0061	-0.00305	0.00305	-0.00305	0.0061	0.00305	-0.00305	0.00305	0.00305	0	0.6	0.0061	0.0061	0.00916	0.0061	0.0061	0.0061	0	0.00916	0.0061	0.0061	-0.00305	0		8.02804			-20	0.01547	0.00232	0.01875	0.00234
0.8	-0.00305	-0.00916	-0.00305	0.00305	0	0.00305	0.00305	0.00305	0	-0.00305	-0.0061	0.00305	0.8	-0.00305	0	-0.00916	0.00305	-0.0061	-0.00305	0.0061	0.0061	0.00916	0.00305	0.00305	-0.00916		10.0035			-10	0.06716	0.00683	0.05775	0.00717
1	0	0.0061	-0.00305	0	-0.00305	-0.0061	0	-0.00305	0.0061	-0.00305	-0.00305	0.00305	1	0.00305	-0.01221	0.00305	0	-0.00305	0	0.0061	0	0.00305	-0.00305	0	0.0061		9.9908			0	0.2389	0.01819	0.17906	0.01473
1.2	0.00305	-0.00305	-0.0061	-0.00305	-0.00305	0.00305	-0.01221	0.00305	0.00305	-0.00305	-0.00305	0	1.2	0	0.00305	0.0061	0.00305	-0.00305	0	-0.00305	0	-0.00305	0.00305	0	-0.00916		10.4732			10	0.51843	0.02538	0.42132	0.01859
1.4	0.0061	-0.00305	0.0061	-0.00305	0	0.00305	0.00305	0	0.0061	0	0.00305	0.0061	1.4	-0.0061	-0.0061	0.00916	0.0061	-0.00305	-0.0061	0.00305	-0.0061	-0.00305	0.00305	-0.00305	0		7.56671			20	0.77048	0.02348	0.69877	0.0157
1.6	0	0.00305	-0.00916	0	-0.00305	0	-0.00305	0.00305	0	-0.00305	0	-0.00305	1.6	-0.00916	0	0	-0.00305	0.00305	-0.00305	0.0061	-0.00305	0.00305	-0.01221	0	0.00916		10.028			30	0.92516	0.01648	0.89097	0.01167
1.8	-0.0061	0	0	0.0061	0	0.00305	0	0.00305	0.00305	-0.00916	0.00305	-0.00305	1.8	0	0	-0.00916	0	0	-0.0061	0	-0.00916	-0.00916	0.01831	0.01526	-0.00305		16.9355			40	0.98942	0.00564	0.98135	0.00721
2	-0.00305	-0.0061	-0.0061	0.0061	-0.0061	-0.00916	0	-0.0061	-0.00305	0.01221	0.0061	0.01831	2	0.00305	-0.00305	-0.0061	-0.00305	-0.0061	0.00305	0.0061	-0.00305	-0.00305	0.00305	0.01526	-0.00916		6.57763			50	0.98978	0.00636	0.99185	0.00481
2.2	0	-0.00305	0	0.00305	0.00305	-0.00305	-0.00305	-0.00305	0	0.00916	0.00305	-0.0061	2.2	-0.00916	0.00305	0.00305	-0.01221	0.00916	-0.00305	0.00305	0.00305	0.00305	-0.0061	-0.00305	0			3.25839		60	0.98296	0.00566	0.97426	0.00935
2.4	-0.00916	0.00305	0	0.0061	-0.00916	0.0061	-0.00305	0.0061	-0.00305	0	0.00305	-0.00305	2.4	-0.00916	0.00305	-0.00305	0.00305	0.00305	0	-0.0061	0.00916	0	0	-0.00305	0			4.41525
2.6	-0.0061	-0.00305	0	0	-0.0061	0.0061	-0.0061	0	-0.00916	0.00305	0.00916	0.0061	2.6	-0.00305	0.0061	0.0061	-0.00305	0.0061	0.00305	0.0061	0.0061	-0.00305	0	0.0061	-0.00916			3.8405
2.8	0.0061	-0.00305	0.00305	0.00916	-0.00305	0.01221	-0.0061	0.00305	0	0.00305	0.00305	0	2.8	0.0061	0.00305	0.00305	0.0061	0	0	0	-0.0061	0.0061	-0.0061	-0.01221	0.01221			2.74886
3	0	-0.00916	0	-0.00305	0	-0.00305	0.0061	-0.00305	0	-0.00305	0	0	3	0.0061	0.00305	0.0061	0.00305	-0.00916	0.0061	-0.00305	0	0.00916	0.00305	0	0.01221			4.14209
3.2	0	-0.00305	0	-0.00305	0	-0.00305	-0.00305	-0.0061	0.0061	-0.00916	-0.01221	-0.0061	3.2	0	0	0.00305	0.00305	0.0061	0.00305	-0.0061	-0.0061	-0.00916	0.00305	0	0			8.16037
3.4	-0.00305	0	0.00305	0.0061	0	0.00305	0	-0.00305	-0.0061	-0.0061	-0.0061	0	3.4	-0.00305	0.00305	-0.00305	0.00305	0.00305	-0.0061	-0.00305	-0.00305	0.01221	0.0061	0.01526	0.0061			3.53159
3.6	0.00305	-0.00305	-0.00305	0	-0.00305	-0.00305	-0.00305	0.00305	0.00305	-0.00305	0.00305	0	3.6	0.0061	0.0061	-0.00916	0.0061	0	0.00305	-0.0061	-0.0061	0	0.00305	0.00305	-0.00305			1.4115
3.8	-0.00305	-0.00305	0	0	0.00305	-0.00916	0	0	0	-0.00305	0.00916	0.00305	3.8	-0.0061	0.0061	0.00305	0	0	0.00916	0.0061	0.00305	0	-0.0061	-0.00916	-0.00305			1.12166
4	-0.00916	0.00916	-0.0061	0	0	-0.00305	0.00916	-0.0061	0.00305	-0.0061	0.00305	-0.00916	4	0	-0.01221	0.0061	0.00305	0.0061	0.00305	0.00305	0.0061	0.00305	-0.0061	-0.00916	0		4.99036
4.2	0	0	-0.00305	-0.00305	0.00305	0	0.00305	-0.0061	0.00916	0.00305	0.00916	0.0061	4.2	-0.0061	-0.01526	0.00305	0.00305	0.00916	0	0	0	0.00305	0.00305	-0.00305	0.0061		10.7827
4.4	0.0061	0.00305	-0.0061	0.00305	-0.0061	0	-0.00305	0	0	0.00305	0.00305	-0.0061	4.4	0.00305	-0.0061	-0.0061	0	-0.00305	-0.0061	-0.00305	0.00305	0	-0.0061	0	0.00305		17.6724
4.6	0	0	0.0061	0	0	0	0	-0.00305	0.00305	0.0061	-0.0061	0	4.6	-0.00305	0.00916	0.0061	-0.00305	-0.01221	-0.0061	0.00305	-0.0061	0	-0.0061	0.00305	0		12.3114
4.8	0.00305	-0.0061	0.00305	-0.00305	0.00305	-0.0061	-0.00305	-0.00305	0.00305	-0.00305	-0.00305	-0.0061	4.8	-0.00305	0.01221	0	0.0061	0.0061	0.00305	0	0.0061	-0.0061	-0.00305	0.00305	-0.00305		16.9409
5	0.0061	0	-0.0061	-0.0061	0	0	0.0061	0	-0.00305	0.00916	0	-0.00916	5	0.0061	-0.00305	-0.00305	0.00916	-0.00916	-0.00305	0	-0.01221	0	0.00916	0.00305	0.0061		8.85003
5.2	-0.00305	-0.00305	0	0.00916	-0.00305	0	-0.00916	0.0061	0.00305	-0.00916	-0.0061	-0.00305	5.2	0	-0.00305	0	0.0061	-0.0061	-0.00305	0	-0.0061	-0.0061	0.00305	-0.0061	0.00305		18.4178
5.4	0.0061	0	-0.00305	0.0061	-0.0061	0.0061	-0.00305	-0.00916	-0.00305	0.00305	0.00305	0.0061	5.4	0.00305	0.0061	-0.00305	0.00916	-0.0061	0.01221	-0.00305	0.00916	-0.0061	0	0.0061	0.00305		27.0161
5.6	0.00305	0.00305	-0.0061	0	-0.0061	0	-0.00305	0	0.00305	0	0	0.0061	5.6	0	0.0061	0.00305	0.0061	0.00305	0	0.00305	0.00305	0.00305	-0.00305	-0.00305	0.0061		5.54593
5.8	-0.00305	-0.00305	0.0061	0.00916	0.00305	-0.00305	-0.00305	-0.00916	0.0061	-0.00305	0	0.0061	5.8	-0.00305	0	-0.00305	0.00305	0.0061	0.00305	0.00916	-0.00305	0	-0.00305	0.00916	0			4.0751
6	-0.00305	-0.00305	-0.0061	0.00305	-0.00305	0.00305	0.00305	-0.00916	0	0	0	0.01221	6	0.00916	-0.00305	-0.00305	0.00305	0.00916	0.00305	0.00305	-0.0061	-0.00305	0.00305	0.0061	0			1.11766
6.2	-0.00305	0.0061	-0.00305	0	-0.00916	0.0061	0.00305	-0.00305	0.00305	0.0061	0	-0.0061	6.2	-0.00305	0.00916	0.00305	0.00916	0.00305	0.00305	-0.00305	-0.0061	0	0.00305	-0.00305	-0.00305			6.78174
6.4	0	-0.00305	-0.00916	0	-0.0061	-0.00305	-0.00305	0.00305	0.0061	0.0061	0	-0.00305	6.4	-0.00305	0.00305	0.0061	-0.00305	0	-0.0061	-0.00305	0	-0.0061	0	-0.00916	-0.00305			1.8242
6.6	-0.00305	-0.0061	-0.0061	-0.00305	0.00305	-0.0061	-0.0061	-0.00305	0.0061	0	0.00305	-0.00305	6.6	0.00305	0	0	0.0061	0	0	0.0061	0.00305	-0.0061	0.0061	0.00916	0.00916			0.83554
6.8	-0.00305	-0.00305	-0.01526	-0.01526	-0.01831	-0.02441	-0.01831	-0.01831	-0.01221	-0.02747	-0.02441	-0.01221	6.8	0.02441	0.01526	0.00916	0.02441	0.03357	0.09155	0.07019	0.07629	0.10986	0.11597	0.0061	-0.23499			11.2237
7	0.01221	-0.00305	-0.0061	-0.03662	-0.04883	-0.08545	-0.07935	-0.10376	-0.12817	-0.17395	-0.19531	-0.22888	7	0.12512	0.09155	0.07935	0.0946	0.11292	0.41809	0.29602	0.32959	0.44556	0.32043	-1.4679	-7.82166			6.15522
7.2	0.02136	0.0061	-0.01831	-0.03967	-0.07324	-0.09155	-0.09155	-0.13123	-0.16174	-0.19531	-0.21973	-0.25635	7.2	-0.00305	-0.06104	-0.11597	-0.18311	-0.2594	-0.28381	-0.2594	-0.354	-0.42725	-0.4425	0.16785	0.9491			3.80571
7.4	0.00305	-0.00305	-0.00916	-0.00916	-0.01526	-0.03967	-0.01831	-0.02136	-0.04578	-0.05188	-0.06104	-0.07935	7.4	-0.0824	-0.09766	-0.12817	-0.17395	-0.26245	-0.46692	-0.38452	-0.48218	-0.58899	-0.57983	0.39063				1.13276
7.6	-0.0061	-0.01221	-0.01526	-0.0061	-0.01526	-0.02441	-0.01221	-0.02747	-0.02441	-0.02136	-0.02136	-0.02747	7.6	-0.05188	-0.05188	-0.07019	-0.08545	-0.13123	-0.24414	-0.22888	-0.26245	-0.31433	-0.29297	-0.03357
7.8	-0.00305	-0.00305	-0.00305	-0.00916	-0.01526	-0.01221	-0.00916	-0.00916	-0.01831	-0.00916	-0.00305	0.00305	7.8	-0.01526	0	-0.02747	-0.03662	-0.05493	-0.10376	-0.08545	-0.10376	-0.11597	-0.08545	-0.05493	0.11292
8	0	0	-0.00305	0.0061	-0.01831	-0.00916	0	-0.01221	0.00305	0	0.02136	0.04272	8	0.0061	0	-0.00305	-0.01221	-0.04272	-0.07019	-0.06409	-0.07019	-0.05493	-0.03967	-0.00305	0.12207		vs. WT
8.2	-0.00305	0	0	0.00916	-0.00305	0	0.00305	-0.00305	0.00916	0.02136	0.05493	0.10071	8.2	-0.0061	-0.00305	0	-0.0061	-0.01831	-0.05188	-0.04883	-0.05493	-0.05188	-0.02747	0.02747	0.15869		DF	1
8.4	0	-0.00305	0.00305	0.00305	-0.00305	-0.0061	-0.00916	0.00305	0.02136	0.03662	0.11292	0.18311	8.4	-0.00305	-0.00305	0	-0.00305	-0.01221	-0.04272	-0.04272	-0.04272	-0.03052	0.00305	0.04883	0.15869		F	22.1341
8.6	0	0	-0.00305	0.01221	0.01221	-0.00305	0	0.00305	0.03357	0.07019	0.16785	0.27466	8.6	-0.01221	-0.00916	-0.00305	-0.0061	-0.02136	-0.03357	-0.03967	-0.03662	-0.02441	0.01831	0.07935	0.18005		P	2.54249e-06
8.8	0.0061	0	0.00305	0.0061	0.00305	0.00916	0	0.01526	0.06409	0.11597	0.24414	0.41809	8.8	-0.0061	0.00305	-0.01221	0.00305	-0.01526	-0.03662	-0.04272	-0.03357	-0.0061	0.03357	0.11292	0.23499
9	0	0.01221	0.00305	0.01221	0.0061	0.00305	0.01221	0.03052	0.06409	0.16174	0.3479	0.60425	9	0.00305	-0.00305	0.00305	0	-0.01831	-0.03967	-0.02441	-0.02747	0.01221	0.07019	0.16785	0.32654
9.2	0.00305	0.00305	0.01526	-0.00305	0	0.00305	0.01221	0.03662	0.0946	0.22278	0.46387	0.79956	9.2	-0.00305	-0.0061	-0.00305	0.00305	-0.03052	-0.03967	-0.03052	-0.01831	0.01526	0.0824	0.22583	0.4364
9.4	0.00305	0.00916	0.00305	0.01526	0.00916	0.01221	0.0061	0.04272	0.13123	0.28076	0.60425	1.02234	9.4	0	0.00916	-0.0061	-0.0061	-0.02747	-0.03052	-0.03052	-0.01526	0.02441	0.11597	0.28381	0.55847
9.6	0.00305	0.00916	0.00916	0.00916	0.00305	0.00916	0.01526	0.04883	0.15259	0.36316	0.75989	1.26953	9.6	0.00305	0.0061	0.00916	0.00305	-0.02747	-0.03052	-0.01831	-0.01221	0.03967	0.15259	0.354	0.6958
9.8	0.0061	0.00916	0.01221	0.01221	0.0061	0.01221	0.01526	0.06714	0.18616	0.45166	0.91553	1.52893	9.8	0.0061	0.00305	0.00305	-0.0061	-0.01831	-0.03662	-0.02747	-0.0061	0.05798	0.20447	0.45471	0.87585
10	-0.0061	0.00305	0.0061	0.01221	0.00916	0.00916	0.02136	0.07629	0.22888	0.54321	1.09253	1.77307	10	0	0	-0.0061	-0.0061	-0.02747	-0.04272	-0.02441	0.0061	0.07935	0.23499	0.54932	1.04065
10.2	-0.0061	0.00305	0.0061	0.00305	0.0061	0.01221	0.01526	0.10376	0.26245	0.64697	1.28174	2.00806	10.2	-0.00916	-0.00305	0.00305	-0.00916	-0.02747	-0.04272	-0.00305	0.0061	0.10071	0.29297	0.66833	1.2207
10.4	-0.00916	0	0.01526	0.00916	0	0.01526	0.03357	0.10681	0.31433	0.75378	1.44653	2.23694	10.4	-0.01221	0.00305	0.0061	-0.0061	-0.03357	-0.03357	-0.01526	0.01221	0.10376	0.33569	0.76904	1.3916
10.6	0.0061	0	0.0061	0.01526	0.00305	0.01831	0.03967	0.11902	0.36926	0.85754	1.63269	2.45056	10.6	-0.00305	0.00916	-0.00305	-0.00916	-0.02136	-0.02136	-0.01221	0.00916	0.12817	0.39673	0.87891	1.56555
10.8	0.01526	0.01221	0.00916	0.0061	0.01831	0.00916	0.04272	0.13733	0.41809	0.95825	1.78833	2.63977	10.8	-0.00916	0	-0.01221	-0.0061	-0.02136	-0.02747	-0.0061	0.03052	0.14954	0.4364	0.98877	1.72119
11	-0.00305	0.00305	0	0.01221	0.0061	0.0061	0.05188	0.15869	0.46082	1.05896	1.95923	2.81372	11	-0.00916	-0.00305	-0.00305	-0.01221	-0.03052	-0.04272	-0.00305	0.03967	0.1709	0.50049	1.09863	1.89209
11.2	-0.00305	0	-0.0061	0.00916	0.0061	0.00305	0.04883	0.18311	0.50964	1.16272	2.10266	2.96326	11.2	-0.0061	-0.0061	-0.00305	-0.01831	-0.02747	-0.02747	-0.01526	0.03357	0.18921	0.56152	1.2085	2.04468
11.4	-0.00916	0.00305	0.0061	0.00916	0.00916	0.01221	0.04272	0.18616	0.56152	1.25427	2.24304	3.10669	11.4	-0.00305	0.0061	-0.0061	-0.02441	-0.02441	-0.02441	-0.00916	0.04883	0.21362	0.61035	1.31531	2.19116
11.6	-0.00305	0	0.00305	0.00916	0.0061	0.00916	0.05798	0.20447	0.6073	1.37329	2.36816	3.23792	11.6	0	-0.00916	-0.00916	-0.01221	-0.01831	-0.02747	-0.0061	0.04578	0.23804	0.65918	1.41907	2.30713
11.8	0.0061	0.00305	0.00916	0.01221	0.0061	0.01526	0.07324	0.21973	0.66528	1.4679	2.50854	3.33862	11.8	-0.01221	0.0061	-0.00916	-0.01526	-0.02747	-0.03357	0.00305	0.06409	0.2594	0.72632	1.51062	2.44446
12	0.01221	-0.00305	0.00916	0.01221	0.01526	0.02136	0.06714	0.24414	0.71411	1.5564	2.60925	3.43628	12	0	0.0061	0.00305	-0.01526	-0.02136	-0.02747	0.01221	0.06104	0.28381	0.7843	1.62354	2.56958
12.2	0	0.00305	0.01221	0.01221	0.00916	0.0061	0.07629	0.26855	0.75989	1.64185	2.71606	3.52478	12.2	0.00305	-0.01221	0	-0.01221	-0.02441	-0.02747	0.0061	0.0824	0.30823	0.83923	1.72729	2.67029
12.4	0.0061	-0.00916	0.00916	0.01221	0.01526	0.02441	0.08545	0.27161	0.79956	1.72424	2.80762	3.60718	12.4	-0.0061	0	-0.01221	-0.01221	-0.02747	-0.02441	0.01221	0.09155	0.33875	0.90332	1.80664	2.75879
12.6	-0.00305	0.00305	0.00305	0.00305	0.00305	0.02136	0.08545	0.29907	0.85754	1.79138	2.89612	3.67126	12.6	-0.01221	0.00916	0.0061	-0.00305	-0.02136	-0.02441	-0.00305	0.10376	0.354	0.96741	1.89209	2.85645
12.8	0	0.0061	0.01221	0.01221	0.00305	0.02136	0.0885	0.32654	0.89722	1.87378	2.98767	3.7384	12.8	-0.00916	0.00305	-0.0061	-0.00916	-0.01831	-0.00916	-0.00305	0.10071	0.38147	1.01318	1.97449	2.94495
13	0.00305	0	0.01221	0.00305	0.00305	0.02747	0.09766	0.3418	0.93689	1.94397	3.05176	3.79333	13	0.0061	0	0	-0.00916	-0.02747	-0.02747	0.01526	0.09155	0.40894	1.07117	2.05383	3.01514
13.2	-0.01221	0	0.01526	0.01831	0.00916	0.02441	0.10071	0.35706	0.98267	2.00806	3.11279	3.84521	13.2	-0.00305	-0.01526	-0.00305	-0.01221	-0.02441	-0.02136	0.03052	0.11292	0.42114	1.12	2.12402	3.09143
13.4	0.00916	0.00916	0.00305	0.0061	0.01221	0.02441	0.10376	0.37842	1.02844	2.07825	3.18604	3.88184	13.4	0.0061	-0.00916	-0.01221	-0.01221	-0.01831	-0.02441	0.02136	0.12817	0.45471	1.16577	2.19727	3.16162
13.6	0.0061	0.0061	0.00916	0.0061	0.01831	0.03662	0.10681	0.39673	1.07117	2.13318	3.24097	3.93372	13.6	-0.00305	0.0061	-0.01526	-0.01221	-0.03052	-0.02136	0.01526	0.13123	0.47913	1.21765	2.27051	3.22571
13.8	-0.00305	0.0061	0.00916	0.01221	0.00916	0.02441	0.10986	0.41504	1.12	2.20032	3.29895	3.96118	13.8	-0.01221	0.00305	-0.00305	-0.00916	-0.02136	-0.03052	0.02136	0.13123	0.49438	1.26953	2.33765	3.28674
14	0.00305	0.0061	0.0061	0.0061	0.01221	0.02747	0.11902	0.43335	1.15356	2.2583	3.35693	4.00391	14	-0.00305	0.0061	-0.00305	-0.01526	-0.01526	-0.02441	0.01526	0.14343	0.53101	1.31836	2.40173	3.33557
14.2	0	0.00305	0.00916	0.01221	0.01831	0.03967	0.12207	0.45166	1.18713	2.30713	3.40576	4.02527	14.2	-0.00305	-0.01526	0.00305	-0.01526	-0.00916	-0.00305	0.03052	0.14954	0.55847	1.33972	2.46582	3.3844
14.4	0.0061	0	0.01221	0.01221	0.00916	0.03052	0.13428	0.46082	1.22681	2.36206	3.44543	4.05273	14.4	-0.0061	-0.01221	-0.0061	-0.01831	-0.01526	-0.00916	0.03052	0.16174	0.56763	1.40076	2.5116	3.43018
14.6	0	-0.00305	0.0061	0.00305	0.01221	0.03357	0.14038	0.48218	1.26648	2.41394	3.48816	4.0863	14.6	-0.00305	-0.00305	-0.01221	-0.00916	-0.01221	-0.01221	0.02136	0.16785	0.59204	1.45569	2.56348	3.479
14.8	-0.00305	0.00305	0.01526	0.0061	0.01526	0.03967	0.13733	0.50049	1.3031	2.45056	3.52173	4.09851	14.8	-0.01221	-0.00305	-0.00916	-0.0061	-0.02747	-0.01831	0.01831	0.18005	0.61646	1.49231	2.6123	3.51257
15	0.0061	0.0061	0.00305	0.0061	0.01221	0.04272	0.14343	0.51575	1.33362	2.49329	3.56445	4.13208	15	0	-0.00305	-0.0061	-0.01526	-0.01831	-0.02136	0.02747	0.18005	0.64392	1.52893	2.67029	3.54919
15.2	-0.00305	0.00305	0.0061	0.0061	0	0.03967	0.15259	0.52795	1.36719	2.54517	3.60107	4.14734	15.2	0.00305	-0.00305	-0.0061	-0.01526	-0.02441	-0.00916	0.03967	0.18311	0.65613	1.57166	2.71301	3.59802
15.4	0	0.00916	0.01221	0.01526	0.0061	0.03357	0.15564	0.54932	1.39465	2.58179	3.63464	4.15649	15.4	0	-0.00305	-0.01221	-0.01831	-0.01221	-0.00916	0.03967	0.18616	0.68359	1.61438	2.75879	3.6438
15.6	0.00305	0.01221	0.0061	0.01221	0.00305	0.03967	0.16785	0.55542	1.44043	2.61536	3.67432	4.1748	15.6	-0.0061	-0.0061	-0.00916	-0.01221	-0.0061	-0.01526	0.03357	0.19226	0.70801	1.6449	2.80762	3.6499
15.8	0	-0.00305	0.02136	0.00916	0.00916	0.03357	0.1709	0.57678	1.46484	2.65808	3.68652	4.19922	15.8	-0.0061	-0.00305	-0.0061	-0.0061	-0.02136	-0.01526	0.03052	0.20752	0.73242	1.67236	2.84424	3.67126
16	0.00305	0.0061	0.01221	0.01526	0.01221	0.03967	0.1709	0.6012	1.50452	2.69775	3.70789	4.21448	16	0	-0.00305	-0.0061	-0.0061	-0.02441	-0.01221	0.03662	0.22278	0.75073	1.71204	2.86865	3.70178
16.2	-0.00305	0.00305	0.0061	0.00916	0.01526	0.04578	0.177	0.6134	1.52588	2.73438	3.7323	4.22974	16.2	-0.01526	-0.0061	0.00305	-0.01221	-0.01831	0	0.04272	0.21973	0.75989	1.74866	2.92053	3.7323
16.4	-0.00916	0	0.01221	0.01831	0.01831	0.04883	0.18921	0.62561	1.55334	2.76489	3.76892	4.24194	16.4	-0.01221	-0.01221	-0.01221	-0.01221	0	0	0.04272	0.23499	0.77209	1.79749	2.948	3.75977
16.6	0.00305	0.00916	0.02136	0.02441	0.01221	0.04578	0.18921	0.64087	1.58081	2.80457	3.79944	4.25415	16.6	-0.00916	0.0061	-0.0061	-0.01526	-0.01526	-0.01221	0.03967	0.23804	0.80566	1.82495	2.98462	3.79333
16.8	0.00305	0.00916	0	0.01221	0.02136	0.04272	0.20142	0.65918	1.61438	2.82898	3.82385	4.26941	16.8	0	0.00305	-0.00916	-0.01831	-0.01526	-0.02136	0.04272	0.24414	0.82703	1.85242	3.02124	3.80249
17	0.0061	0.00305	0.0061	0.01831	0.01526	0.05188	0.19226	0.66833	1.63879	2.85034	3.83911	4.26941	17	-0.00916	0	-0.01526	-0.01831	-0.01831	0	0.05188	0.24719	0.83923	1.88293	3.06091	3.8208
17.2	-0.0061	0.00305	0.01221	0.01221	0.00305	0.04578	0.19836	0.68054	1.66321	2.88696	3.85437	4.28162	17.2	-0.01221	-0.00305	-0.0061	-0.00916	-0.00916	-0.01526	0.05493	0.26245	0.85754	1.9104	3.07007	3.83606
17.4	-0.00305	0.00916	0.01221	0.01526	0.01221	0.05188	0.20752	0.69275	1.68152	2.91748	3.86963	4.28772	17.4	-0.00305	-0.01221	0	-0.01221	-0.01831	-0.01526	0.05798	0.26245	0.88501	1.94397	3.10059	3.85437
17.6	0.01221	0.0061	0.02136	0.01221	0.02136	0.04883	0.20752	0.72021	1.71509	2.93884	3.89709	4.29993	17.6	0.00305	0.00305	0.00916	-0.00916	-0.01831	0	0.05798	0.27771	0.89417	1.96228	3.13721	3.86353
17.8	0.00305	0.00305	0.01221	0.02136	0.01831	0.05798	0.21973	0.73242	1.74255	2.95715	3.91235	4.30298	17.8	0.0061	-0.01221	0.00305	-0.01221	-0.01526	-0.00916	0.04883	0.28992	0.90942	2.00195	3.16467	3.88794
18	-0.00305	0.00916	0.01831	0.00916	0.01831	0.06104	0.21973	0.74768	1.77307	2.98462	3.92456	4.30603	18	0.00305	0.00305	0.00305	-0.00305	-0.0061	0.0061	0.05493	0.29297	0.92163	2.03552	3.18604	3.90015
18.2	-0.01221	0.00305	0.01221	0.01831	0.01526	0.05188	0.22278	0.76294	1.79138	3.00598	3.93982	4.32434	18.2	-0.00916	-0.00916	0	-0.00916	-0.01831	-0.01221	0.06409	0.28687	0.95215	2.05994	3.2074	3.92151
18.4	0.0061	0.0061	0.01221	0.01221	0.01221	0.05188	0.23193	0.77209	1.80969	3.0304	3.95203	4.33044	18.4	-0.01831	-0.0061	0.00305	-0.01221	-0.0061	-0.01526	0.04578	0.29297	0.96436	2.09351	3.23181	3.92761
18.6	0	0.00305	0.01221	0.01526	0.00916	0.05798	0.23804	0.78125	1.83716	3.05786	3.96423	4.32739	18.6	-0.00305	-0.00305	-0.00305	-0.01831	-0.01221	0.00305	0.06104	0.29907	0.99182	2.10571	3.27148	3.94592
18.8	0.00305	0	0.01221	0.01221	0.03052	0.05188	0.24109	0.79041	1.85242	3.07007	3.98254	4.3396	18.8	-0.0061	0.00916	-0.01221	-0.01831	-0.02136	-0.00305	0.07629	0.32043	1.00098	2.12097	3.2959	3.95508
19	0.00916	0.00305	0.01221	0.01526	0.02136	0.06409	0.24414	0.80872	1.88293	3.09753	3.99475	4.34875	19	0.00305	0	-0.0061	-0.01221	-0.01831	-0.01831	0.06714	0.32959	1.01318	2.15454	3.28979	3.96423
19.2	-0.00916	0.0061	0.01831	0.01831	0.01831	0.05798	0.2533	0.82703	1.89514	3.125	4.00696	4.35486	19.2	0.00305	-0.00305	-0.0061	-0.00916	-0.01221	-0.01526	0.06714	0.33264	1.02844	2.1698	3.31116	3.98254
19.4	-0.00305	0	0.01831	0.01831	0.01221	0.05493	0.2533	0.83923	1.91956	3.14331	4.02527	4.35181	19.4	-0.00916	0	-0.00305	-0.00916	-0.01221	0	0.07019	0.33875	1.04675	2.20032	3.34167	3.98254
19.6	0	0	0.01221	0.01221	0.02136	0.06409	0.25635	0.84839	1.94092	3.14941	4.02527	4.36401	19.6	-0.0061	-0.00305	-0.00305	-0.01221	-0.01221	0.00305	0.07019	0.33875	1.06812	2.22778	3.35693	3.9978
19.8	-0.00305	0.0061	0.00916	0.01526	0.01526	0.07019	0.2655	0.8667	1.95313	3.17688	4.04663	4.36401	19.8	-0.00305	0.0061	-0.01526	-0.0061	-0.01526	0.0061	0.07629	0.3418	1.07727	2.24609	3.37219	4.01001
20	-0.00305	0.01831	0.00916	0.01526	0.02441	0.06104	0.26855	0.87585	1.98364	3.18909	4.04663	4.37317	20	-0.00305	-0.0061	-0.00916	-0.01221	-0.00916	-0.01221	0.06409	0.34485	1.09863	2.27661	3.39966	4.02222
20.2	0	0.00916	0.01526	0.01831	0.02136	0.06409	0.27466	0.89722	2.01111	3.2196	4.05579	4.38232	20.2	-0.01221	-0.00305	0	-0.01221	-0.01831	-0.00305	0.07324	0.354	1.10474	2.29797	3.42102	4.03137
20.4	-0.00305	0.00305	0.01526	0.01831	0.01831	0.07019	0.27161	0.90332	2.02026	3.23486	4.0741	4.38538	20.4	-0.01221	-0.00305	-0.0061	-0.00916	-0.00916	0.01526	0.08545	0.36621	1.12305	2.30713	3.42407	4.02832
20.6	-0.0061	0.0061	0.01221	0.01831	0.01831	0.06104	0.28076	0.91553	2.05078	3.24402	4.07715	4.38843	20.6	0	0.0061	-0.00305	-0.00305	-0.01221	0.00916	0.07935	0.36926	1.14136	2.32849	3.45154	4.03137
20.8	0.00305	0.01221	0.01526	0.01831	0.02441	0.06714	0.28687	0.92163	2.04773	3.26538	4.09241	4.38538	20.8	0.0061	-0.00305	-0.01221	-0.01526	-0.01221	0.00305	0.07629	0.39368	1.15051	2.3468	3.45764	4.04053
21	0.00305	0.01221	0.00916	0.01831	0.02441	0.0824	0.29297	0.93994	2.07825	3.27454	4.09546	4.38538	21	-0.0061	-0.00916	0	-0.00916	0	0.00305	0.10071	0.38452	1.17493	2.36511	3.45764	4.05884
21.2	0.00305	0.0061	0.01221	0.02136	0.02136	0.07019	0.29602	0.94604	2.0874	3.29895	4.10767	4.39758	21.2	-0.00916	-0.0061	-0.00916	-0.00305	0	0.01221	0.0946	0.38452	1.19324	2.38647	3.48206	4.05579
21.4	0.00916	0.00305	0.0061	0.01221	0.01831	0.07324	0.29907	0.9552	2.10876	3.31116	4.12598	4.40369	21.4	0.00305	-0.01526	-0.0061	0.00305	-0.01831	0.00305	0.07629	0.39368	1.19324	2.39563	3.51257	4.06799
21.6	0.0061	0.0061	0.02136	0.02136	0.02747	0.07019	0.30823	0.97351	2.12097	3.32642	4.11682	4.39453	21.6	-0.00305	-0.00305	-0.00916	-0.00916	-0.00916	-0.01221	0.08545	0.39978	1.20544	2.41394	3.52173	4.0741
21.8	-0.0061	0	0.01831	0.01221	0.02441	0.07324	0.31128	0.98572	2.13928	3.34167	4.13208	4.40979	21.8	-0.01221	0.01221	-0.0061	-0.00305	-0.01221	0.00305	0.0946	0.40283	1.22681	2.44141	3.52478	4.07715
22	-0.0061	0	0.01221	0.00916	0.02747	0.07629	0.30518	0.98877	2.15454	3.35388	4.14124	4.41284	22	0	0.0061	-0.00305	0	-0.01831	0.01221	0.09155	0.41504	1.23901	2.45667	3.53699	4.0863
22.2	0.00305	0.00305	0.0061	0.02441	0.02747	0.07324	0.31128	1.00708	2.1698	3.35693	4.14734	4.41895	22.2	0.00305	-0.00305	-0.0061	-0.00305	0.0061	0.00916	0.09155	0.41809	1.24817	2.47803	3.5614	4.08936
22.4	0	0.01526	0	0.01526	0.02136	0.07935	0.33264	1.01624	2.19421	3.38135	4.15039	4.41589	22.4	-0.00305	-0.0061	-0.00916	-0.01526	-0.01831	0	0.09766	0.42725	1.25122	2.48413	3.5675	4.09241
22.6	-0.00305	0.00305	0.01221	0.01221	0.01526	0.0824	0.32654	1.02234	2.20032	3.40576	4.16565	4.41589	22.6	0.00916	-0.00305	0.0061	-0.00916	-0.01526	0.00916	0.10681	0.4303	1.27563	2.50244	3.57056	4.10767
22.8	0	0.0061	0.00916	0.01526	0.01526	0.07629	0.32654	1.0376	2.22168	3.40576	4.1626	4.422	22.8	-0.00916	0	-0.00305	-0.00305	-0.00916	0.0061	0.11292	0.45166	1.29089	2.52075	3.57971	4.09851
23	-0.00305	0.0061	0.00916	0.00916	0.02441	0.0824	0.34485	1.0498	2.23083	3.41187	4.17786	4.422	23	-0.0061	0.00305	0.00305	-0.01526	-0.00916	0.0061	0.0946	0.44861	1.30005	2.53906	3.60413	4.10767
23.2	0.00305	0.00305	0.02136	0.02136	0.02136	0.0824	0.3418	1.05591	2.24915	3.42712	4.17786	4.43115	23.2	-0.00305	-0.00305	0.00305	-0.00916	0	0.00916	0.0946	0.43945	1.3092	2.56348	3.60413	4.10767
23.4	-0.0061	0.0061	0.01831	0.02441	0.02441	0.09155	0.3479	1.07117	2.26135	3.43018	4.19006	4.4281	23.4	0.00916	0	0.01221	0.00305	-0.00305	0.01221	0.10376	0.44861	1.33057	2.56348	3.61023	4.11377
23.6	0.00916	0.00305	0.00916	0.01831	0.01831	0.08545	0.3479	1.08643	2.28577	3.44543	4.18701	4.4281	23.6	0.0061	0.0061	-0.0061	-0.0061	-0.00916	0.00916	0.10071	0.45471	1.33057	2.56653	3.62549	4.12292
23.8	0.0061	0.0061	0.01221	0.01526	0.02136	0.08545	0.3479	1.08337	2.28882	3.4668	4.19312	4.43115	23.8	-0.00305	-0.00305	-0.01526	-0.02136	-0.00305	0.00916	0.10986	0.46997	1.34888	2.59094	3.64075	4.13513
24	0.00305	0.00916	0.01526	0.01831	0.02441	0.08545	0.3479	1.10474	2.30103	3.47595	4.20532	4.4342	24	-0.01221	-0.01221	-0.00305	-0.0061	-0.00916	0.00305	0.10376	0.47302	1.35803	2.6123	3.64685	4.13513
24.2	-0.00916	0.01221	0.00305	0.00916	0.02747	0.0946	0.36011	1.12	2.31934	3.48816	4.20837	4.44336	24.2	-0.01221	-0.01221	-0.0061	-0.0061	-0.01221	0	0.10681	0.47302	1.36108	2.62146	3.65601	4.11377
24.4	-0.00305	0.0061	0.01526	0.02136	0.01831	0.09155	0.37231	1.12305	2.33154	3.48816	4.20837	4.44946	24.4	-0.00305	0.00305	0.0061	0.0061	-0.01221	0.01221	0.11597	0.48218	1.37329	2.63367	3.65295	4.13818
24.6	0.0061	0.01526	0.01221	0.01831	0.01831	0.0946	0.36621	1.12915	2.3407	3.50037	4.21143	4.43115	24.6	-0.0061	0	0	-0.00305	-0.01221	0.00305	0.09766	0.48828	1.39465	2.64587	3.66821	4.15955
24.8	0.00305	0.00916	0.0061	0.00916	0.03357	0.0946	0.37537	1.14136	2.35596	3.50342	4.22363	4.44031	24.8	0	0	0	0	-0.01221	0.01221	0.11292	0.50354	1.41296	2.66113	3.68042	4.14124
25	-0.00916	-0.00305	0.01221	0.01831	0.02747	0.09155	0.37537	1.14746	2.38037	3.51563	4.22668	4.45251	25	0.00305	0	-0.01221	-0.0061	-0.00305	0.01221	0.12207	0.50354	1.41907	2.68555	3.68958	4.14124
25.2	-0.00305	0	0.02441	0.02136	0.02136	0.0946	0.37537	1.15967	2.37732	3.52478	4.23584	4.44336	25.2	0.0061	-0.00305	0	-0.00916	-0.0061	0.00916	0.12817	0.49133	1.42212	2.67944	3.70483	4.14734
25.4	0.00305	0	0.01221	0.01831	0.03052	0.10071	0.38452	1.17798	2.38953	3.54309	4.24194	4.44641	25.4	0.0061	-0.00916	-0.0061	0	-0.01221	0	0.13428	0.50049	1.43738	2.6947	3.70789	4.1748
25.6	0.00916	0.00305	0.0061	0.01526	0.02747	0.09766	0.38147	1.17798	2.41089	3.54919	4.23889	4.45251	25.6	0.00305	0	-0.0061	-0.00305	-0.01221	0.01526	0.12207	0.50964	1.45264	2.6947	3.72009	4.17175
25.8	0.00305	0.00916	0.01526	0.01221	0.01526	0.0946	0.39673	1.19019	2.41089	3.5553	4.24194	4.45251	25.8	-0.00916	0.00916	-0.00305	0.00305	-0.00305	0.00916	0.11902	0.5127	1.45874	2.71912	3.72009	4.15344
26	0.00916	0.00305	0.02441	0.01221	0.03052	0.0885	0.40283	1.19019	2.42615	3.5614	4.25415	4.44946	26	0.00305	0.0061	-0.00305	-0.0061	0	0.01526	0.12817	0.5188	1.45264	2.74048	3.72009	4.15344
26.2	-0.00305	0.00305	0.00916	0.02136	0.03052	0.09766	0.39673	1.20544	2.44141	3.57361	4.2511	4.45557	26.2	-0.01221	0.0061	-0.00305	-0.01221	-0.00916	0.0061	0.13123	0.5249	1.4679	2.74658	3.72314	4.15955
26.4	0.00305	0.01221	0.00916	0.01831	0.03052	0.10071	0.40588	1.2085	2.45056	3.59192	4.26025	4.45251	26.4	-0.00305	0.0061	-0.00916	-0.00916	-0.00305	0.00305	0.12817	0.52795	1.48621	2.75879	3.74146	4.15955
26.6	0.0061	0.00305	0.01221	0.01831	0.02747	0.09766	0.40588	1.21765	2.46887	3.58582	4.26025	4.46167	26.6	-0.01221	0.0061	0	0	-0.00305	0.01526	0.13428	0.53711	1.49841	2.76184	3.74451	4.15955
26.8	0	0.00305	0.01831	0.02136	0.02441	0.10681	0.40894	1.23291	2.46887	3.58582	4.26331	4.46472	26.8	0.00916	-0.0061	-0.00916	-0.0061	-0.00916	0.00916	0.13123	0.54321	1.51062	2.771	3.75366	4.17786
27	0.00305	0.01221	0.02136	0.01831	0.01831	0.11292	0.41504	1.23291	2.48718	3.60107	4.27551	4.46167	27	-0.01221	-0.0061	-0.0061	-0.01526	-0.01221	0.01221	0.13428	0.55237	1.51672	2.79236	3.74756	4.18701
27.2	-0.0061	-0.00305	0.01831	0.02136	0.02747	0.10071	0.42419	1.24817	2.49634	3.61633	4.27246	4.45251	27.2	-0.0061	0.0061	0	-0.01526	0.00305	0.01221	0.14038	0.54626	1.50757	2.79236	3.76282	4.17175
27.4	0.00305	0.0061	0.01221	0.01526	0.02441	0.10071	0.42114	1.26038	2.50244	3.61938	4.27856	4.47083	27.4	0	0	-0.00305	0	-0.0061	0.01526	0.14038	0.56152	1.53198	2.78931	3.77197	4.18701
27.6	0.00305	0.01221	0.0061	0.01221	0.02747	0.11292	0.4303	1.26343	2.5177	3.62549	4.27551	4.46777	27.6	0	-0.0061	-0.00305	-0.0061	-0.0061	0.01221	0.13733	0.55542	1.55029	2.80151	3.77197	4.18396
27.8	0.0061	0.00305	0.0061	0.01526	0.03052	0.11292	0.43335	1.27563	2.52686	3.63159	4.28467	4.46472	27.8	-0.00305	0.00305	-0.0061	-0.0061	0	0	0.12817	0.54932	1.55029	2.81982	3.78418	4.18091
28	0.00305	0	0.01221	0.01526	0.02747	0.10376	0.43945	1.27563	2.52686	3.63464	4.28162	4.46777	28	-0.00305	0.0061	-0.01526	0.00305	-0.0061	0.01221	0.13428	0.56763	1.55334	2.82898	3.78113	4.19006
28.2	0	0	0.00305	0.01831	0.03052	0.10986	0.43945	1.27869	2.53906	3.6438	4.28772	4.47388	28.2	-0.00305	0	-0.0061	-0.0061	-0.01221	0.00916	0.13428	0.57373	1.5625	2.84729	3.79944	4.19312
28.4	0	-0.0061	0.0061	0.01526	0.02747	0.10376	0.44861	1.28784	2.54517	3.6438	4.28772	4.47083	28.4	-0.00305	-0.01221	-0.00305	-0.01526	-0.0061	0.01221	0.14343	0.57373	1.57776	2.84729	3.81165	4.18701
28.6	0.00305	0	0.01526	0.02136	0.03052	0.11902	0.45166	1.3031	2.56042	3.65295	4.29688	4.47388	28.6	-0.0061	-0.0061	-0.00305	-0.0061	-0.01221	0.01526	0.14648	0.57373	1.58081	2.84424	3.80554	4.19006
28.8	0.0061	0.0061	0.01526	0.01526	0.02747	0.11292	0.45776	1.31226	2.57263	3.65601	4.28162	4.47693	28.8	0.00305	0	-0.00916	-0.01526	-0.00916	0.01221	0.15259	0.57068	1.58997	2.85339	3.81775	4.18396
29	0	-0.00305	0.02441	0.02136	0.03052	0.11597	0.44861	1.31531	2.57568	3.67432	4.29993	4.47693	29	-0.00305	0.00916	-0.0061	-0.00305	0.0061	0.00916	0.15259	0.59509	1.60217	2.8717	3.8269	4.18701
29.2	-0.0061	-0.00305	0.01526	0.01526	0.02136	0.11902	0.45776	1.33057	2.58484	3.68347	4.29382	4.47693	29.2	-0.02136	0.00305	-0.01221	-0.00305	-0.00916	0	0.15259	0.59204	1.61438	2.89001	3.81165	4.19006
29.4	0.0061	0.00916	0.01221	0.01831	0.03052	0.11902	0.46692	1.32751	2.58789	3.68958	4.29993	4.47083	29.4	-0.00305	-0.00305	-0.00305	-0.00916	-0.01526	0.02136	0.14954	0.58594	1.62048	2.88696	3.82385	4.19617
29.6	0.00305	0.00916	0.0061	0.01831	0.03052	0.10986	0.46692	1.34277	2.59399	3.68958	4.31213	4.48303	29.6	-0.00305	-0.01221	-0.00305	-0.00305	-0.00305	0.01526	0.14648	0.6073	1.63574	2.89307	3.82996	4.20227
29.8	-0.00305	0.00305	0.0061	0.02136	0.02747	0.11292	0.46997	1.34583	2.61841	3.69873	4.29688	4.47693	29.8	-0.01526	0.00305	-0.0061	-0.01221	0.0061	0.02441	0.15259	0.61646	1.63269	2.89307	3.82996	4.20227
30	0.0061	0.0061	0.00916	0.01221	0.03052	0.12817	0.46997	1.35498	2.60925	3.70178	4.31213	4.47693	30	-0.00305	0.01221	-0.00916	-0.0061	-0.00305	0.01526	0.15259	0.60425	1.64185	2.90222	3.83606	4.20837
30.2	0.00305	0.00305	0.00916	0.01831	0.03052	0.12207	0.47607	1.36414	2.61841	3.70483	4.31213	4.48914	30.2	0.00916	0.00305	-0.00305	-0.0061	-0.00916	0.01221	0.15259	0.6012	1.6449	2.92664	3.83301	4.20532
30.4	-0.00305	0.00305	0.0061	0.02441	0.02747	0.11292	0.48218	1.37024	2.63977	3.71094	4.31519	4.48303	30.4	0.00305	-0.00916	-0.00916	-0.00916	-0.00305	0.02441	0.16174	0.61646	1.6571	2.94189	3.85437	4.21448
30.6	-0.00305	-0.00305	0.01221	0.02441	0.02136	0.11902	0.48523	1.38855	2.65503	3.70789	4.31824	4.49219	30.6	-0.01221	-0.00916	-0.0061	-0.01526	-0.01526	0.00305	0.16785	0.62866	1.66931	2.94495	3.86047	4.20532
30.8	0	-0.0061	0.01526	0.01526	0.02747	0.11597	0.48828	1.3855	2.65808	3.72314	4.31824	4.48914	30.8	-0.01221	-0.0061	0	-0.00305	-0.0061	0.01831	0.15869	0.62866	1.68152	2.93274	3.86658	4.20227
31	-0.00305	0	0.00305	0.02136	0.03052	0.11902	0.49133	1.38855	2.66418	3.71704	4.31824	4.47998	31	0	-0.00916	-0.00916	-0.0061	-0.00305	0.03052	0.15869	0.62866	1.69373	2.93579	3.85742	4.20837
31.2	-0.00305	0.00305	0.01831	0.02136	0.03052	0.13123	0.49133	1.39465	2.66724	3.72314	4.31824	4.47083	31.2	-0.00916	0	-0.01221	-0.0061	-0.01526	0.00916	0.15259	0.61951	1.69373	2.9541	3.85437	4.22058
31.4	0.00916	0.00916	0.01221	0.01831	0.02441	0.12817	0.49133	1.3916	2.67639	3.72925	4.32739	4.48608	31.4	0	0.00916	-0.00305	-0.0061	-0.01221	0.01221	0.16479	0.63782	1.69067	2.96021	3.86658	4.21753
31.6	0	0.01221	0.01831	0.01831	0.02136	0.12207	0.49438	1.40686	2.67944	3.7384	4.32129	4.47998	31.6	-0.00916	0	-0.0061	-0.00305	-0.0061	0.03052	0.1709	0.64392	1.69678	2.97241	3.87268	4.20837
31.8	0.00916	0.0061	0.01526	0.01221	0.01831	0.12207	0.50354	1.42517	2.69775	3.73535	4.32739	4.49219	31.8	-0.01221	0	-0.00916	-0.0061	-0.0061	0.02136	0.15869	0.64392	1.71814	2.97546	3.86963	4.21143
32	0.0061	0	0.0061	0.01221	0.02441	0.12207	0.5127	1.42517	2.70691	3.75061	4.32739	4.50134	32	-0.0061	-0.00916	-0.0061	-0.0061	0	0.01831	0.16785	0.65002	1.72729	2.98157	3.88489	4.22363
32.2	-0.00305	0.00305	0.00305	0.01831	0.03357	0.13733	0.5127	1.43127	2.70691	3.75671	4.33044	4.48914	32.2	-0.00916	0.00305	-0.00916	-0.0061	-0.0061	0.01831	0.1709	0.66833	1.71509	3.00903	3.88489	4.22363
32.4	0	0.00305	0.01221	0.01221	0.03357	0.13428	0.50964	1.44348	2.71912	3.74756	4.3335	4.49219	32.4	0.00305	0.01221	-0.00305	-0.00916	-0.01221	0.01221	0.16785	0.65613	1.72424	2.99377	3.87268	4.22363
32.6	-0.0061	0.0061	0.01526	0.01831	0.02747	0.13428	0.52185	1.44653	2.71606	3.75366	4.3335	4.49829	32.6	-0.0061	-0.0061	0.01526	-0.00916	-0.0061	0.02136	0.16785	0.65002	1.7395	2.99377	3.87878	4.22668
32.8	-0.0061	0.0061	0.01221	0.01831	0.02747	0.13428	0.5188	1.45569	2.71606	3.76587	4.3396	4.49219	32.8	-0.0061	-0.00916	0	-0.01221	-0.0061	0.02136	0.15564	0.66528	1.74255	3.00598	3.86963	4.21753
33	0.0061	0.0061	0.02136	0.01526	0.03967	0.12512	0.51575	1.45264	2.72827	3.76892	4.3396	4.49219	33	-0.00916	-0.00305	-0.01221	-0.0061	-0.00305	0.02747	0.18005	0.66833	1.7395	3.01819	3.89404	4.21448
33.2	0	0	0.01221	0.01526	0.03052	0.12817	0.52795	1.4679	2.73743	3.77197	4.3396	4.49829	33.2	-0.01221	0	-0.00916	-0.00305	-0.02136	0.02136	0.177	0.66528	1.74561	3.02734	3.90625	4.22974
33.4	-0.00305	-0.00305	0.01526	0.01831	0.02441	0.13123	0.52795	1.46484	2.74658	3.77808	4.3457	4.50134	33.4	0	0	-0.00305	-0.01526	0	0.02747	0.177	0.67444	1.75476	3.0304	3.9032	4.23279
33.6	0.00305	0.00305	0.0061	0.02136	0.02441	0.13428	0.53711	1.474	2.74963	3.78113	4.3396	4.50134	33.6	-0.00305	0	0.0061	-0.01526	-0.00305	0.02747	0.18616	0.6897	1.76697	3.02429	3.90015	4.22058
33.8	0.00305	0.0061	0.01526	0.02747	0.02747	0.13123	0.52795	1.48621	2.75879	3.78418	4.34875	4.5105	33.8	0.00305	-0.01221	-0.01526	0.00305	-0.00916	0.01831	0.177	0.6897	1.77612	3.0365	3.89709	4.22668
34	0.00305	0.00916	0.01831	0.01526	0.03662	0.13123	0.53711	1.48926	2.76794	3.79333	4.34875	4.49219	34	-0.00916	-0.00305	-0.02136	0	-0.0061	0.01831	0.17395	0.6958	1.78833	3.05481	3.90625	4.22363
34.2	0.00916	0.01221	0.01526	0.02136	0.02747	0.12817	0.54321	1.48315	2.771	3.79333	4.3457	4.49829	34.2	-0.01221	-0.01221	0	-0.01221	-0.01221	0.03052	0.1709	0.68665	1.79443	3.04871	3.91846	4.22363
34.4	0	0.0061	0.0061	0.02136	0.03967	0.13428	0.53711	1.51062	2.771	3.79639	4.35181	4.49829	34.4	0	-0.0061	-0.00305	-0.00916	-0.00916	0.02441	0.18616	0.6958	1.78223	3.05176	3.9093	4.22974
34.6	0	0.00916	0.01526	0.02136	0.03357	0.13733	0.54321	1.51062	2.7832	3.79333	4.3457	4.50134	34.6	0.00916	0.00305	-0.00305	-0.0061	-0.0061	0.03052	0.18616	0.7019	1.80054	3.05481	3.9093	4.23584
34.8	-0.00916	0	0.01526	0.01526	0.03052	0.14343	0.54321	1.50452	2.7832	3.80249	4.35486	4.50745	34.8	-0.00305	0.00916	-0.00305	0	-0.00305	0.03357	0.177	0.71106	1.79749	3.07312	3.91235	4.23584
35	0.00305	0.00916	0.01221	0.02441	0.03052	0.14648	0.55542	1.51672	2.79846	3.79944	4.35181	4.49829	35	-0.00916	0	-0.00305	-0.01526	-0.00916	0.02747	0.17395	0.70496	1.8219	3.07007	3.91541	4.23584
35.2	0.0061	0.01526	0.01221	0.02136	0.02747	0.13733	0.55847	1.52588	2.79846	3.80554	4.35181	4.50439	35.2	0.0061	-0.00916	-0.00305	-0.00916	-0.0061	0.02441	0.18616	0.71411	1.80969	3.07922	3.92761	4.23279
35.4	0	0.01526	0.01221	0.01831	0.02747	0.12817	0.55847	1.53809	2.80457	3.80249	4.35486	4.50134	35.4	-0.01221	-0.00916	-0.00305	-0.0061	-0.00305	0.03662	0.18311	0.72021	1.82495	3.07922	3.91541	4.23889
35.6	0	0.01221	0.01526	0.02747	0.01831	0.14038	0.56152	1.54114	2.81372	3.81165	4.35486	4.50745	35.6	-0.0061	0.00916	-0.00916	0	0	0.03052	0.18616	0.72632	1.828	3.09753	3.92456	4.23279
35.8	0.00916	0.0061	0.01221	0.02747	0.03052	0.14038	0.56152	1.54419	2.81372	3.82996	4.3457	4.5105	35.8	-0.0061	0.0061	-0.01221	0	-0.00305	0.02747	0.20142	0.72632	1.83716	3.07922	3.93066	4.23889
36	0.0061	0.00305	0.01831	0.02136	0.03357	0.15259	0.56152	1.54419	2.83508	3.83301	4.37317	4.50439	36	0	-0.00305	-0.00916	0	-0.0061	0.03357	0.19226	0.73242	1.84021	3.09753	3.92456	4.23584
36.2	-0.00916	0	0.01831	0.01831	0.03052	0.14343	0.56152	1.54724	2.83508	3.8208	4.36707	4.51355	36.2	0.00305	-0.01221	0.00305	-0.00305	-0.01221	0.02747	0.18311	0.72937	1.84937	3.10059	3.93372	4.22668
36.4	0	0	0.01526	0.02136	0.02747	0.14038	0.57373	1.55945	2.84424	3.8208	4.37622	4.51355	36.4	-0.01221	-0.01221	0	-0.01526	-0.0061	0.03357	0.18005	0.71716	1.84021	3.11584	3.93677	4.24805
36.6	0	0.0061	0.01831	0.02136	0.02747	0.14038	0.57983	1.5686	2.84424	3.82996	4.36401	4.50745	36.6	0	-0.00305	0	0	-0.00305	0.04272	0.19226	0.73547	1.85852	3.1189	3.93677	4.23889
36.8	0	0.00916	0.01526	0.02136	0.02441	0.14648	0.57678	1.57471	2.85034	3.83606	4.37317	4.5105	36.8	-0.00916	-0.0061	-0.0061	-0.00305	-0.01526	0.03357	0.18921	0.73547	1.86768	3.11279	3.93677	4.23584
37	0.0061	0.00305	0.00916	0.01831	0.03052	0.14954	0.57983	1.58691	2.85645	3.83911	4.36707	4.5105	37	-0.00916	0	0	0.0061	-0.00305	0.03052	0.19836	0.75073	1.87378	3.11279	3.93677	4.23889
37.2	0.00305	0.0061	0.01526	0.02441	0.03357	0.14038	0.57068	1.57776	2.85645	3.84216	4.36401	4.50745	37.2	0.00305	-0.00916	0.00305	-0.0061	0.01526	0.03662	0.19836	0.75378	1.88599	3.12195	3.94897	4.23889
37.4	0.00305	0.0061	0.01831	0.00916	0.03662	0.14038	0.58289	1.57471	2.8656	3.83911	4.37622	4.50134	37.4	0	-0.01221	0.0061	-0.01831	0.00305	0.03357	0.19836	0.74158	1.88599	3.1311	3.94287	4.245
37.6	0.00305	0.00305	0.01526	0.01526	0.03052	0.14648	0.58594	1.58386	2.86865	3.85132	4.38232	4.5105	37.6	-0.0061	-0.0061	-0.00916	-0.00916	-0.01526	0.03052	0.19531	0.74463	1.87988	3.13416	3.93066	4.23889
37.8	-0.00305	0.01526	0.02136	0.01526	0.03662	0.14954	0.59509	1.59302	2.87476	3.85132	4.37317	4.50745	37.8	0.01221	0.00305	-0.00916	-0.00305	-0.00305	0.03662	0.19836	0.75989	1.88904	3.13416	3.93066	4.24805
38	-0.00305	0.00916	0.00916	0.02441	0.03967	0.14648	0.58899	1.61133	2.89001	3.85742	4.37622	4.5105	38	-0.00305	-0.0061	-0.00305	-0.0061	0.00916	0.03662	0.20447	0.75684	1.89819	3.14026	3.94897	4.2511
38.2	-0.0061	0.00305	0.01526	0.02441	0.03662	0.14648	0.59204	1.61133	2.88696	3.86047	4.37927	4.51355	38.2	-0.01221	0.00305	-0.00916	0.00916	-0.00916	0.02747	0.20752	0.77209	1.89209	3.14331	3.94897	4.245
38.4	0.00305	0.00916	0.01221	0.01526	0.02747	0.14954	0.6012	1.61133	2.89001	3.85132	4.37317	4.52271	38.4	-0.00916	0	-0.00305	0.00305	-0.0061	0.02441	0.20447	0.75989	1.90125	3.14331	3.94592	4.24805
38.6	0.00305	0.00305	0.01831	0.01831	0.02747	0.15564	0.59814	1.60828	2.89307	3.85742	4.37317	4.5166	38.6	-0.0061	-0.00305	0	0	0	0.02136	0.21057	0.76599	1.9165	3.14636	3.96118	4.24805
38.8	0.00305	0.01221	0.00305	0.02441	0.03052	0.15564	0.6012	1.61438	2.90527	3.85742	4.38232	4.51355	38.8	-0.00916	-0.01221	0	-0.00916	-0.00305	0.03662	0.20752	0.77209	1.91956	3.15552	3.96118	4.2511
39	0	0.00916	0.01526	0.02747	0.04272	0.14648	0.59204	1.62659	2.90527	3.86658	4.38232	4.5105	39	0.00305	0	0.01526	-0.00916	-0.00305	0.03967	0.20752	0.7782	1.9165	3.15857	3.94897	4.2511
39.2	0.00305	0.0061	0.02441	0.02136	0.03357	0.14648	0.60425	1.63269	2.91138	3.87268	4.38843	4.5105	39.2	-0.00916	0.00305	0	0	0	0.03967	0.21362	0.78125	1.91956	3.15247	3.95813	4.24805
39.4	0.0061	0.00305	0.01221	0.02136	0.03357	0.15869	0.61035	1.6449	2.92053	3.87268	4.37317	4.51355	39.4	-0.00305	0.0061	-0.0061	0.00305	-0.00305	0.02747	0.21973	0.77515	1.93176	3.17078	3.95203	4.25415
39.6	0	0.00305	0.00305	0.02136	0.03357	0.16174	0.6134	1.6449	2.92664	3.87573	4.37317	4.51965	39.6	-0.0061	-0.01221	-0.00916	-0.0061	0	0.03662	0.21362	0.78735	1.93481	3.17383	3.95813	4.245
39.8	-0.00305	0.01221	0.01221	0.02136	0.03357	0.16174	0.61035	1.64795	2.92664	3.87573	4.38843	4.5166	39.8	-0.00305	-0.0061	0	-0.0061	-0.0061	0.03357	0.20752	0.80261	1.93176	3.18298	3.96423	4.25415
40	0	0.00305	0.01831	0.0061	0.03357	0.16174	0.6134	1.64185	2.92664	3.88489	4.38232	4.5166	40	0	0	0.00305	-0.0061	-0.00916	0.03662	0.21667	0.78735	1.94702	3.18298	3.96729	4.24805
40.2	-0.00305	-0.0061	0.01526	0.00916	0.02441	0.14954	0.61951	1.65405	2.93579	3.86963	4.37927	4.52271	40.2	0	-0.00305	-0.0061	0.01221	-0.0061	0.03357	0.21667	0.77515	1.94702	3.17993	3.97339	4.24805
40.4	0.00305	0.00305	0.02136	0.01221	0.03357	0.14954	0.61951	1.6571	2.94495	3.88794	4.38232	4.5166	40.4	0	-0.0061	-0.00305	0.00305	0.00305	0.03052	0.21057	0.79651	1.95007	3.17993	3.97644	4.2572
40.6	-0.00305	0.0061	0.02441	0.02136	0.02747	0.15564	0.62561	1.66321	2.94189	3.88489	4.38538	4.52271	40.6	-0.00305	0.00305	0.0061	-0.01221	0.00305	0.03662	0.22278	0.79956	1.96533	3.19214	3.97034	4.2572
40.8	0	0.01526	0.0061	0.01526	0.02747	0.16479	0.62866	1.66321	2.94189	3.89099	4.38843	4.52881	40.8	0	-0.01221	-0.00916	-0.00916	0.0061	0.03662	0.21667	0.79651	1.95618	3.19519	3.97339	4.2511
41	0.00916	0.01526	0.01526	0.02136	0.02747	0.15869	0.63171	1.67847	2.9541	3.89404	4.38843	4.52271	41	-0.0061	-0.0061	-0.01526	0.00305	0.00305	0.03357	0.21362	0.79651	1.96533	3.20129	3.96729	4.2511
41.2	-0.01221	0.01221	0.01526	0.02136	0.03967	0.15564	0.62866	1.67542	2.96021	3.88794	4.39453	4.52271	41.2	-0.00916	-0.0061	-0.00305	0.00916	-0.0061	0.03662	0.21362	0.82397	1.98059	3.2074	3.97644	4.24805
41.4	0.00305	0.0061	0.01831	0.01831	0.03967	0.15564	0.63171	1.67542	2.95715	3.90015	4.40674	4.52271	41.4	0	0.00305	0	0.00305	-0.00305	0.03967	0.22278	0.81482	1.97449	3.19824	3.97949	4.25415
41.6	0.00305	0.01221	0.02136	0.02747	0.03357	0.1709	0.63782	1.67542	2.96631	3.9032	4.39453	4.52881	41.6	0.00305	-0.00305	-0.00305	-0.00305	0.00305	0.04272	0.22583	0.81787	1.97754	3.20435	3.97949	4.25415
41.8	-0.0061	0.01221	0.01526	0.02441	0.02441	0.16479	0.64697	1.67847	2.96631	3.89709	4.39148	4.52576	41.8	0	-0.00305	-0.01526	-0.00916	0	0.04272	0.22888	0.81787	1.98364	3.21655	3.97949	4.24805
42	-0.0061	0.00305	0.01221	0.01831	0.03052	0.16174	0.64392	1.69067	2.97241	3.91235	4.39758	4.52881	42	-0.0061	-0.00305	-0.00916	0.00305	-0.00305	0.03052	0.23804	0.81177	1.9928	3.2135	3.97034	4.25415
42.2	0.00305	0.00305	0.01221	0.01831	0.03357	0.1709	0.64087	1.69373	2.97546	3.9032	4.39453	4.52271	42.2	0.0061	-0.0061	0	-0.0061	-0.00305	0.03662	0.22888	0.83008	1.9989	3.20435	3.97644	4.26025
42.4	-0.00305	0	0.01526	0.02441	0.03357	0.15869	0.64697	1.69067	2.97852	3.90625	4.39758	4.52881	42.4	-0.00305	0	0	-0.00916	0.0061	0.03052	0.21973	0.82397	2.005	3.22571	3.98254	4.2511
42.6	0.00305	0.00916	0.01526	0.03052	0.03357	0.1709	0.64697	1.71204	2.98157	3.91235	4.39453	4.52271	42.6	-0.0061	0	0.0061	-0.00305	0	0.02441	0.21667	0.82092	1.9928	3.2196	3.9856	4.24805
42.8	0	0.00916	0.01526	0.01831	0.03052	0.1709	0.65613	1.70898	2.99072	3.92151	4.38843	4.52881	42.8	-0.0061	0.00305	-0.00305	0	0.0061	0.04272	0.23193	0.82703	2.01111	3.22876	3.9917	4.2511
43	-0.00305	0.00305	0.00916	0.01221	0.04272	0.15869	0.65308	1.71509	2.99377	3.91541	4.40063	4.52881	43	0.0061	0.0061	-0.0061	-0.0061	0	0.03357	0.22583	0.84229	2.005	3.23486	3.98254	4.26025
43.2	-0.00305	0.0061	0.01526	0.01221	0.03357	0.16785	0.65613	1.71204	2.98767	3.90625	4.40369	4.53186	43.2	-0.00916	-0.00305	-0.00916	-0.00305	0	0.03967	0.23499	0.84229	2.02026	3.22876	3.9917	4.25415
43.4	0	-0.0061	0.00916	0.02136	0.02747	0.177	0.65002	1.72119	2.99377	3.9093	4.40063	4.53491	43.4	-0.00305	-0.00916	-0.01526	-0.00305	0.00916	0.04578	0.23193	0.83618	2.01721	3.22876	3.9856	4.24805
43.6	0	0.0061	0.0061	0.01526	0.03662	0.17395	0.65613	1.72424	2.99988	3.91541	4.40063	4.52881	43.6	-0.00305	-0.01221	-0.01831	0.00305	-0.00305	0.03662	0.23804	0.83618	2.02026	3.23486	3.9917	4.26636
43.8	0.0061	0.01526	0.01831	0.01526	0.03357	0.18005	0.66833	1.7334	3.00903	3.92761	4.40979	4.52881	43.8	-0.0061	0	-0.00916	0.00916	-0.01221	0.03052	0.23499	0.85144	2.02942	3.22876	3.9917	4.27246
44	0.00305	0.0061	0.01526	0.02136	0.02747	0.16479	0.66528	1.7395	3.00903	3.92151	4.40063	4.53186	44	0	-0.0061	-0.0061	0	0.00916	0.03662	0.23499	0.84534	2.03247	3.23792	3.98865	4.26025
44.2	0	0.00916	0.00916	0.02747	0.03662	0.1709	0.65918	1.73645	3.01514	3.93066	4.40674	4.51965	44.2	-0.0061	0	-0.01221	0.0061	0.00305	0.03662	0.22888	0.83618	2.02637	3.25317	3.98865	4.25415
44.4	-0.00305	0	0.02441	0.02441	0.03967	0.1709	0.66528	1.7334	3.01208	3.92761	4.40063	4.53491	44.4	-0.00916	0.00305	-0.00916	-0.00916	-0.00916	0.02441	0.23804	0.83923	2.02942	3.25317	3.9856	4.2572
44.6	-0.00305	0.0061	0.01221	0.02136	0.03662	0.16785	0.66833	1.74255	3.00903	3.92761	4.40369	4.52271	44.6	-0.01526	0.00305	-0.0061	-0.01526	-0.00305	0.03662	0.24109	0.84839	2.03247	3.25012	4.00391	4.26636
44.8	-0.00305	0.00916	0.01221	0.02136	0.03967	0.177	0.66833	1.73645	3.02734	3.93677	4.40063	4.52271	44.8	-0.01221	-0.01526	-0.00305	-0.00305	-0.0061	0.03967	0.23193	0.86365	2.03857	3.25928	4.00085	4.26941
45	0.0061	0	0.0061	0.02136	0.03662	0.1709	0.67444	1.75476	3.02429	3.93066	4.40674	4.53491	45	0	0.00305	-0.00305	-0.0061	0.00305	0.02136	0.23499	0.85144	2.05383	3.25317	4.00391	4.26025
45.2	-0.0061	0	0.00916	0.01831	0.02747	0.17395	0.68359	1.75171	3.03345	3.93372	4.40369	4.52881	45.2	0.0061	-0.01831	-0.00305	-0.00916	0	0.03357	0.23193	0.8606	2.04468	3.25317	3.98254	4.26331
45.4	-0.0061	0.0061	0.00916	0.01526	0.03662	0.17395	0.67749	1.75781	3.03345	3.93677	4.41589	4.53796	45.4	-0.0061	-0.01526	-0.00916	-0.00305	-0.00305	0.04578	0.23804	0.8606	2.03552	3.25928	3.99475	4.26025
45.6	0.00916	0.0061	0.01221	0.01831	0.03357	0.18311	0.67749	1.75781	3.02734	3.93372	4.41895	4.53796	45.6	-0.0061	-0.00305	-0.0061	0.00305	-0.00305	0.04272	0.24414	0.8606	2.06604	3.25928	4.00085	4.26025
45.8	0.00916	0	0.01221	0.01831	0.03357	0.18005	0.68359	1.77002	3.03955	3.93677	4.40674	4.52881	45.8	0.0061	-0.00916	-0.00305	0.0061	-0.0061	0.03662	0.25024	0.86365	2.06604	3.25317	4.00391	4.2572
46	0.0061	0.01221	0.01831	0.01526	0.03357	0.17395	0.68359	1.77002	3.03345	3.94592	4.41284	4.53186	46	0.0061	-0.00305	0	-0.0061	-0.0061	0.03967	0.23499	0.8728	2.05383	3.25928	4.01001	4.26941
46.2	0.00305	0.00305	0.01831	0.01221	0.03357	0.1709	0.68665	1.76697	3.03955	3.93677	4.40674	4.52881	46.2	0	-0.00916	-0.00305	-0.01526	0	0.03357	0.24109	0.87891	2.05688	3.25928	4.01306	4.26941
46.4	0	0.00916	0.02136	0.01831	0.03662	0.18616	0.6897	1.77612	3.04565	3.94287	4.40979	4.53186	46.4	-0.0061	0.01221	-0.0061	-0.00916	0.0061	0.03662	0.25024	0.87585	2.07214	3.26538	4.00391	4.2572
46.6	-0.0061	-0.00305	0.02136	0.02136	0.04272	0.17395	0.6897	1.78528	3.04565	3.94897	4.40674	4.53796	46.6	-0.01221	-0.0061	-0.01221	0	0.00305	0.03357	0.24719	0.8606	2.07214	3.27148	4.00696	4.2572
46.8	-0.00305	-0.00305	0.01831	0.01221	0.03357	0.18005	0.69275	1.77917	3.04871	3.94287	4.41589	4.54102	46.8	-0.01221	-0.0061	-0.01221	-0.01221	-0.00305	0.03662	0.25024	0.88196	2.08435	3.27759	4.00085	4.26636
47	-0.00305	-0.00305	0.01526	0.01221	0.03052	0.177	0.68665	1.79443	3.04871	3.94897	4.41589	4.53796	47	-0.0061	-0.0061	-0.00305	-0.01221	-0.01221	0.04272	0.24719	0.87891	2.0752	3.28369	4.00391	4.26636
47.2	0	0	0.00916	0.01221	0.03662	0.18005	0.69275	1.78833	3.05481	3.94897	4.40979	4.53796	47.2	-0.01526	0.00305	0.0061	-0.00305	-0.00305	0.03967	0.24414	0.88196	2.08435	3.28064	4.01611	4.25415
47.4	-0.00305	0.01221	0.01221	0.01526	0.03662	0.17395	0.69275	1.79443	3.06396	3.95508	4.42505	4.53491	47.4	-0.00305	-0.01221	0.0061	-0.00305	-0.00305	0.03357	0.2594	0.89111	2.09656	3.27759	4.01611	4.26331
47.6	0.00305	0.01221	0.01526	0.0061	0.03357	0.17395	0.69885	1.79138	3.06091	3.96118	4.41589	4.53186	47.6	-0.0061	-0.00305	0.0061	-0.01221	-0.00305	0.03967	0.2533	0.88196	2.08435	3.27759	4.01001	4.26331
47.8	-0.00305	0.00916	0.01526	0.02441	0.03967	0.18005	0.70801	1.80359	3.07007	3.94897	4.40979	4.53186	47.8	-0.0061	-0.00305	-0.00305	-0.00305	0	0.03967	0.24414	0.88806	2.09045	3.27454	4.00391	4.26636
48	-0.00305	0.00916	0.01831	0.02441	0.04883	0.18311	0.7019	1.79443	3.07007	3.95203	4.41284	4.53491	48	-0.0061	0	-0.01221	0	0.0061	0.04578	0.2533	0.90027	2.09045	3.28979	4.00696	4.26025
48.2	0.00305	0.00916	0.02136	0.01526	0.03052	0.17395	0.70801	1.79443	3.06396	3.95508	4.41895	4.53491	48.2	0.00305	-0.0061	-0.0061	-0.00916	-0.00305	0.04883	0.25024	0.89417	2.09656	3.28979	4.00391	4.26025
48.4	0.0061	0.00305	0.00916	0.01526	0.03052	0.177	0.71716	1.80054	3.07007	3.95203	4.41284	4.54407	48.4	-0.0061	-0.0061	-0.00305	0.00305	0.00305	0.03967	0.25024	0.89111	2.10266	3.28369	4.01611	4.26941
48.6	0.00305	0.0061	0.00916	0.01831	0.03052	0.18616	0.71106	1.81885	3.07922	3.95203	4.41589	4.54407	48.6	-0.01831	-0.00916	-0.00916	-0.0061	0.00916	0.03052	0.2594	0.89722	2.09961	3.29285	4.01306	4.26941
48.8	-0.0061	0.00305	0.0061	0.01221	0.03662	0.18311	0.70496	1.8158	3.07312	3.95203	4.422	4.53796	48.8	-0.00305	-0.00916	-0.0061	-0.01221	0	0.05188	0.2655	0.90332	2.11792	3.29895	4.01917	4.26331
49	0.00916	-0.00305	0.02136	0.02136	0.03052	0.18616	0.70496	1.80969	3.09143	3.95813	4.42505	4.54102	49	-0.0061	-0.00305	-0.01221	-0.00916	-0.00305	0.04272	0.2594	0.90637	2.11182	3.29895	4.01306	4.26331
49.2	0.0061	0.0061	0.01221	0.02136	0.02441	0.18616	0.71411	1.81885	3.08533	3.96423	4.41895	4.54407	49.2	-0.00916	-0.00916	-0.00305	-0.00916	0	0.03967	0.24719	0.91248	2.11182	3.302	4.00696	4.26941
49.4	0	0.00305	0.01526	0.02441	0.03052	0.177	0.71716	1.82495	3.07617	3.96118	4.41895	4.54712	49.4	0.0061	-0.01526	-0.0061	-0.01221	-0.0061	0.04883	0.2594	0.90332	2.11487	3.29895	4.00391	4.28162
49.6	0.0061	0.00916	0.01221	0.02441	0.03662	0.18616	0.71716	1.82495	3.07922	3.96118	4.41895	4.55017	49.6	-0.00305	-0.01526	-0.00916	-0.0061	-0.00916	0.04883	0.26855	0.90027	2.11792	3.29285	4.01917	4.26025
49.8	-0.0061	0.00916	0.00916	0.02441	0.03662	0.18616	0.71411	1.83105	3.09143	3.96729	4.41895	4.53796	49.8	0	-0.0061	-0.00305	0.00305	0.00305	0.03967	0.25635	0.91248	2.12708	3.29895	4.02222	4.26636
50	0.0061	0.0061	0.01526	0.02136	0.03357	0.18005	0.72021	1.83105	3.08838	3.96729	4.41284	4.53491	50	-0.00305	-0.00916	-0.00305	-0.00305	-0.01221	0.03967	0.25024	0.91553	2.13928	3.30811	4.01917	4.27246
50.2	0	0.00305	0.02136	0.02136	0.03357	0.18311	0.72327	1.83716	3.09753	3.96729	4.41284	4.54102	50.2	-0.0061	-0.00916	0.0061	-0.01831	-0.0061	0.04883	0.2533	0.91858	2.12708	3.30811	4.00696	4.26331
50.4	-0.00305	0.0061	0.01526	0.02136	0.03357	0.18921	0.72632	1.83716	3.09753	3.96729	4.422	4.53491	50.4	-0.00305	-0.00305	-0.01221	-0.00305	0.0061	0.04883	0.26245	0.93079	2.13318	3.31726	4.01917	4.26941
50.6	0.0061	0.01831	0.00305	0.00916	0.03662	0.18616	0.72327	1.84631	3.09448	3.97034	4.43115	4.54102	50.6	0	-0.0061	-0.00305	-0.01526	0.00916	0.04578	0.2594	0.90942	2.12097	3.302	4.02222	4.26941
50.8	0	0.00305	0.01526	0.01221	0.03662	0.18311	0.73242	1.84937	3.09753	3.96729	4.43115	4.54407	50.8	-0.00305	-0.01526	-0.01221	-0.00916	0.00305	0.03662	0.27466	0.91858	2.14233	3.31421	4.01306	4.27551
51	0	0	0.01831	0.01831	0.03357	0.18311	0.72327	1.84326	3.10669	3.96423	4.43726	4.53796	51	0.00305	-0.01221	-0.01221	-0.0061	-0.00305	0.03967	0.2655	0.92163	2.14233	3.31116	4.01306	4.27551
51.2	0	0.00916	0.02136	0.02136	0.03967	0.18921	0.72021	1.84937	3.10974	3.97339	4.4281	4.53796	51.2	-0.00305	-0.00305	-0.0061	0.00916	0	0.05188	0.2594	0.93079	2.13013	3.32031	4.02832	4.27246
51.4	0.00916	0.00305	0.01221	0.02441	0.04272	0.19531	0.73242	1.84326	3.11279	3.97949	4.422	4.54712	51.4	0	0	0.00305	0	-0.00305	0.04883	0.2655	0.93079	2.13318	3.32336	4.02527	4.27246
51.6	0	-0.0061	0.02136	0.02136	0.03357	0.19836	0.72937	1.84937	3.10669	3.9856	4.422	4.53796	51.6	0.00305	-0.0061	0.00305	-0.0061	0	0.04883	0.26245	0.92773	2.13928	3.32031	4.01306	4.26941
51.8	-0.00305	0.00305	0.00916	0.02136	0.03967	0.18921	0.73547	1.86462	3.11279	3.97949	4.42505	4.53796	51.8	0	-0.00305	-0.00305	-0.00305	0	0.03967	0.26245	0.93384	2.14844	3.32642	4.01306	4.27856
52	0	0.00305	0.00916	0.01526	0.03052	0.19836	0.73547	1.85547	3.11279	3.97034	4.41895	4.54407	52	-0.01831	-0.01221	-0.00305	-0.00305	-0.0061	0.04578	0.27161	0.93384	2.15454	3.31726	4.03442	4.27856
52.2	0.0061	0.0061	0.02136	0.01831	0.03357	0.18616	0.74463	1.86462	3.11584	3.97034	4.42505	4.54712	52.2	-0.00305	-0.0061	-0.01221	-0.00305	0	0.04883	0.26855	0.92163	2.15454	3.32031	4.01611	4.26941
52.4	0	0.01221	0.02136	0.02136	0.03357	0.19531	0.74158	1.86157	3.1189	3.97949	4.41895	4.55017	52.4	0.00305	0.00305	-0.00916	-0.0061	0	0.05188	0.26245	0.93994	2.14844	3.31726	4.01611	4.28162
52.6	0.00916	0.0061	0.01831	0.02441	0.03967	0.19531	0.73547	1.86157	3.125	3.98254	4.41589	4.54407	52.6	0.00916	-0.00305	-0.0061	-0.00916	-0.00305	0.06104	0.26245	0.94299	2.15759	3.31726	4.01611	4.27551
52.8	0	0.0061	0.00916	0.02441	0.03662	0.19226	0.75073	1.87378	3.12195	3.97949	4.422	4.54407	52.8	-0.00916	-0.00305	-0.00305	-0.00916	0.00305	0.04272	0.2655	0.9491	2.15759	3.32947	4.02222	4.27246
53	-0.00305	0	0.0061	0.01831	0.03662	0.18921	0.74768	1.86157	3.12805	3.97949	4.4281	4.55017	53	0	0.00305	-0.0061	0.0061	0.0061	0.03967	0.26245	0.96436	2.15759	3.32336	4.02222	4.26941
53.2	0.00305	0	0.01526	0.01526	0.03967	0.19226	0.75378	1.87683	3.12805	3.98254	4.422	4.54407	53.2	0.00305	0	0.00305	0	-0.0061	0.04578	0.2655	0.94299	2.1637	3.32947	4.02527	4.27856
53.4	-0.00305	0.00305	0.01831	0.02441	0.03662	0.19531	0.75684	1.87378	3.1311	3.98865	4.43115	4.55017	53.4	-0.00305	-0.01221	-0.00305	-0.00305	0	0.06409	0.27161	0.93689	2.1637	3.34167	4.01611	4.27246
53.6	0.00305	0.0061	0.00916	0.01526	0.03967	0.19531	0.74768	1.88599	3.14026	3.98865	4.4281	4.54407	53.6	-0.01526	-0.0061	-0.00305	-0.0061	-0.0061	0.06104	0.2655	0.94604	2.17896	3.32947	4.02222	4.27856
53.8	0.00305	0.00916	0.01526	0.02136	0.03967	0.18921	0.74463	1.88293	3.13721	3.9856	4.4342	4.54102	53.8	-0.00305	-0.00305	-0.00916	-0.00305	-0.0061	0.05493	0.27771	0.95215	2.17896	3.33557	4.02527	4.27246
54	0.0061	0.00916	0.01221	0.01831	0.03357	0.18921	0.74158	1.89819	3.13721	3.98865	4.43115	4.55017	54	-0.00305	0.00305	-0.0061	0.00305	0.0061	0.04883	0.26855	0.95825	2.18201	3.33557	4.01917	4.26941
54.2	0.00305	0.00305	0.02136	0.01526	0.03357	0.18616	0.75684	1.88904	3.13721	3.9856	4.4281	4.53796	54.2	-0.00916	-0.00305	0	-0.00305	0.00916	0.03357	0.27466	0.95215	2.18201	3.32642	4.02222	4.26941
54.4	0	-0.00305	0.02136	0.01526	0.03052	0.19531	0.75989	1.88904	3.14026	3.9917	4.43115	4.54407	54.4	0.00305	-0.00305	0.00305	-0.00916	0.00305	0.05188	0.28076	0.9552	2.17285	3.34167	4.02222	4.27246
54.6	0.00916	-0.00305	0.02136	0.02136	0.04272	0.18616	0.75073	1.89514	3.14941	3.9978	4.4342	4.54102	54.6	-0.0061	-0.0061	0	-0.00305	0.00305	0.05188	0.28687	0.95215	2.17896	3.34778	4.02222	4.27856
54.8	0	0.00305	0.01526	0.02136	0.04272	0.19836	0.76294	1.89209	3.14636	3.9856	4.44031	4.54407	54.8	-0.0061	0.00916	-0.0061	-0.01831	-0.00305	0.06409	0.26855	0.9552	2.1759	3.34473	4.02527	4.27246
55	-0.00305	0.0061	0.01221	0.01831	0.03967	0.19836	0.76294	1.89819	3.14636	3.98865	4.4342	4.55322	55	0.0061	-0.00305	-0.01526	0	0	0.06409	0.28076	0.95825	2.18201	3.34778	4.03137	4.27246
55.2	-0.0061	-0.00305	0.01831	0.01831	0.03662	0.20142	0.75989	1.90735	3.15857	3.9917	4.43115	4.55322	55.2	0.01526	-0.0061	-0.00916	-0.00305	-0.0061	0.04883	0.27466	0.9552	2.18506	3.34473	4.02832	4.26941
55.4	0.00305	0.0061	0.01221	0.02747	0.03967	0.20447	0.76904	1.91345	3.15552	3.99475	4.42505	4.54407	55.4	0.00305	0	0	-0.00305	0.00305	0.03967	0.28076	0.97046	2.19421	3.33862	4.03442	4.28467
55.6	0.00305	0.00916	0.01831	0.01526	0.04272	0.19531	0.76904	1.90125	3.15552	3.9978	4.4342	4.54407	55.6	-0.01221	0.01221	0.00916	0.00305	0.01221	0.05188	0.28381	0.97046	2.19421	3.34167	4.04053	4.28162
55.8	0	0.0061	0.02136	0.01831	0.03662	0.19531	0.76294	1.90125	3.16162	3.9978	4.43115	4.54712	55.8	-0.00916	0.00305	0.0061	-0.00305	-0.0061	0.06104	0.28076	0.96741	2.20032	3.34473	4.02832	4.27856
56	0.00305	0.00305	0.02136	0.02136	0.03662	0.19836	0.76294	1.9104	3.15552	3.9978	4.4281	4.55017	56	-0.0061	0	-0.01221	-0.00916	-0.00916	0.04272	0.27466	0.97046	2.19727	3.34778	4.01611	4.27551
56.2	0.00305	0.00305	0.01831	0.02747	0.03357	0.20142	0.76294	1.92261	3.16772	3.9978	4.43726	4.55017	56.2	-0.01221	-0.01221	-0.0061	0.00916	0.00305	0.05188	0.27161	0.96436	2.20032	3.36304	4.02527	4.27246
56.4	-0.00305	0.0061	0.02136	0.01831	0.03662	0.18921	0.76904	1.9104	3.16467	4.00391	4.4342	4.54407	56.4	0.00916	0.00916	0	0.01221	0	0.05188	0.27466	0.97351	2.18201	3.35388	4.03137	4.27551
56.6	0	-0.00305	0.01526	0.01221	0.03967	0.20447	0.7782	1.9165	3.16162	4.00085	4.43726	4.55322	56.6	0.01221	0.01526	-0.00916	0.00305	0	0.04272	0.28076	0.98267	2.19727	3.34778	4.03137	4.27551
56.8	0	0.01221	0.01526	0.02136	0.03662	0.19836	0.77209	1.92261	3.17383	3.9978	4.4281	4.55627	56.8	-0.00305	-0.00305	-0.0061	-0.0061	0.00305	0.05188	0.27466	0.98267	2.21252	3.34778	4.02527	4.28162
57	0.00916	0.0061	0.01831	0.02136	0.03662	0.19531	0.77515	1.92566	3.17383	4.00391	4.43726	4.55017	57	-0.01221	-0.0061	-0.0061	-0.00916	0.00305	0.05188	0.27161	0.96741	2.20642	3.35388	4.03442	4.27856
57.2	0.0061	0.00916	0.01831	0.01526	0.03357	0.20447	0.77515	1.92566	3.17078	4.00696	4.4342	4.54712	57.2	-0.00305	-0.00305	0	-0.00916	0.0061	0.04883	0.29297	0.98267	2.20947	3.34778	4.02832	4.27246
57.4	0	0.0061	0.01526	0.01831	0.03662	0.20447	0.77515	1.92871	3.17078	4.00391	4.44031	4.55322	57.4	-0.00916	0.00916	-0.01221	0	0.00305	0.05493	0.29297	0.97656	2.22473	3.35388	4.03748	4.27246
57.6	0	0.00305	0.02441	0.02136	0.03967	0.19531	0.7782	1.93176	3.17993	4.00391	4.4342	4.55017	57.6	-0.00305	-0.00305	-0.00305	0	0	0.05798	0.29297	0.97961	2.20947	3.35999	4.04053	4.27246
57.8	0	0.00305	0.02136	0.02441	0.03357	0.20447	0.77515	1.92871	3.17383	4.01001	4.44031	4.55322	57.8	-0.00305	0.00305	-0.00305	-0.00305	0	0.04578	0.29297	0.98267	2.20642	3.36304	4.03137	4.26941
58	0.00305	0.00916	0.01831	0.01526	0.03357	0.20142	0.78125	1.93176	3.17993	4.00696	4.43726	4.55017	58	-0.01221	0.0061	0.00305	0.0061	0	0.05188	0.28381	0.98267	2.22168	3.34473	4.03137	4.27551
58.2	-0.00305	0.01221	0.01526	0.01221	0.03662	0.20752	0.78735	1.93481	3.17688	4.01001	4.44641	4.55933	58.2	0	0.0061	0	-0.00305	-0.00305	0.05493	0.28076	0.98572	2.22168	3.35999	4.02832	4.28162
58.4	-0.0061	0.0061	0.01526	0.02441	0.03052	0.19836	0.7782	1.92871	3.17993	4.00696	4.43726	4.55017	58.4	0.00305	0.02441	0.00305	0.00305	-0.00916	0.05798	0.28381	0.99182	2.21863	3.36914	4.03137	4.26636
58.6	-0.0061	0.0061	0.01526	0.02136	0.03662	0.20447	0.7782	1.95007	3.17688	4.01306	4.4342	4.55627	58.6	0	0	-0.00916	0	0.0061	0.04883	0.29602	1.00098	2.22473	3.36914	4.03442	4.28162
58.8	0.00305	0	0.01526	0.00916	0.03967	0.20142	0.78735	1.95007	3.18604	4.01306	4.44031	4.55322	58.8	0.00916	0	-0.01221	-0.00305	0.0061	0.05798	0.28687	0.99182	2.22778	3.38135	4.03442	4.27856
59	0.00305	0.00305	0.02747	0.01526	0.03357	0.20752	0.78735	1.93481	3.17993	4.01001	4.44336	4.55627	59	0.0061	0.00305	-0.01831	-0.00305	0.00305	0.05798	0.28992	0.98572	2.23083	3.35693	4.03137	4.26331
59.2	-0.00305	0.00916	0.02441	0.02747	0.03662	0.20142	0.7843	1.94397	3.18604	4.01001	4.44336	4.55627	59.2	-0.01221	0.00916	-0.00305	0.00305	-0.0061	0.05188	0.30212	0.99792	2.23083	3.35999	4.03442	4.27551
59.4	-0.0061	0.0061	0.01831	0.02136	0.03662	0.20447	0.78735	1.94702	3.19519	4.00696	4.43115	4.54712	59.4	-0.01221	0.01221	-0.01221	0.00305	0.00305	0.05493	0.29297	0.99792	2.23083	3.36914	4.02527	4.28772
59.6	0	0.00305	0.01831	0.02441	0.04272	0.20447	0.78735	1.94397	3.19214	4.01306	4.44946	4.55017	59.6	-0.00305	0.00916	0	-0.00305	0.00916	0.04883	0.29602	1.00708	2.23389	3.3783	4.03137	4.28162
59.8	0	0.00916	0.02136	0.01831	0.03967	0.20447	0.7843	1.95007	3.19519	4.01611	4.43726	4.55933	59.8	-0.0061	0.00916	-0.00305	0.0061	-0.0061	0.04883	0.29602	1.00098	2.23694	3.37219	4.03442	4.27246
60	0.00305	0.0061	0.01221	0.01831	0.03967	0.20142	0.79346	1.95313	3.19214	4.01917	4.44031	4.54712	60	-0.00305	0.00305	-0.0061	0.0061	0	0.05798	0.28687	1.00403	2.23083	3.36609	4.02832	4.27551
60.2	-0.00305	0.01221	0.01831	0.00916	0.03662	0.20447	0.79041	1.95618	3.19214	4.01917	4.44336	4.55933	60.2	-0.0061	0.01221	-0.0061	-0.0061	0	0.05798	0.30212	1.00708	2.24915	3.35999	4.04053	4.27551
60.4	0	0.00305	0.01221	0.01831	0.03357	0.21057	0.79041	1.95618	3.19824	4.01611	4.45251	4.55322	60.4	0.00916	0.0061	-0.00916	-0.00916	0.0061	0.05188	0.29297	0.99182	2.23999	3.35999	4.04663	4.28467
60.6	0.00305	-0.00305	0.02441	0.02136	0.03967	0.20752	0.79956	1.95313	3.20129	4.02222	4.44641	4.55322	60.6	-0.01526	0.0061	0	-0.00305	0.0061	0.06104	0.29602	1.00403	2.23694	3.36609	4.03442	4.29077
60.8	0.00305	0.0061	0.02136	0.01526	0.03967	0.21362	0.80261	1.95923	3.20129	4.02832	4.44031	4.55627	60.8	-0.00305	0.01526	-0.00305	-0.00305	-0.00305	0.05188	0.29297	0.99792	2.23999	3.37524	4.04358	4.26941
61	0.00305	0.00305	0.01221	0.02136	0.03967	0.21362	0.79651	1.96228	3.19519	4.02527	4.44031	4.54712	61	-0.00305	0	-0.00916	-0.00305	-0.01221	0.04883	0.30212	1.00403	2.24304	3.3844	4.03137	4.27551
61.2	0	0	0.02441	0.01831	0.04272	0.20752	0.80261	1.96533	3.19214	4.01917	4.44641	4.55322	61.2	0	-0.00305	0.00305	-0.00916	-0.0061	0.05493	0.30518	1.00403	2.25525	3.38135	4.03137	4.27856
61.4	0.00305	0.0061	0.00916	0.02136	0.03967	0.20142	0.79956	1.95618	3.19824	4.00696	4.43726	4.54712	61.4	0	0.0061	-0.00305	0.00305	0.01221	0.05493	0.29297	1.00708	2.24915	3.3783	4.04053	4.26941
61.6	-0.00305	-0.0061	0.00305	0.01221	0.03662	0.21362	0.79956	1.96228	3.20129	4.01306	4.44336	4.55322	61.6	0.00305	0.01221	-0.02136	0.0061	0.00305	0.05493	0.29602	1.00708	2.23389	3.38135	4.02832	4.27246
61.8	0	0	0.01221	0.01526	0.03967	0.21362	0.80566	1.96533	3.20435	4.01611	4.44336	4.56543	61.8	0.0061	0	0	0	-0.00305	0.05188	0.30212	1.01318	2.24304	3.37219	4.03442	4.27856
62	0	0	0.0061	0.01831	0.03967	0.21362	0.80261	1.96838	3.20129	4.02222	4.44336	4.55627	62	-0.00916	0.00916	-0.01221	-0.01221	-0.00305	0.05798	0.28992	1.02234	2.2522	3.3783	4.03442	4.27856
62.2	-0.0061	0.00305	0.00916	0.02136	0.03967	0.21362	0.80566	1.97449	3.19519	4.02222	4.44336	4.56238	62.2	-0.00916	0.01221	-0.01221	0	0	0.05798	0.30823	1.01013	2.2644	3.3783	4.04053	4.28162
62.4	0.00305	-0.0061	0.0061	0.01831	0.03967	0.20447	0.80872	1.97144	3.2074	4.02832	4.44336	4.55627	62.4	-0.0061	0	-0.00305	0.00305	0.00305	0.05188	0.29297	1.02234	2.26746	3.3783	4.04968	4.28772
62.6	-0.0061	0.01221	0.01526	0.01221	0.03052	0.20752	0.79651	1.97449	3.20129	4.02527	4.45251	4.55627	62.6	-0.00305	0.00305	-0.0061	0.00305	0	0.05188	0.30518	1.01624	2.24915	3.3844	4.04968	4.27246
62.8	-0.00305	0	0.01221	0.01831	0.03967	0.21057	0.80261	1.97754	3.20435	4.02222	4.44336	4.56238	62.8	0.00305	0.00305	0	0.0061	-0.00916	0.04578	0.30518	1.00708	2.25525	3.37219	4.03137	4.27551
63	-0.0061	0.00916	0.01221	0.02441	0.04578	0.21057	0.81177	1.97754	3.20435	4.02527	4.44336	4.55933	63	-0.00305	-0.0061	0	-0.00305	0.00305	0.05188	0.30518	1.03455	2.2644	3.37524	4.02527	4.27551
63.2	0.0061	0.0061	0.01831	0.01526	0.03357	0.21057	0.81177	1.98364	3.20129	4.01917	4.44336	4.55627	63.2	0	0.00305	-0.00305	-0.0061	-0.0061	0.05798	0.30823	1.02539	2.27051	3.3905	4.03748	4.27246
63.4	0.00305	0.0061	0.01831	0.01221	0.03967	0.21057	0.81177	1.97449	3.21045	4.02832	4.44336	4.55627	63.4	-0.0061	0.00305	-0.01831	-0.0061	-0.00305	0.06104	0.30212	1.03149	2.24915	3.38745	4.04358	4.28162
63.6	0	0.0061	0.01526	0.02441	0.03052	0.21362	0.80566	1.97449	3.21045	4.02832	4.44641	4.56238	63.6	-0.01221	0.00305	-0.00305	-0.0061	0.01221	0.05798	0.30518	1.02234	2.26135	3.3844	4.03748	4.29077
63.8	0.00305	0.0061	0.01831	0.02136	0.03357	0.21667	0.80872	1.97449	3.21655	4.02832	4.44336	4.55933	63.8	0.00305	0.00305	-0.00916	-0.00305	-0.0061	0.05493	0.30212	1.03455	2.27661	3.39355	4.03748	4.27856
64	0.00305	0.0061	0.00916	0.00916	0.04272	0.21667	0.81482	1.98364	3.21655	4.02832	4.44946	4.56848	64	0.00305	0.01526	-0.0061	0	-0.0061	0.06104	0.30823	1.01318	2.27051	3.3783	4.03137	4.26941
64.2	0.00305	-0.00305	0.00916	0.01526	0.03357	0.21057	0.82092	1.97754	3.22266	4.02832	4.44641	4.56238	64.2	-0.0061	0	-0.01221	-0.00305	0.0061	0.06409	0.31128	1.01929	2.27051	3.38745	4.04053	4.26941
64.4	-0.00305	-0.00305	0.01831	0.01831	0.03357	0.21362	0.82092	1.98059	3.21655	4.02222	4.44946	4.56543	64.4	-0.00916	0	0	-0.0061	-0.00305	0.05493	0.29907	1.01929	2.27356	3.3783	4.04663	4.27246
64.6	-0.00305	0	0.02136	0.02136	0.04272	0.21057	0.81177	1.98975	3.21045	4.02832	4.44946	4.55933	64.6	-0.01526	0.0061	-0.00305	-0.0061	-0.0061	0.05798	0.30518	1.0376	2.27356	3.3844	4.03442	4.28162
64.8	-0.00916	0.00916	0.02441	0.01526	0.03967	0.21667	0.82397	1.98364	3.2135	4.03137	4.44641	4.56543	64.8	-0.00916	0.01526	-0.00305	0.0061	0.00305	0.06409	0.30823	1.04065	2.27661	3.3844	4.04053	4.27856
65	0.0061	0.00305	0.01221	0.01831	0.03967	0.21057	0.81787	1.98975	3.22266	4.02222	4.44336	4.55627	65	0.0061	0.01221	-0.0061	-0.0061	0.01221	0.05493	0.31433	1.02844	2.27356	3.38745	4.04663	4.28467
65.2	0.00305	0.00916	0.01526	0.01831	0.03967	0.21667	0.81177	1.99585	3.2196	4.02222	4.45557	4.55933	65.2	0.0061	0	-0.0061	-0.00305	0.0061	0.05798	0.31738	1.04065	2.28271	3.3905	4.05273	4.29382
65.4	0.0061	0.0061	0.01221	0.02136	0.04272	0.21057	0.80872	1.9928	3.22266	4.02832	4.45251	4.55627	65.4	-0.00305	0.01221	-0.0061	-0.00305	-0.00305	0.05493	0.30823	1.03455	2.27356	3.38745	4.03748	4.28162
65.6	0.00916	0.00916	0.01221	0.02136	0.03967	0.21667	0.82703	1.9928	3.21655	4.03137	4.45251	4.55933	65.6	-0.01221	0	-0.00305	-0.0061	0	0.05493	0.30518	1.03455	2.28271	3.3905	4.04663	4.27246
65.8	-0.00305	0.0061	0.01526	0.02747	0.02747	0.21362	0.82092	1.99585	3.22876	4.02527	4.44641	4.56543	65.8	-0.00305	0.00916	-0.01831	0	0	0.04883	0.30823	1.04065	2.27661	3.39355	4.03748	4.28162
66	-0.0061	0.00305	0.01526	0.01526	0.03357	0.21667	0.81787	1.99585	3.22876	4.02832	4.45251	4.57153	66	0	0.00305	-0.01831	-0.01526	0.00305	0.05188	0.30212	1.0376	2.27356	3.39966	4.03442	4.27551
66.2	0.00305	0.00305	0.02136	0.01526	0.03662	0.21362	0.82092	1.99585	3.2196	4.03137	4.44641	4.56238	66.2	-0.00916	0.0061	0	-0.01221	-0.00305	0.05188	0.31433	1.03455	2.28577	3.39661	4.03748	4.28772
66.4	0.0061	-0.00305	0.01526	0.01831	0.04272	0.22278	0.82092	1.9989	3.22266	4.03748	4.44336	4.56238	66.4	0.00305	0	0	-0.00305	0.00916	0.06104	0.31128	1.0437	2.27966	3.3905	4.03442	4.28467
66.6	-0.00305	0.0061	0.01526	0.02136	0.04272	0.21362	0.82397	1.99585	3.22571	4.03137	4.44031	4.56238	66.6	-0.00916	0.00305	-0.01221	0.00305	0.0061	0.05493	0.30518	1.03455	2.29187	3.3905	4.04358	4.27246
66.8	0.00916	0.01526	0.02136	0.01831	0.04272	0.21667	0.83008	2.00806	3.23181	4.03137	4.44031	4.56238	66.8	0	0.00916	-0.01221	-0.01221	0	0.06104	0.31128	1.03455	2.29492	3.3905	4.04358	4.28162
67	-0.00916	0.0061	0.01831	0.02441	0.03967	0.21362	0.82397	2.005	3.22571	4.02527	4.44946	4.56238	67	0	0.01526	-0.00916	-0.0061	-0.00305	0.06409	0.31128	1.0376	2.27661	3.39661	4.04053	4.28162
67.2	-0.0061	0.00305	0.0061	0.01831	0.03662	0.21057	0.83618	2.005	3.22571	4.02832	4.45557	4.56238	67.2	-0.01221	-0.00305	-0.00305	-0.0061	0.00305	0.05798	0.30823	1.04675	2.28271	3.39661	4.04358	4.28162
67.4	0.0061	0.0061	0.00916	0.01831	0.03357	0.21362	0.82703	2.01111	3.22876	4.03137	4.44641	4.56543	67.4	-0.01221	-0.00305	-0.00916	0.00305	0	0.05188	0.31738	1.0498	2.28577	3.38745	4.03748	4.26941
67.6	0.00305	0.0061	0.01831	0.01831	0.04578	0.21973	0.82092	2.01416	3.22876	4.02527	4.44641	4.57153	67.6	-0.00916	0.01221	0	-0.01221	0	0.06409	0.31738	1.05591	2.28882	3.40271	4.02832	4.26941
67.8	0	0.00916	0.01831	0.02747	0.03967	0.21057	0.83008	2.01416	3.22876	4.02222	4.44946	4.56238	67.8	0	0	0	-0.0061	0	0.06714	0.30212	1.0498	2.29797	3.40576	4.03137	4.27551
68	-0.00305	0.00916	0.02441	0.01526	0.03662	0.21973	0.83618	2.01111	3.23486	4.03442	4.44641	4.56543	68	-0.0061	-0.00305	-0.00916	0.00916	-0.01221	0.05798	0.30823	1.04675	2.29187	3.39966	4.04358	4.27856
68.2	0	0.00305	0.01526	0.01526	0.03052	0.21667	0.83313	2.01721	3.23486	4.04053	4.45251	4.55933	68.2	-0.00305	-0.00305	0	-0.00916	0.00305	0.06409	0.31738	1.0498	2.28882	3.40271	4.03748	4.27551
68.4	0.0061	0.01221	0.01526	0.02136	0.03662	0.21667	0.83923	2.01416	3.23792	4.03442	4.44336	4.55933	68.4	0	-0.0061	0	-0.0061	0.0061	0.06104	0.31738	1.06201	2.28882	3.39661	4.04053	4.28467
68.6	0	0.00305	0.01526	0.02136	0.04272	0.21362	0.84229	2.01721	3.2196	4.03442	4.44946	4.56543	68.6	-0.0061	-0.01221	-0.0061	0.00305	0	0.06409	0.32654	1.0498	2.30103	3.39966	4.05273	4.28772
68.8	-0.00305	0	0.02441	0.02747	0.03662	0.21057	0.82703	2.01721	3.23486	4.04053	4.44641	4.56238	68.8	0	0	-0.01526	0.00305	0.0061	0.06409	0.32043	1.04065	2.29797	3.39355	4.04968	4.27856
69	-0.0061	0.01526	0.00916	0.02136	0.03967	0.21362	0.83008	2.02332	3.23181	4.04053	4.44946	4.56543	69	0.0061	0.01221	-0.00305	0	0.00916	0.05493	0.31433	1.06812	2.29492	3.39661	4.03748	4.28467
69.2	-0.0061	0.01221	0.02136	0.01526	0.04578	0.22278	0.83618	2.01416	3.23486	4.04663	4.44946	4.56543	69.2	0	0.00916	0	-0.00916	0.0061	0.06409	0.31128	1.05896	2.29492	3.39355	4.04053	4.28772
69.4	-0.00305	0.0061	0.01221	0.02136	0.03357	0.22278	0.83618	2.02026	3.23792	4.02222	4.44641	4.57764	69.4	-0.00305	0	-0.00305	-0.01221	0.0061	0.06409	0.31738	1.05591	2.28882	3.40576	4.04053	4.27246
69.6	-0.00305	0.00305	0.01221	0.01831	0.03662	0.22278	0.84534	2.02332	3.22571	4.02832	4.45251	4.56238	69.6	-0.0061	-0.0061	-0.00916	0.00305	0.00305	0.05798	0.30518	1.05896	2.30408	3.40576	4.03442	4.27856
69.8	0.00305	0.00916	0.01221	0.02136	0.04272	0.21667	0.83618	2.01721	3.23486	4.03442	4.44641	4.56238	69.8	0	0.00916	-0.00305	-0.00305	0.0061	0.06104	0.31128	1.06201	2.29492	3.39661	4.04663	4.28162
70	0.0061	0.0061	0.01221	0.01831	0.04883	0.22278	0.83313	2.02942	3.24402	4.03137	4.44641	4.55933	70	0	0.00305	0	-0.00305	0	0.06104	0.32349	1.05286	2.30713	3.40271	4.04053	4.28467
70.2	0.00305	0.0061	0.01831	0.02136	0.03662	0.22278	0.84229	2.02026	3.24097	4.03748	4.44641	4.56543	70.2	0.0061	-0.01221	-0.00305	0	0	0.06409	0.32043	1.05591	2.31018	3.39966	4.04053	4.29077
70.4	0	-0.00305	0.01831	0.02441	0.03357	0.22583	0.83923	2.02026	3.24097	4.03137	4.46167	4.56543	70.4	-0.00916	-0.01221	0.00916	0.0061	0.0061	0.05798	0.32959	1.05896	2.30713	3.40271	4.04663	4.28772
70.6	0.00305	0.00305	0.02441	0.02136	0.04272	0.21973	0.84839	2.02637	3.24402	4.03748	4.44641	4.56543	70.6	0	0.00305	-0.0061	-0.00305	0.0061	0.05798	0.32043	1.07117	2.30713	3.3905	4.03442	4.28162
70.8	0	0.00916	0.01831	0.02136	0.04272	0.21667	0.83923	2.02637	3.25012	4.04053	4.44336	4.56543	70.8	-0.00305	0.0061	-0.01221	-0.0061	0	0.06409	0.31433	1.06506	2.30103	3.40881	4.04358	4.28467
71	0.00305	0.0061	0.00916	0.02441	0.04272	0.21973	0.84229	2.03857	3.24402	4.03442	4.45862	4.55933	71	-0.01221	0.01221	-0.00305	-0.00305	0	0.06409	0.32043	1.07117	2.31628	3.41797	4.03442	4.27856
71.2	0.00305	0.01526	0.01526	0.02441	0.03967	0.22278	0.83618	2.03552	3.25012	4.03748	4.45251	4.56238	71.2	-0.00916	0.01221	-0.0061	0	-0.0061	0.06714	0.33264	1.06506	2.30713	3.40881	4.03137	4.26941
71.4	0.00305	0.00916	0.01221	0.00916	0.03967	0.21667	0.84534	2.02942	3.24097	4.04663	4.45251	4.56848	71.4	-0.00305	-0.00305	-0.0061	0	0.00305	0.07019	0.32349	1.05896	2.30408	3.40576	4.03748	4.28467
71.6	0.01526	0.01221	0.02441	0.03052	0.04272	0.21667	0.84839	2.03247	3.24707	4.03442	4.45557	4.57153	71.6	0.0061	-0.00305	-0.0061	-0.00916	0.01221	0.06409	0.32654	1.06506	2.31323	3.40576	4.04663	4.27551
71.8	-0.00305	0.01221	0.02441	0.02747	0.03662	0.22278	0.84229	2.03247	3.24707	4.03442	4.45557	4.57153	71.8	-0.00305	0	-0.00305	0	0.0061	0.05493	0.32654	1.06506	2.31934	3.41187	4.04968	4.27551
72	0.01221	0.0061	0.01831	0.01831	0.03662	0.22583	0.84534	2.03247	3.24707	4.04358	4.45862	4.56543	72	-0.00916	-0.00916	0	0.0061	-0.0061	0.06104	0.32043	1.07117	2.30713	3.40576	4.03137	4.28467
72.2	-0.00916	0.01221	0.01831	0.01221	0.03662	0.21973	0.83923	2.03857	3.24402	4.04053	4.44946	4.55933	72.2	-0.0061	0.01526	-0.01526	0.01221	0.00305	0.06104	0.32654	1.07422	2.31628	3.40881	4.04053	4.28467
72.4	-0.00305	0.01221	0.02136	0.02136	0.04272	0.22583	0.85144	2.04468	3.24707	4.03442	4.44946	4.56848	72.4	-0.01526	0.01221	0.00916	0.00305	0.0061	0.05493	0.32349	1.07117	2.31934	3.39661	4.04663	4.27856
72.6	0.0061	0	0.02747	0.01526	0.03967	0.22583	0.84839	2.04163	3.25317	4.04968	4.44336	4.56238	72.6	-0.00305	0.0061	0.00305	0.00305	0.0061	0.07324	0.32349	1.07422	2.32239	3.40881	4.04053	4.28772
72.8	0	0.00916	0.01831	0.02441	0.03357	0.22278	0.84839	2.04163	3.25928	4.04053	4.45862	4.56238	72.8	0.00305	0.00305	0	0.00305	0	0.06409	0.33569	1.06506	2.32239	3.41187	4.04053	4.28162
73	0	0.01831	0.01221	0.02136	0.03662	0.23193	0.85144	2.03552	3.25928	4.04053	4.44946	4.56848	73	0	0.0061	-0.0061	-0.0061	0.01526	0.06104	0.32654	1.07422	2.31934	3.41492	4.04053	4.28162
73.2	-0.00305	0.0061	0.01221	0.02747	0.05188	0.22583	0.85754	2.03552	3.24707	4.04053	4.45557	4.56848	73.2	0.00305	-0.0061	-0.0061	0.0061	0.01526	0.07019	0.31433	1.07727	2.31323	3.41187	4.04053	4.27551
73.4	0.00916	0.00305	0.01526	0.02136	0.04578	0.21667	0.85144	2.04773	3.25317	4.04053	4.44946	4.56848	73.4	-0.0061	0	-0.00305	0.0061	0	0.07324	0.32959	1.08032	2.32544	3.40881	4.04053	4.29077
73.6	0.00305	0.00305	0.02747	0.01526	0.03967	0.22888	0.84839	2.04468	3.25623	4.04053	4.45862	4.56543	73.6	-0.00305	0.0061	0	-0.00305	-0.00916	0.06104	0.32349	1.06201	2.32239	3.40271	4.03442	4.28467
73.8	0	0.0061	0.02747	0.01831	0.03967	0.23193	0.85754	2.04773	3.25317	4.05273	4.45862	4.57458	73.8	-0.00305	-0.0061	-0.00916	-0.0061	0.0061	0.05188	0.33264	1.07727	2.32849	3.41492	4.04968	4.27551
74	0.0061	0.00916	0.02441	0.02136	0.04883	0.22583	0.84839	2.05078	3.25928	4.05273	4.44946	4.57764	74	-0.01221	0.00916	-0.0061	0.0061	0.00305	0.06409	0.32959	1.08032	2.31628	3.41492	4.04358	4.27856
74.2	0.00305	0.0061	0.01221	0.01831	0.04578	0.22278	0.85754	2.04773	3.25317	4.04358	4.44641	4.56848	74.2	0.00305	-0.0061	-0.0061	0.01831	0.0061	0.07629	0.32654	1.08032	2.32544	3.41187	4.03442	4.27246
74.4	0.00305	0.00305	0.01526	0.01221	0.05188	0.22888	0.85754	2.04773	3.25928	4.03748	4.44946	4.56848	74.4	-0.01221	0.01221	0	0.00916	0.00916	0.05798	0.32349	1.07727	2.32849	3.40881	4.04053	4.27856
74.6	0.0061	0.0061	0.01831	0.02136	0.04272	0.23499	0.85449	2.04468	3.25317	4.04968	4.45251	4.56543	74.6	-0.01526	0.01831	0	0	-0.00305	0.06714	0.32959	1.08337	2.32849	3.41797	4.04358	4.27856
74.8	0.00305	0.01221	0.01526	0.02136	0.03662	0.22278	0.85754	2.04773	3.26233	4.05273	4.46167	4.55933	74.8	0	0.01526	-0.00305	-0.00305	0	0.07019	0.32654	1.08643	2.31934	3.41187	4.03748	4.28162
75	-0.0061	0	0.02136	0.02136	0.03967	0.22583	0.8606	2.05994	3.25928	4.04358	4.46472	4.57764	75	0.0061	0.00305	0.0061	0	0.00305	0.06714	0.33875	1.08643	2.32849	3.41492	4.03137	4.27856
75.2	-0.0061	0.0061	0.01831	0.01831	0.03967	0.22278	0.85449	2.04773	3.26233	4.04358	4.45862	4.56848	75.2	0	-0.0061	-0.00916	0.0061	0.0061	0.06104	0.33569	1.08337	2.32544	3.40881	4.04053	4.27856
75.4	0.00305	0.00916	0.01526	0.01831	0.04883	0.23804	0.85449	2.05688	3.25623	4.04968	4.45557	4.56848	75.4	-0.00305	0.0061	-0.00916	0.00305	0.00305	0.06714	0.3418	1.08948	2.32239	3.41187	4.04053	4.28772
75.6	0.00305	0.00916	0.01221	0.02441	0.03662	0.22888	0.85754	2.05994	3.26843	4.04358	4.45251	4.56848	75.6	0.00305	0.00305	-0.00305	-0.01221	-0.00305	0.06409	0.33569	1.09253	2.32849	3.41492	4.03442	4.27246
75.8	0.00305	0	0.02136	0.01526	0.03967	0.22278	0.85449	2.05688	3.25928	4.04968	4.47083	4.56848	75.8	-0.0061	0.0061	-0.00916	0.00305	0.00305	0.07019	0.32043	1.08337	2.34375	3.41797	4.03748	4.27551
76	0.00305	0.00916	0.02136	0.02136	0.03052	0.22888	0.8606	2.04773	3.25623	4.04968	4.45557	4.56848	76	-0.00305	0.0061	-0.00305	0.01221	0.0061	0.06104	0.33264	1.08643	2.3407	3.40576	4.04053	4.28467
76.2	0	0.01221	0.0061	0.01221	0.03662	0.23193	0.85754	2.05994	3.25623	4.04663	4.45862	4.57153	76.2	-0.00916	0.01526	-0.00916	-0.00305	0.0061	0.06104	0.3479	1.08032	2.33154	3.40881	4.04053	4.29382
76.4	0.00305	0.01221	0.01831	0.01221	0.04272	0.22888	0.8606	2.06299	3.26843	4.04358	4.44946	4.56848	76.4	-0.0061	0.00305	0	0.00305	0	0.05798	0.33569	1.08337	2.32849	3.41492	4.03442	4.27551
76.6	-0.00305	-0.00305	0.01221	0.01221	0.03967	0.23193	0.8606	2.05078	3.26233	4.05579	4.46167	4.58374	76.6	0.0061	0.0061	0	0.0061	0.00305	0.07935	0.32654	1.08948	2.33765	3.41492	4.03748	4.28772
76.8	-0.00305	0.00916	0.01526	0.02441	0.04883	0.22583	0.8606	2.05994	3.25928	4.05273	4.45862	4.57153	76.8	-0.00916	0.00305	-0.01221	0.0061	0.01221	0.07019	0.33875	1.08948	2.32544	3.40881	4.04053	4.27551
77	-0.00305	0.0061	0.01831	0.03052	0.03357	0.23193	0.8606	2.05994	3.25928	4.04968	4.46167	4.56848	77	-0.00305	0.0061	-0.00916	0.00305	0.00916	0.06104	0.33264	1.09253	2.33154	3.41797	4.03442	4.26941
77.2	0	-0.00305	0.01831	0.02136	0.03662	0.24109	0.86975	2.05994	3.26538	4.05273	4.46167	4.57458	77.2	0	0.01221	-0.01526	0.00305	-0.00305	0.06714	0.32349	1.10168	2.33765	3.40881	4.04663	4.27246
77.4	-0.00305	0	0.01831	0.01221	0.04578	0.22888	0.86975	2.06604	3.27148	4.04968	4.45251	4.56848	77.4	0.00916	0.00305	0.00305	0.00305	0.00305	0.05188	0.33569	1.09558	2.32849	3.40881	4.02527	4.28772
77.6	0.00916	0	0.01831	0.01831	0.03357	0.23193	0.8667	2.06604	3.27148	4.04968	4.46167	4.56848	77.6	0.00305	-0.00305	-0.00305	-0.00305	-0.00305	0.05493	0.33875	1.08643	2.33459	3.42102	4.03748	4.28772
77.8	-0.0061	0.0061	0.01526	0.02441	0.03967	0.23193	0.8667	2.05994	3.26233	4.04968	4.45557	4.56543	77.8	-0.0061	0.0061	-0.00305	0.0061	0.0061	0.06714	0.33264	1.09253	2.3407	3.40576	4.04053	4.26636
78	-0.00916	0.0061	0.01831	0.02136	0.04883	0.23193	0.85754	2.05688	3.26233	4.04663	4.45862	4.56543	78	0.0061	0.00916	-0.00916	0	0.01221	0.07019	0.3418	1.08948	2.34985	3.39966	4.03748	4.27246
78.2	0.00305	0.00305	0.01221	0.01831	0.03967	0.22888	0.8606	2.06299	3.26538	4.04663	4.45557	4.57153	78.2	-0.00305	0.00305	-0.00305	0.00305	0.00916	0.07324	0.33569	1.09558	2.35291	3.40576	4.04663	4.27551
78.4	0.0061	0	0.01526	0.02441	0.02747	0.22278	0.8606	2.06299	3.26233	4.05273	4.45862	4.57153	78.4	-0.00305	0.00916	-0.00305	0.00305	0.01221	0.06409	0.33569	1.08948	2.34375	3.43018	4.04053	4.28162
78.6	-0.00305	0.01526	0.01221	0.01526	0.03052	0.23193	0.87585	2.05994	3.27759	4.04053	4.46472	4.57153	78.6	-0.00305	0.0061	-0.00916	-0.0061	-0.01831	0.05493	0.3418	1.10168	2.33154	3.42712	4.04663	4.28772
78.8	-0.00305	0	0.01831	0.02136	0.04883	0.22888	0.87585	2.06604	3.26233	4.04663	4.46472	4.56543	78.8	-0.01221	-0.00305	-0.01221	0.00305	0	0.05798	0.3418	1.09253	2.33154	3.41797	4.03748	4.27246
79	0	0	0.01831	0.0061	0.04578	0.22888	0.86975	2.05994	3.26843	4.05579	4.46167	4.57153	79	-0.0061	-0.01221	-0.01221	-0.00916	0.01221	0.06714	0.33569	1.10168	2.34375	3.41797	4.04053	4.27551
79.2	-0.00305	0.00916	0.02136	0.01526	0.04272	0.23499	0.86975	2.06604	3.27148	4.05579	4.46777	4.56848	79.2	0.0061	0.01221	-0.00305	0.00305	0.00916	0.07019	0.32959	1.10779	2.3468	3.41797	4.04053	4.26941
79.4	0	-0.0061	0.01831	0.01526	0.03967	0.23193	0.86365	2.06299	3.26538	4.04663	4.46167	4.57764	79.4	-0.0061	0.00916	-0.01221	0	-0.00305	0.05798	0.32959	1.09863	2.34375	3.42407	4.04663	4.28772
79.6	0	-0.00305	0.00916	0.02136	0.03967	0.23499	0.86975	2.06604	3.26538	4.04358	4.46167	4.57458	79.6	-0.00305	-0.01221	0	-0.0061	-0.0061	0.05493	0.33569	1.08948	2.3407	3.41187	4.03137	4.28162
79.8	0.00305	0	0.02136	0.01526	0.04578	0.23499	0.86975	2.06909	3.26233	4.04053	4.45862	4.56848	79.8	-0.0061	0.00305	-0.0061	-0.01221	0.00305	0.05493	0.33875	1.10168	2.34375	3.41187	4.03137	4.27551
80	0.00305	-0.0061	0.01831	0.01526	0.04272	0.23499	0.87891	2.07214	3.25928	4.04968	4.46167	4.55933	80	-0.00916	0.00916	-0.01526	0	0.0061	0.05798	0.3418	1.09863	2.35291	3.41797	4.04358	4.28162
80.2	0.00305	0.00305	0.01831	0.02136	0.03967	0.23499	0.8728	2.05994	3.26538	4.05273	4.45557	4.57153	80.2	-0.00916	0.00916	0.00305	0	-0.00305	0.07019	0.33875	1.09558	2.3407	3.43018	4.03748	4.27856
80.4	0.00305	0	0.01221	0.01526	0.04578	0.23193	0.87891	2.07214	3.27454	4.04968	4.45862	4.57764	80.4	-0.0061	0	0.00305	-0.01831	-0.00305	0.05493	0.3418	1.11084	2.3407	3.43323	4.03442	4.28162
80.6	0.0061	0.01221	0.01831	0.02136	0.03967	0.23193	0.87585	2.06604	3.26233	4.05273	4.46167	4.57153	80.6	-0.01221	0	-0.00916	-0.0061	0.0061	0.06714	0.354	1.10779	2.34985	3.42712	4.04053	4.29077
80.8	0.00916	0.0061	0.02136	0.02441	0.05188	0.23193	0.86975	2.07214	3.27454	4.05273	4.45251	4.57764	80.8	-0.01526	-0.00305	0.0061	0.00305	0.0061	0.0824	0.33875	1.10168	2.35596	3.40576	4.03748	4.28162
81	-0.0061	0.0061	0.01526	0.0061	0.04272	0.22583	0.8728	2.07214	3.26843	4.04968	4.45862	4.57458	81	-0.00305	0.00305	0.0061	-0.00305	0.00305	0.06714	0.33264	1.11389	2.36206	3.40881	4.04663	4.27246
81.2	-0.00305	0	0.01221	0.02747	0.04578	0.23193	0.8667	2.06604	3.26233	4.05579	4.45557	4.56848	81.2	-0.0061	0.01221	-0.00305	0.0061	-0.00305	0.06104	0.32959	1.11084	2.34985	3.41492	4.03748	4.28162
81.4	0	0.01221	0.02136	0.02747	0.03662	0.23499	0.87891	2.06909	3.26843	4.05273	4.45862	4.56848	81.4	-0.01221	0.00305	-0.0061	0	0.0061	0.05798	0.34485	1.09863	2.34985	3.43018	4.04358	4.27551
81.6	0	0.00916	0.01831	0.01526	0.03967	0.22888	0.8728	2.06604	3.27148	4.05579	4.45251	4.57458	81.6	-0.01221	0.0061	-0.01221	-0.0061	0.0061	0.07019	0.354	1.11084	2.3407	3.42712	4.03748	4.27856
81.8	0	0	0.02747	0.01831	0.03967	0.23193	0.88196	2.06909	3.27148	4.04968	4.45557	4.57458	81.8	-0.01526	0	-0.0061	0.00305	0.01221	0.06714	0.35095	1.11694	2.3468	3.42102	4.04053	4.28467
82	0	0.00305	0.02441	0.01831	0.04272	0.22583	0.88196	2.0752	3.26538	4.03748	4.46167	4.57153	82	-0.00916	0.00916	-0.0061	0.00305	0.0061	0.07629	0.33875	1.10168	2.34985	3.41492	4.04358	4.28772
82.2	-0.00916	0.00305	0.01526	0.02136	0.04272	0.23193	0.88501	2.06909	3.26233	4.05273	4.45557	4.57458	82.2	-0.00305	0.00916	-0.0061	-0.00305	0.00305	0.06714	0.33569	1.10168	2.34985	3.41797	4.04968	4.28162
82.4	-0.00305	0.00916	0.01831	0.02441	0.03967	0.23193	0.87585	2.06299	3.26538	4.04968	4.45251	4.57458	82.4	0	0.00916	0	-0.00305	0	0.06714	0.3418	1.11389	2.35596	3.41492	4.04053	4.28467
82.6	0.0061	0.00305	0.01831	0.01831	0.04578	0.22888	0.88196	2.07825	3.26843	4.05273	4.45862	4.57764	82.6	-0.00305	-0.0061	0	-0.00305	0.0061	0.07019	0.33875	1.11694	2.35596	3.43018	4.04053	4.27551
82.8	-0.00305	0.00305	0.02136	0.01526	0.05188	0.22888	0.87585	2.07825	3.27148	4.05273	4.45862	4.58374	82.8	-0.0061	-0.0061	-0.01831	-0.00305	0.0061	0.07019	0.3418	1.12	2.35291	3.43018	4.03748	4.28772
83	0.00305	0.00916	0.02136	0.02136	0.03967	0.23193	0.88501	2.0752	3.26538	4.05273	4.45557	4.58374	83	0	-0.0061	-0.00305	-0.0061	0.0061	0.07019	0.34485	1.10779	2.35901	3.41797	4.04053	4.28772
83.2	-0.0061	0.0061	0.02136	0.01831	0.03357	0.23499	0.87891	2.0752	3.27454	4.04358	4.45862	4.57153	83.2	-0.0061	0	0.00916	-0.02136	0.0061	0.06409	0.34485	1.11084	2.35291	3.41797	4.04968	4.27246
83.4	0	0.0061	0.02136	0.01831	0.03662	0.23804	0.88501	2.08435	3.26843	4.04968	4.45862	4.57153	83.4	-0.00916	0	0	-0.0061	-0.00305	0.06104	0.34485	1.11694	2.36206	3.41187	4.04663	4.28162
83.6	0.00305	0.00305	0.01831	0.02136	0.03967	0.23499	0.87891	2.0813	3.27148	4.04663	4.45862	4.57153	83.6	-0.01221	0	-0.0061	0.00305	0.0061	0.07324	0.3479	1.12	2.35901	3.41492	4.04053	4.28162
83.8	0.00305	0.00916	0.01526	0.03052	0.03662	0.22888	0.87585	2.08435	3.25928	4.05579	4.46167	4.57153	83.8	-0.00305	-0.0061	-0.01526	-0.00916	0.00305	0.07019	0.33875	1.11694	2.35901	3.42712	4.03442	4.29688
84	-0.00305	-0.00305	0.01526	0.01831	0.04272	0.23193	0.87891	2.08435	3.27148	4.05884	4.45862	4.56848	84	0.00305	0.00305	-0.00305	0	0.01221	0.06714	0.34485	1.11694	2.36511	3.41187	4.04358	4.28162
84.2	-0.00305	0.01221	0.02136	0.01526	0.03662	0.23499	0.87891	2.08435	3.27148	4.05273	4.46472	4.58069	84.2	-0.0061	0.00916	0.00305	-0.01526	0.0061	0.06104	0.33875	1.11694	2.35596	3.43018	4.04053	4.27856
84.4	0.00305	0.00916	0.01526	0.02136	0.03662	0.24109	0.89417	2.0752	3.26843	4.04358	4.45862	4.57764	84.4	-0.00305	0.0061	-0.0061	-0.00305	0.0061	0.06714	0.3479	1.10779	2.36511	3.41187	4.02222	4.28467
84.6	0.00305	0.00916	0.02136	0.00916	0.03967	0.22278	0.89417	2.0874	3.26843	4.04663	4.46472	4.57458	84.6	0	-0.00305	-0.00916	0	0.00916	0.07019	0.33875	1.10779	2.35291	3.42102	4.04053	4.27856
84.8	0	0.00305	0.02136	0.02747	0.04272	0.23499	0.88501	2.07825	3.27148	4.05273	4.45862	4.58069	84.8	-0.0061	-0.00305	-0.0061	0.00916	-0.0061	0.07019	0.34485	1.12	2.35291	3.42102	4.04663	4.28162
85	0.00305	0.00305	0.01526	0.02136	0.04883	0.23193	0.88806	2.07825	3.26538	4.04968	4.45862	4.56238	85	-0.0061	0.00305	0.0061	0.00916	-0.00305	0.07019	0.35095	1.11694	2.35596	3.42407	4.04663	4.29993
85.2	0.0061	0	0.01831	0.01526	0.04578	0.23499	0.88501	2.0874	3.26843	4.04663	4.45557	4.57764	85.2	-0.00305	0	-0.00305	-0.00916	0	0.06714	0.354	1.11084	2.36206	3.42407	4.04968	4.27856
85.4	0	0.0061	0.02441	0.02441	0.04272	0.24109	0.88196	2.0813	3.27454	4.04968	4.45557	4.56848	85.4	-0.01526	0.00305	0	0	0.01526	0.06104	0.35095	1.12	2.35901	3.42102	4.04053	4.27551
85.6	-0.00305	0.00305	0.02136	0.02136	0.04883	0.23499	0.88806	2.0813	3.26843	4.05273	4.45251	4.57458	85.6	-0.00305	0.00305	0.00305	0.00305	0	0.07629	0.34485	1.12	2.35596	3.42102	4.03442	4.28467
85.8	0.00305	0.00916	0.01831	0.01526	0.03662	0.23804	0.88806	2.0874	3.27454	4.04663	4.45862	4.57764	85.8	0.00305	-0.00305	0	-0.00305	-0.00305	0.06409	0.3479	1.11389	2.35901	3.40881	4.04053	4.28772
86	-0.0061	0.00916	0.01526	0.01831	0.03662	0.23499	0.88501	2.07825	3.27148	4.04358	4.46777	4.58679	86	0	-0.00916	-0.0061	0.00305	0.00916	0.07324	0.35095	1.1322	2.36206	3.42102	4.03137	4.26941
86.2	0.00305	0.00916	0.01831	0.01221	0.03662	0.23193	0.89722	2.08435	3.27759	4.05884	4.46777	4.58069	86.2	-0.00305	0.00305	-0.00305	0	0.00305	0.07935	0.35706	1.11694	2.36511	3.42712	4.03748	4.2572
86.4	0.00305	0	0.02136	0.02441	0.04272	0.23804	0.88196	2.09045	3.27759	4.05273	4.45557	4.57153	86.4	-0.00916	0.00305	0.00305	0	0.0061	0.07935	0.34485	1.11389	2.34985	3.42712	4.03442	4.27856
86.6	0	0.00305	0.01526	0.01526	0.04883	0.23804	0.88196	2.0874	3.28674	4.05884	4.45862	4.57153	86.6	0	0.00916	0	0.00305	0.00305	0.06104	0.35095	1.12	2.36206	3.41187	4.04053	4.27856
86.8	0.00916	0.00916	0.02136	0.02136	0.04578	0.23499	0.88196	2.0874	3.27759	4.04968	4.46472	4.58069	86.8	0	0.00305	-0.00916	-0.00305	-0.00916	0.07019	0.34485	1.1261	2.36206	3.41492	4.04968	4.27551
87	0.00305	0.00916	0.02441	0.01831	0.03357	0.24109	0.88806	2.08435	3.25928	4.05884	4.45251	4.58069	87	-0.0061	0	-0.0061	-0.00305	0	0.07629	0.34485	1.12305	2.37732	3.43018	4.03748	4.27551
87.2	-0.00305	0.0061	0.01831	0.02441	0.03967	0.24109	0.88501	2.09045	3.27759	4.05273	4.45557	4.57458	87.2	-0.00305	0	-0.00305	0.00305	0.0061	0.07019	0.34485	1.12305	2.35901	3.42712	4.03137	4.28467
87.4	0	0.00305	0.02747	0.02136	0.03967	0.23804	0.89417	2.09045	3.28064	4.04053	4.46472	4.57458	87.4	-0.00305	0.00916	-0.00305	0	0	0.07019	0.35095	1.1322	2.35596	3.41187	4.02832	4.28162
87.6	0	0.00305	0.02136	0.03357	0.04272	0.23804	0.88806	2.09045	3.26843	4.04663	4.46472	4.58069	87.6	0	0.01221	-0.0061	-0.0061	0	0.06409	0.36011	1.11694	2.36816	3.42102	4.02832	4.28162
87.8	0.00916	0.0061	0.02441	0.02136	0.04578	0.23193	0.88806	2.07825	3.26538	4.05273	4.45862	4.58069	87.8	0	0.01221	0.00916	0	0.0061	0.0824	0.3479	1.12915	2.37427	3.42712	4.02527	4.27551
88	-0.0061	0.00916	0.02136	0.01831	0.03967	0.24414	0.89111	2.0874	3.26538	4.04968	4.46167	4.57764	88	-0.00916	0.0061	-0.00305	0.00305	0.0061	0.0824	0.35095	1.1261	2.36511	3.42407	4.04053	4.28162
88.2	0	0.0061	0.02136	0.03052	0.03662	0.23804	0.88501	2.0874	3.27454	4.05273	4.45557	4.58069	88.2	-0.00916	0	-0.00305	-0.00916	0.01221	0.07324	0.3479	1.1261	2.35901	3.41797	4.04358	4.28772
88.4	0.0061	0.0061	0.01831	0.02441	0.04272	0.23804	0.88806	2.09045	3.26843	4.04663	4.46167	4.56848	88.4	-0.00916	0	-0.00305	0.00305	0	0.06409	0.3479	1.1261	2.37732	3.42712	4.03442	4.28162
88.6	-0.00305	0.01526	0.01221	0.02136	0.04578	0.24109	0.89111	2.08435	3.27759	4.04358	4.46472	4.57764	88.6	0.00305	0	0.00305	0	-0.01221	0.06714	0.354	1.12	2.38037	3.41797	4.03137	4.26636
88.8	0	0.00305	0.02136	0.01831	0.04578	0.23499	0.89111	2.09045	3.28369	4.05579	4.45557	4.58374	88.8	0	0.0061	0.00305	-0.00305	-0.00305	0.07935	0.35706	1.14136	2.36206	3.42102	4.02832	4.28467
89	0.0061	0.01221	0.01526	0.01831	0.03967	0.23804	0.89417	2.09656	3.26843	4.04968	4.46167	4.57458	89	0.00305	-0.00916	-0.00916	0	0	0.07324	0.36926	1.1322	2.36206	3.41187	4.03748	4.28162
89.2	0.00305	0.00305	0.01526	0.02136	0.04272	0.22888	0.88501	2.09045	3.28064	4.05273	4.46167	4.57764	89.2	-0.00305	0.0061	0.00305	0.0061	0	0.07324	0.34485	1.13831	2.36206	3.41187	4.03748	4.27246
89.4	-0.00305	0.0061	0.02747	0.02747	0.04272	0.24109	0.89111	2.09351	3.28064	4.05579	4.46472	4.57764	89.4	-0.00305	0.00916	0.01526	0.00305	0.01221	0.07629	0.354	1.12915	2.36816	3.42102	4.03748	4.28162
89.6	0	0.00305	0.02136	0.02441	0.03967	0.24414	0.88806	2.0874	3.27454	4.04968	4.45251	4.58069	89.6	-0.00305	-0.00305	0.00305	0	0.01526	0.07935	0.35706	1.12305	2.38037	3.42712	4.02527	4.29382
89.8	-0.0061	0.0061	0.01526	0.02136	0.04272	0.24719	0.88806	2.09045	3.28064	4.05273	4.45862	4.56848	89.8	-0.00916	0.02136	0.00305	0.00305	0	0.07019	0.34485	1.12915	2.35291	3.42407	4.04358	4.28162
90	0.0061	0.0061	0.01831	0.02136	0.03357	0.23193	0.89417	2.09656	3.28369	4.05884	4.45862	4.57764	90	-0.0061	0.00916	-0.00916	0	0.01221	0.06409	0.354	1.13525	2.36206	3.42712	4.03137	4.27551
90.2	0.00305	0.0061	0.02441	0.02136	0.04578	0.23499	0.88806	2.09045	3.28369	4.05884	4.45862	4.57764	90.2	0.00305	0.01221	-0.00916	-0.00305	0.00916	0.06714	0.35706	1.1322	2.37427	3.43323	4.02832	4.27856
90.4	-0.00305	0.01221	0.01526	0.01831	0.04578	0.23499	0.90027	2.09351	3.27454	4.05884	4.46472	4.58069	90.4	0	0.00305	0	0.00305	-0.0061	0.07324	0.3479	1.12305	2.35901	3.42712	4.03137	4.26941
90.6	0.0061	0	0.01526	0.01831	0.05188	0.23499	0.89111	2.09961	3.28369	4.05884	4.46777	4.57458	90.6	-0.00305	0	-0.0061	-0.00305	0.01526	0.07324	0.35706	1.13525	2.37122	3.42712	4.03137	4.27551
90.8	0.00305	0.00916	0.01831	0.01221	0.04578	0.24414	0.88501	2.0874	3.28369	4.05579	4.46472	4.57458	90.8	0	0	-0.00916	-0.00305	0.01831	0.07324	0.36011	1.13525	2.36816	3.42102	4.02832	4.28162
91	0.00305	0.00916	0.02136	0.02136	0.04883	0.24109	0.88806	2.09045	3.28064	4.05884	4.45862	4.58069	91	-0.0061	0	-0.00305	0	0.00916	0.07935	0.35706	1.1261	2.37732	3.41492	4.03748	4.28772
91.2	0.0061	0.0061	0.02441	0.02136	0.04883	0.24109	0.89722	2.09961	3.28064	4.06189	4.46167	4.57153	91.2	-0.00916	0.0061	-0.00305	0.00305	0.00305	0.07935	0.3479	1.13831	2.37427	3.42407	4.03442	4.27551
91.4	0.0061	0.0061	0.02747	0.02441	0.03967	0.24109	0.89722	2.10266	3.28369	4.05273	4.46167	4.57764	91.4	-0.00305	0.00916	-0.00305	0	-0.00305	0.07324	0.35706	1.13831	2.38647	3.42712	4.03137	4.28467
91.6	0.00305	0.0061	0.01831	0.02136	0.03662	0.23193	0.89417	2.09351	3.28064	4.05579	4.46167	4.57458	91.6	0.00916	0.01831	-0.00916	-0.00305	0.00916	0.06714	0.36621	1.1322	2.37122	3.42712	4.03137	4.26941
91.8	-0.00305	0.00305	0.01526	0.02441	0.03662	0.24109	0.89111	2.09351	3.28064	4.04968	4.46167	4.58069	91.8	0.00305	0.0061	-0.0061	0.0061	0.02136	0.0824	0.35706	1.13525	2.38037	3.42102	4.03137	4.27856
92	0	0.0061	0.02441	0.02136	0.04578	0.24414	0.89722	2.09961	3.27759	4.05273	4.45862	4.58374	92	-0.00916	-0.0061	0	0.00305	0.01221	0.06714	0.36316	1.14441	2.37122	3.43018	4.03748	4.27246
92.2	0.0061	0.0061	0.02136	0.01221	0.03662	0.24414	0.89417	2.09961	3.28369	4.05579	4.46777	4.56543	92.2	-0.0061	0.00916	-0.00305	0.00305	0.0061	0.06714	0.35706	1.13525	2.37122	3.42712	4.03748	4.27856
92.4	0.0061	0.0061	0.01831	0.02441	0.04578	0.24109	0.90027	2.0874	3.27759	4.05884	4.47388	4.58069	92.4	-0.01526	0.01221	-0.00305	0.0061	0.02136	0.07019	0.35095	1.13525	2.36511	3.42407	4.02832	4.27551
92.6	0.00305	0.0061	0.01831	0.02441	0.04578	0.23499	0.90332	2.10876	3.27454	4.05579	4.46472	4.58374	92.6	-0.00305	0	-0.00916	-0.00305	0.00916	0.07629	0.36621	1.1322	2.38037	3.41492	4.03137	4.27246
92.8	-0.00305	0.0061	0.01221	0.01831	0.04272	0.24109	0.89417	2.09351	3.28064	4.05579	4.45862	4.57764	92.8	0.00305	0	0.00305	-0.00305	0.00916	0.06714	0.36926	1.13525	2.37122	3.41492	4.02527	4.26941
93	-0.00305	0	0.02441	0.01831	0.04272	0.24414	0.89722	2.10571	3.28064	4.05273	4.45862	4.57458	93	0.0061	-0.00305	0.00916	0.01221	0.01526	0.06409	0.36621	1.1322	2.37732	3.40576	4.02832	4.26636
93.2	0	0	0.01831	0.01526	0.03662	0.24414	0.89417	2.09045	3.28369	4.05579	4.45862	4.57153	93.2	-0.01221	0.00305	-0.00305	0.0061	0.00305	0.06714	0.36621	1.13525	2.38037	3.40576	4.03748	4.26941
93.4	0	0.00305	0.01831	0.02441	0.03662	0.24109	0.89111	2.09351	3.28369	4.07104	4.46777	4.58069	93.4	0	0.00305	-0.00916	-0.00916	0.00305	0.06409	0.36621	1.14136	2.36206	3.43018	4.03748	4.28162
93.6	-0.0061	0.01221	0.01831	0.01526	0.04578	0.24719	0.89111	2.10266	3.28064	4.05579	4.46472	4.58374	93.6	0.00305	0	-0.01221	0	0.0061	0.07629	0.35706	1.1322	2.37427	3.42102	4.03748	4.27551
93.8	-0.00305	0.0061	0.02441	0.01526	0.04883	0.24414	0.89722	2.09961	3.28369	4.05884	4.46777	4.58069	93.8	-0.00305	0.01526	-0.00305	-0.00305	0	0.07935	0.35706	1.12915	2.37732	3.41797	4.03137	4.26941
94	0.0061	-0.0061	0.02136	0.01526	0.03967	0.24109	0.90027	2.09656	3.27759	4.05273	4.46777	4.58374	94	0.00305	0.01221	0.00305	-0.0061	0.00916	0.07935	0.35706	1.14746	2.37732	3.41797	4.03137	4.27856
94.2	0	0.00916	0.02747	0.01526	0.03967	0.24109	0.90637	2.10571	3.28064	4.05884	4.46167	4.57764	94.2	-0.00305	0.0061	0	0.00305	0.0061	0.06409	0.36621	1.14746	2.37732	3.42712	4.03442	4.28162
94.4	0.0061	0.00916	0.01831	0.02136	0.03967	0.23804	0.90942	2.10266	3.28369	4.05884	4.46472	4.57153	94.4	0	-0.0061	0.00305	-0.00305	0.01221	0.07019	0.36316	1.13831	2.38037	3.42102	4.02832	4.27246
94.6	0.0061	-0.0061	0.02136	0.01526	0.04578	0.23804	0.90637	2.09656	3.28369	4.05579	4.46167	4.57458	94.6	-0.01221	0.00305	-0.00305	-0.0061	0.01221	0.07629	0.36011	1.13831	2.38037	3.41797	4.01917	4.28162
94.8	-0.00305	0	0.01526	0.02747	0.03357	0.23193	0.90027	2.09961	3.27759	4.05273	4.46777	4.57764	94.8	-0.01526	0.00916	0	0.0061	0.0061	0.06409	0.36316	1.14441	2.37732	3.42102	4.03137	4.28772
95	0.0061	0.00305	0.01221	0.02747	0.04272	0.23193	0.89722	2.09351	3.27759	4.06494	4.46777	4.57458	95	0.00916	-0.00305	-0.00305	-0.0061	0.0061	0.06104	0.36926	1.15356	2.37732	3.41797	4.03442	4.27551
95.2	0.00305	0	0.01831	0.02136	0.03357	0.24719	0.90942	2.09351	3.27454	4.05273	4.45862	4.57764	95.2	0.0061	-0.00305	-0.0061	0.00305	0.01221	0.06409	0.36926	1.13831	2.38037	3.40881	4.03442	4.28162
95.4	0.0061	0.0061	0.01831	0.02747	0.04578	0.23193	0.89722	2.10876	3.27759	4.05884	4.46472	4.5929	95.4	-0.00305	0	-0.01221	0.00305	0.00916	0.06714	0.35706	1.1322	2.37732	3.41187	4.03748	4.27856
95.6	-0.00305	0.00305	0.00916	0.02136	0.03662	0.24109	0.89111	2.10571	3.28369	4.05884	4.46777	4.58374	95.6	-0.01221	0.00916	-0.0061	-0.00305	-0.00305	0.07019	0.35706	1.14136	2.37732	3.42407	4.03748	4.27246
95.8	0.0061	0	0.01831	0.01221	0.03662	0.23193	0.89722	2.09351	3.28369	4.05273	4.46472	4.57458	95.8	-0.00305	0.01221	0.0061	0.00305	0.00916	0.07019	0.36316	1.1322	2.37732	3.42712	4.03748	4.27246
96	-0.00916	0.0061	0.01221	0.01221	0.04883	0.23804	0.90027	2.09656	3.28369	4.06189	4.46472	4.57764	96	0	0.00305	-0.0061	-0.0061	0.0061	0.05798	0.36316	1.1322	2.36816	3.42102	4.02832	4.27856
96.2	-0.00305	0.00916	0.0061	0.02441	0.04272	0.24109	0.90942	2.10571	3.28064	4.04663	4.46777	4.58984	96.2	0.00305	-0.00305	-0.00916	0	0.01221	0.07324	0.35706	1.15051	2.38037	3.41797	4.03137	4.28162
96.4	0.00916	0.00305	0.02747	0.03052	0.04883	0.23804	0.90027	2.09656	3.27148	4.05273	4.46472	4.58374	96.4	-0.00305	0.00916	-0.00305	-0.0061	0.0061	0.07019	0.354	1.14136	2.38342	3.40881	4.02832	4.26331
96.6	0.0061	0.00916	0.01831	0.01831	0.04272	0.24109	0.90332	2.10266	3.27148	4.06189	4.46777	4.57764	96.6	-0.0061	0.00305	-0.01526	0.0061	0.01221	0.06409	0.35706	1.14136	2.38953	3.42102	4.03442	4.27856
96.8	0.00305	0.00916	0.02441	0.00916	0.03662	0.24719	0.90027	2.10266	3.27148	4.05884	4.45862	4.58374	96.8	-0.01221	-0.00916	-0.01221	-0.0061	0	0.07935	0.36926	1.14746	2.38342	3.43323	4.02832	4.27246
97	-0.00305	0.01221	0.01831	0.01831	0.03967	0.24414	0.90332	2.10266	3.27148	4.05884	4.46167	4.57764	97	-0.01221	0.00916	-0.0061	0	-0.01221	0.07629	0.354	1.15051	2.37122	3.42712	4.03748	4.27246
97.2	0.00305	0.00305	0.02136	0.01831	0.04578	0.23499	0.90942	2.10266	3.27454	4.04968	4.46472	4.57764	97.2	-0.0061	0.00916	-0.0061	0	0.0061	0.06104	0.36926	1.15051	2.38037	3.42712	4.04053	4.28467
97.4	-0.00305	0.00916	0.01526	0.01526	0.03967	0.24414	0.90942	2.10876	3.27454	4.05273	4.46472	4.57764	97.4	-0.0061	0.00305	-0.0061	0	0.00916	0.05798	0.37231	1.14441	2.38647	3.41492	4.03442	4.27551
97.6	0.00305	0	0.02136	0.01526	0.04272	0.23499	0.90027	2.10571	3.26843	4.05884	4.45862	4.57458	97.6	-0.01526	-0.00305	0	-0.0061	0.0061	0.06409	0.36316	1.14441	2.38953	3.41492	4.03137	4.26941
97.8	0.00305	0.00305	0.01221	0.01526	0.03967	0.23804	0.89417	2.10266	3.28064	4.04663	4.45557	4.57764	97.8	-0.0061	0.01221	-0.00305	-0.01221	0.0061	0.07935	0.36621	1.13831	2.39258	3.42407	4.02527	4.27246
98	-0.0061	0	0.01526	0.02136	0.04578	0.24109	0.90637	2.09961	3.28064	4.05273	4.47083	4.58069	98	0	0	-0.00305	-0.0061	0.00305	0.07629	0.36926	1.13831	2.39258	3.41492	4.03442	4.28162
98.2	0	0	0.01526	0.01526	0.04272	0.24414	0.91553	2.09351	3.27759	4.04663	4.46472	4.58069	98.2	-0.00916	0.00305	-0.0061	-0.0061	0	0.0824	0.36011	1.15051	2.38647	3.42407	4.03442	4.28467
98.4	0	0.00916	0.02136	0.02747	0.04272	0.23499	0.90942	2.09961	3.27454	4.05884	4.46167	4.58069	98.4	-0.0061	0	-0.0061	0.00916	0.00305	0.06409	0.37231	1.15051	2.38037	3.42102	4.03748	4.27551
98.6	0.00305	0.0061	0.02136	0.02136	0.03967	0.24109	0.90942	2.10571	3.27454	4.05273	4.45251	4.57764	98.6	-0.00305	0.00305	0	0.01221	0.00305	0.06714	0.36316	1.15051	2.38647	3.42407	4.04663	4.26941
98.8	0.00916	0.00305	0.02136	0.02441	0.03662	0.24414	0.90637	2.10571	3.27759	4.04663	4.45251	4.57764	98.8	0	0.01526	0.00305	0	-0.00305	0.07629	0.354	1.14746	2.38037	3.41187	4.03137	4.26941
99	-0.00305	0.0061	0.0061	0.02441	0.03662	0.24414	0.90942	2.10876	3.28064	4.05273	4.45862	4.57764	99	0.0061	0.0061	-0.0061	-0.00305	0.00305	0.07935	0.36011	1.15051	2.37122	3.41187	4.03137	4.27856
99.2	0	0.01526	0.02747	0.01526	0.04578	0.23804	0.90942	2.10266	3.26843	4.04968	4.46472	4.57764	99.2	-0.00305	0	-0.00305	0.00305	0.00916	0.06409	0.36926	1.14441	2.37732	3.41797	4.02832	4.26941
99.4	0	0	0.02136	0.02136	0.04883	0.2533	0.89722	2.10571	3.26843	4.05273	4.45862	4.58374	99.4	-0.00916	0	0	-0.00305	0.0061	0.07324	0.36011	1.14746	2.38953	3.42102	4.03137	4.27551
99.6	-0.0061	0.00916	0.01831	0.02747	0.04883	0.24719	0.90027	2.10571	3.26538	4.05273	4.45862	4.58984	99.6	0	0.00305	0	-0.00916	0	0.0824	0.36621	1.15051	2.38953	3.41797	4.03137	4.28162
99.8	0.00305	0.0061	0.01221	0.01221	0.03357	0.24414	0.90027	2.09961	3.27454	4.04663	4.46472	4.58069	99.8	-0.00305	0.00305	-0.00916	0.0061	0.0061	0.07019	0.36621	1.13831	2.37732	3.42102	4.02832	4.26636
100	0	0.0061	0.01221	0.02441	0.03967	0.23804	0.90637	2.09961	3.27454	4.05273	4.46472	4.58679	100	-0.00916	-0.0061	-0.01526	0.00305	0	0.06714	0.36926	1.14441	2.38342	3.41492	4.03137	4.27551
100.2	0	0	0.01831	0.01831	0.03967	0.24719	0.90332	2.10571	3.26538	4.05273	4.45862	4.57458	100.2	0	0	-0.0061	0	0.00305	0.07019	0.35706	1.15051	2.38342	3.40576	4.03442	4.27246
100.4	0	0.00305	0.01831	0.02136	0.03967	0.24414	0.90942	2.10571	3.26843	4.05579	4.45557	4.58374	100.4	-0.00916	0	-0.01221	-0.00305	0.00916	0.07935	0.37231	1.14441	2.37732	3.41492	4.04053	4.27856
100.6	-0.00305	0	0.01831	0.02441	0.05188	0.24109	0.90027	2.10266	3.28064	4.04663	4.46777	4.57764	100.6	-0.01221	-0.00305	-0.0061	0	0.0061	0.08545	0.354	1.15356	2.38037	3.43018	4.03442	4.27551
100.8	0.0061	0.01221	0.01831	0.02747	0.03967	0.24414	0.91553	2.10266	3.27148	4.03748	4.45251	4.57764	100.8	-0.00305	0	-0.0061	-0.00916	0.00916	0.07935	0.36316	1.16577	2.37732	3.43628	4.02527	4.27856
101	-0.0061	0	0.01831	0.02441	0.04578	0.24414	0.90332	2.10876	3.27148	4.04968	4.45557	4.58984	101	0.00305	0.00305	-0.00916	0.00305	0.00305	0.07324	0.36926	1.15356	2.38037	3.41492	4.01917	4.27856
101.2	0	0	0.01831	0.02136	0.04578	0.24414	0.90942	2.10266	3.27148	4.04358	4.45251	4.57458	101.2	0	0	0.0061	0.00916	0.00305	0.07629	0.36011	1.15356	2.37732	3.41187	4.02527	4.27551
101.4	-0.00305	0	0.02136	0.01831	0.03967	0.24414	0.90332	2.09351	3.26538	4.04968	4.45557	4.58984	101.4	-0.01221	-0.00916	0.00305	-0.0061	-0.00305	0.07324	0.36621	1.15051	2.37732	3.41492	4.03748	4.27551
101.6	-0.00305	0.01221	0.01221	0.01526	0.04578	0.25024	0.90027	2.09961	3.27148	4.04968	4.46167	4.58069	101.6	0	-0.0061	-0.01221	-0.01831	0.01221	0.07324	0.35706	1.15356	2.37732	3.41187	4.03137	4.26941
101.8	0	0.00305	0.01831	0.02136	0.05188	0.24109	0.90637	2.10876	3.27759	4.04663	4.46167	4.58374	101.8	0.00305	0.01526	0	-0.00916	0	0.07324	0.354	1.14746	2.40173	3.41187	4.01917	4.27551
102	0	0.00916	0.01831	0.01831	0.04272	0.24414	0.90027	2.09961	3.27454	4.05579	4.44946	4.57764	102	-0.00305	-0.0061	-0.00305	0.00305	0.0061	0.07019	0.36926	1.16882	2.39868	3.41797	4.03748	4.26941
102.2	0.00305	0.01221	0.01831	0.03357	0.03357	0.24109	0.91248	2.11182	3.27148	4.04663	4.45862	4.58679	102.2	-0.01221	0	-0.00305	0.0061	0.0061	0.0824	0.35706	1.16272	2.38342	3.41187	4.04053	4.27551
102.4	0.01221	0.00916	0.02136	0.02747	0.04272	0.24414	0.90942	2.10571	3.26538	4.04358	4.45557	4.58679	102.4	-0.00305	0	0	-0.00305	0.00916	0.07629	0.36316	1.15967	2.37427	3.41797	4.02832	4.27551
102.6	-0.0061	0.0061	0.01526	0.01831	0.04272	0.24109	0.90942	2.10266	3.26843	4.03748	4.46472	4.57764	102.6	-0.00305	0.0061	-0.0061	0	0.00305	0.07324	0.36926	1.14746	2.38037	3.42407	4.03137	4.27551
102.8	0	0.00916	0.01831	0.02441	0.04883	0.25024	0.90942	2.10571	3.27454	4.04358	4.45251	4.57764	102.8	-0.00305	0.00305	-0.00305	0	0.00916	0.07019	0.37231	1.15051	2.38953	3.41492	4.02527	4.26636
103	0.00305	0.01221	0.0061	0.02441	0.04578	0.24414	0.90942	2.10571	3.26538	4.04053	4.44946	4.58374	103	-0.0061	0	-0.0061	0.00916	0.00916	0.07935	0.37231	1.16272	2.38037	3.41492	4.02527	4.26941
103.2	0.00305	0.01526	0.01221	0.03357	0.05188	0.24719	0.91248	2.10876	3.27454	4.04968	4.45251	4.58679	103.2	0	0.00305	-0.0061	0	0.0061	0.0885	0.37231	1.16882	2.37427	3.42407	4.01917	4.27551
103.4	0.0061	0.00916	0.01526	0.01831	0.04883	0.24414	0.90332	2.10571	3.26843	4.04968	4.45862	4.58069	103.4	0	0	-0.0061	0	0.0061	0.0824	0.36621	1.15662	2.38953	3.41492	4.02527	4.27551
103.6	0.0061	0.00305	0.02136	0.01221	0.04272	0.24414	0.90637	2.10571	3.28064	4.04358	4.45862	4.58069	103.6	-0.00916	0.0061	0	-0.00305	0	0.07324	0.36926	1.14136	2.39563	3.41492	4.03442	4.27856
103.8	-0.0061	-0.00305	0.02136	0.01526	0.03967	0.24414	0.90942	2.09961	3.27148	4.05273	4.46777	4.58374	103.8	0	-0.00305	0.00305	0.00305	0.01526	0.07324	0.36621	1.15967	2.38953	3.41187	4.02832	4.26331
104	0	0.00305	0.01526	0.02136	0.03662	0.24414	0.90637	2.10571	3.27148	4.04663	4.45862	4.57764	104	0	-0.00305	-0.00305	-0.0061	0.0061	0.07324	0.36926	1.15356	2.38647	3.41187	4.02222	4.27856
104.2	-0.00916	0.00916	0.01831	0.02441	0.03967	0.24109	0.90637	2.11182	3.27759	4.04358	4.45862	4.5929	104.2	0.00305	0.0061	-0.0061	-0.00305	0.00916	0.07935	0.37231	1.15662	2.38953	3.40576	4.03137	4.27246
104.4	0.00305	0.01221	0.01526	0.01831	0.04883	0.24109	0.90637	2.11487	3.27148	4.05273	4.45862	4.58984	104.4	-0.00916	0.0061	-0.00305	0.00305	0	0.07324	0.36316	1.15051	2.38647	3.40881	4.01306	4.27246
104.6	0.00305	0.0061	0.01526	0.02136	0.04883	0.24719	0.91553	2.10876	3.27454	4.04968	4.46167	4.57764	104.6	-0.0061	0.0061	-0.00305	0	0.01221	0.07629	0.36316	1.16577	2.38037	3.41797	4.03137	4.28162
104.8	0	0.00305	0.01526	0.02136	0.03662	0.24719	0.91858	2.10571	3.28064	4.05579	4.46472	4.58374	104.8	0	0.01526	-0.0061	-0.0061	0.01526	0.07629	0.36926	1.16577	2.37732	3.42407	4.02527	4.27246
105	-0.00305	0	0.02441	0.02136	0.03967	0.24719	0.90332	2.10266	3.27148	4.04968	4.45862	4.57153	105	0.00305	0.00305	-0.00305	-0.0061	0	0.0946	0.36926	1.15967	2.38647	3.40881	4.02527	4.26636
105.2	0	0.0061	0.02441	0.01831	0.03967	0.24109	0.90637	2.10571	3.26843	4.04968	4.46167	4.58069	105.2	0	-0.00305	-0.00305	0.00916	0	0.0824	0.37231	1.15967	2.38953	3.42102	4.02222	4.27551
105.4	-0.00305	0	0.02136	0.01526	0.04883	0.24719	0.91248	2.10266	3.27454	4.04663	4.46472	4.58679	105.4	0.0061	0.00305	-0.00305	-0.0061	0.00305	0.07324	0.36316	1.15967	2.38953	3.40881	4.03442	4.27551
105.6	0.00305	0.00916	0.01831	0.01831	0.04272	0.23193	0.91248	2.10571	3.28064	4.05579	4.47083	4.58679	105.6	0	0.00305	-0.00305	-0.00916	0.01526	0.07324	0.36621	1.15967	2.38037	3.42712	4.03137	4.27246
105.8	0.0061	0.00916	0.01831	0.01831	0.03967	0.24109	0.90942	2.10571	3.27148	4.04663	4.46167	4.58984	105.8	-0.00305	0.01221	-0.00305	0.00305	0.00305	0.07935	0.37537	1.16577	2.38342	3.40271	4.02527	4.27856
106	0.0061	0.00305	0.01526	0.01831	0.04272	0.2533	0.90942	2.11182	3.27148	4.04053	4.46167	4.58374	106	0.0061	-0.0061	0.0061	0	0.0061	0.07019	0.37231	1.16577	2.38342	3.40881	4.02832	4.26941
106.2	0.00305	0.01221	0.01831	0.03357	0.05188	0.25635	0.90942	2.10266	3.27759	4.04663	4.45862	4.58069	106.2	-0.00305	0.00305	-0.0061	0.00305	0.01221	0.07629	0.37231	1.15967	2.38953	3.41492	4.02527	4.27551
106.4	0.0061	0.0061	0.01831	0.02747	0.04883	0.25635	0.91248	2.10876	3.27148	4.04663	4.45251	4.58984	106.4	-0.0061	0.00916	-0.0061	0.0061	0.01221	0.07935	0.36926	1.14746	2.38342	3.41797	4.02832	4.28467
106.6	0	0.00305	0.01526	0.01526	0.03357	0.23804	0.90942	2.10266	3.27454	4.04968	4.46777	4.58069	106.6	0.00305	0.0061	0	0.00916	0.00305	0.07324	0.37231	1.16272	2.38647	3.41492	4.03137	4.27856
106.8	0	0.0061	0.01526	0.02441	0.04272	0.24719	0.90942	2.10266	3.27454	4.04968	4.46167	4.58069	106.8	0.00305	0.00305	-0.01221	0	0.01221	0.07629	0.36926	1.15356	2.39258	3.40881	4.01917	4.27856
107	0.0061	0.01221	0.01831	0.01831	0.03967	0.24414	0.90332	2.10876	3.27454	4.04358	4.46472	4.57764	107	-0.0061	0	0	0.00305	0.00916	0.07629	0.36316	1.14746	2.38953	3.41492	4.02527	4.26636
107.2	-0.00305	0.0061	0.02136	0.01831	0.04883	0.24109	0.91248	2.10876	3.27148	4.04968	4.46472	4.58374	107.2	0	0.0061	-0.00305	-0.0061	0.0061	0.0946	0.36926	1.15967	2.39563	3.42102	4.02527	4.26941
107.4	-0.00305	0.00916	0.01831	0.01221	0.04883	0.2533	0.90942	2.10571	3.26843	4.04663	4.46777	4.58679	107.4	0	0.01526	-0.0061	0.00305	0.0061	0.07629	0.38452	1.15051	2.39868	3.41797	4.02222	4.28467
107.6	-0.00305	0.01221	0.02441	0.02136	0.03967	0.24109	0.90637	2.11487	3.28064	4.05273	4.47083	4.5929	107.6	0	-0.0061	-0.0061	0.01831	0.0061	0.07629	0.36621	1.15662	2.38953	3.41797	4.02527	4.27856
107.8	0.00916	0.00305	0.01831	0.02441	0.04272	0.2533	0.91553	2.10876	3.27759	4.04663	4.46167	4.58069	107.8	0.0061	-0.00305	0.00305	0.00916	0.0061	0.08545	0.37231	1.16577	2.38342	3.40881	4.01917	4.27856
108	0.01221	-0.00305	0.01526	0.01221	0.04272	0.24719	0.91553	2.10266	3.27759	4.04663	4.45862	4.58374	108	0	0.00305	-0.00305	0	0.01221	0.0824	0.37231	1.17493	2.39258	3.41492	4.02222	4.27246
108.2	0	0.01526	0.01526	0.01831	0.03662	0.25024	0.91248	2.11182	3.26843	4.04663	4.46167	4.58069	108.2	-0.00305	0.01221	-0.00305	0.00305	0.01221	0.07935	0.36926	1.15356	2.39563	3.41492	4.02527	4.26636
108.4	0.00305	0.0061	0.01831	0.02136	0.04883	0.24719	0.90942	2.10571	3.27148	4.04358	4.46167	4.58679	108.4	-0.00305	0.00916	-0.00305	0.0061	0.02136	0.07629	0.38452	1.15967	2.39258	3.40881	4.02222	4.27856
108.6	0.00305	0.0061	0.02136	0.01831	0.04272	0.25024	0.90942	2.10876	3.26843	4.04663	4.45557	4.58069	108.6	-0.00916	0	-0.01221	-0.0061	0.0061	0.07019	0.37231	1.14746	2.38647	3.41187	4.02222	4.26941
108.8	0.0061	0.01526	0.01526	0.01526	0.04272	0.24719	0.91248	2.10571	3.26843	4.04968	4.46777	4.58984	108.8	-0.00916	0	-0.0061	-0.00916	0.0061	0.08545	0.36926	1.14441	2.38647	3.41797	4.02222	4.27246
109	0.00305	0.0061	0.01221	0.01526	0.04272	0.2533	0.91248	2.10876	3.28369	4.05579	4.45862	4.5929	109	-0.0061	0	-0.00305	0.00305	0	0.07629	0.38147	1.16882	2.39563	3.40576	4.02222	4.26636
109.2	0.00305	0	0.02136	0.02136	0.03662	0.24414	0.90942	2.10876	3.27454	4.04053	4.45557	4.5929	109.2	0	-0.00305	0.00305	0.00305	0.0061	0.07324	0.36926	1.16577	2.39258	3.40881	4.02527	4.26636
109.4	0.00305	0.00916	0.01831	0.02441	0.04272	0.24109	0.90942	2.10266	3.27148	4.05273	4.46472	4.58069	109.4	-0.0061	0	0.00305	0.00305	0.01831	0.07019	0.37537	1.14746	2.38953	3.41797	4.01611	4.26331
109.6	0	0.0061	0.01221	0.01221	0.04578	0.24719	0.91553	2.11182	3.27454	4.04968	4.46777	4.58374	109.6	-0.00916	0.00916	-0.0061	0.00305	0.01831	0.0824	0.38147	1.14746	2.38953	3.40271	4.01917	4.26941
109.8	0.00305	-0.00305	0.01221	0.01831	0.04883	0.25024	0.91248	2.11182	3.26843	4.04663	4.46167	4.58679	109.8	-0.0061	-0.0061	-0.01221	-0.0061	0.00916	0.07324	0.36926	1.16577	2.38342	3.3905	4.01917	4.2572
110	0	0.01221	0.01221	0.01526	0.05188	0.2533	0.90637	2.10571	3.26538	4.04053	4.45862	4.58679	110	0	0.00916	-0.00916	0.00305	0.0061	0.07629	0.37231	1.15967	2.39258	3.40271	4.01611	4.26941
110.2	-0.00305	0.01831	0.01526	0.01526	0.03967	0.25024	0.90332	2.11182	3.26538	4.04358	4.47083	4.58374	110.2	-0.01831	0.00305	-0.00305	0	0.0061	0.0824	0.37231	1.15662	2.38953	3.41187	4.02527	4.26941
110.4	0	0.00305	0.01831	0.00916	0.04578	0.2533	0.91858	2.10876	3.26233	4.05273	4.47083	4.58069	110.4	0.00305	-0.00305	-0.00305	0	0.01526	0.07629	0.37231	1.15356	2.38953	3.41797	4.01917	4.27551
110.6	-0.00305	0	0.02136	0.01526	0.04578	0.24719	0.92163	2.10571	3.27148	4.04663	4.46167	4.58374	110.6	0	0.01221	0.00305	0.0061	0.00916	0.07324	0.37842	1.16272	2.39258	3.40881	4.01917	4.26941
110.8	0	0.0061	0.01221	0.02136	0.03967	0.24414	0.90942	2.11487	3.26538	4.06189	4.47083	4.5929	110.8	-0.00305	0.0061	0.00916	-0.00305	0.0061	0.07629	0.38452	1.15967	2.39563	3.40271	4.02832	4.27856
111	-0.00305	0.00916	0.01831	0.01526	0.04883	0.24719	0.91248	2.10571	3.27454	4.05273	4.46777	4.58069	111	-0.0061	0.0061	-0.01221	-0.00305	0.01221	0.08545	0.37537	1.15051	2.39258	3.40881	4.00696	4.27551
111.2	0.00916	-0.00305	0.01221	0.01526	0.05493	0.24414	0.91248	2.11182	3.26843	4.04663	4.46167	4.58069	111.2	-0.00305	0.00305	-0.00916	0.00305	0.00916	0.07324	0.36316	1.14441	2.38953	3.41797	4.02222	4.27246
111.4	0.0061	0.00305	0.01831	0.02136	0.04272	0.24109	0.91248	2.10876	3.26843	4.05273	4.47083	4.58679	111.4	0	0.00916	-0.01221	-0.00305	0.00916	0.07324	0.37231	1.15356	2.39563	3.41187	4.03137	4.26025
111.6	-0.0061	-0.00305	0.00916	0.01831	0.04272	0.24719	0.91553	2.10571	3.26538	4.04358	4.45862	4.58374	111.6	0	-0.00305	-0.00916	0	0	0.06714	0.38147	1.15662	2.38953	3.40576	4.01306	4.2511
111.8	-0.00916	0.00305	0.01831	0.01831	0.03357	0.24109	0.91858	2.10876	3.26538	4.05273	4.46167	4.58679	111.8	0.00305	0.00916	0	-0.0061	0.01526	0.07019	0.38147	1.15356	2.38953	3.40576	4.02222	4.26331
112	0	0.00305	0.01221	0.02747	0.04578	0.25024	0.91248	2.10571	3.26233	4.03748	4.46472	4.57458	112	0	0	0	0.00305	0.00916	0.07935	0.37537	1.17188	2.38953	3.40881	4.02832	4.26941
112.2	0.00305	0.00305	0.01526	0.0061	0.04883	0.25024	0.91553	2.10876	3.26843	4.04663	4.46167	4.58679	112.2	-0.01831	0	-0.00916	0.0061	0	0.0824	0.38452	1.17188	2.38342	3.40576	4.01611	4.26331
112.4	0.00305	0.0061	0.0061	0.00916	0.04883	0.24719	0.91248	2.09961	3.26233	4.05273	4.45862	4.58679	112.4	-0.0061	0	0	-0.00305	0.0061	0.07019	0.37537	1.17493	2.38342	3.40271	4.01917	4.26331
112.6	-0.00305	0.0061	0.01221	0.01831	0.04578	0.24719	0.90942	2.10876	3.26538	4.04053	4.47083	4.58984	112.6	-0.0061	0.02136	0.00305	0.0061	0.00916	0.07019	0.38147	1.16882	2.39563	3.41187	4.02832	4.27246
112.8	-0.0061	0.00305	0.00916	0.02747	0.04272	0.24414	0.91553	2.10876	3.25623	4.04968	4.45862	4.58374	112.8	-0.0061	0	0	-0.00305	0.01831	0.07935	0.37537	1.16577	2.38647	3.40271	4.01611	4.27856
113	0	-0.00305	0.0061	0.02441	0.04883	0.25024	0.92773	2.10571	3.26233	4.03748	4.46167	4.57764	113	0.00916	0	-0.0061	0.0061	0.00916	0.07324	0.38452	1.16882	2.38953	3.39661	4.01917	4.26025
113.2	0.00305	0.0061	0.01831	0.01526	0.04883	0.25024	0.91248	2.10571	3.26538	4.04053	4.46167	4.58679	113.2	-0.00305	0.00305	-0.01221	0	0.0061	0.06714	0.38452	1.17493	2.38647	3.40576	4.01917	4.27551
113.4	0.00916	0.0061	0.01831	0.01526	0.03967	0.25024	0.91858	2.09961	3.25623	4.04968	4.45862	4.58679	113.4	-0.0061	0	-0.00305	0	0.00916	0.07324	0.38452	1.17188	2.39258	3.40881	4.02527	4.27246
113.6	0.00305	-0.00305	0.01526	0.01526	0.04578	0.24109	0.91858	2.10876	3.26233	4.04663	4.46777	4.58374	113.6	0	0	-0.00916	-0.0061	0	0.07324	0.38452	1.17188	2.38953	3.40576	4.01306	4.27246
113.8	0.00305	0.00305	0.00916	0.01831	0.04578	0.24719	0.92163	2.10571	3.26233	4.04053	4.46167	4.58679	113.8	-0.00305	-0.0061	-0.0061	0	0.01221	0.07935	0.37537	1.17188	2.38342	3.40881	4.02527	4.26636
114	-0.00305	0.00305	0.01526	0.02441	0.03967	0.25024	0.91858	2.10876	3.26843	4.04358	4.46167	4.58679	114	-0.00305	0.0061	-0.0061	-0.0061	0.0061	0.08545	0.37842	1.17188	2.38037	3.40881	4.01917	4.26636
114.2	-0.00305	0.0061	0.01526	0.02136	0.04272	0.24719	0.91858	2.09961	3.25928	4.04358	4.46472	4.58679	114.2	-0.01221	0	0	-0.0061	0.00916	0.09766	0.38147	1.16272	2.38647	3.40576	4.02527	4.26941
114.4	0.00305	0.00305	0.0061	0.02441	0.04272	0.25024	0.91858	2.10571	3.25623	4.03748	4.47083	4.57458	114.4	-0.00305	-0.0061	-0.00305	0.00305	0.01221	0.08545	0.37231	1.17798	2.39258	3.39966	4.02222	4.26636
114.6	-0.00305	0.00916	0.00305	0.02747	0.04578	0.25635	0.91553	2.10571	3.25317	4.03748	4.46167	4.58374	114.6	-0.0061	-0.0061	-0.00916	0	0.01221	0.07019	0.38147	1.17493	2.39868	3.39661	4.01917	4.28162
114.8	0.00305	0.00916	0.02136	0.01831	0.04883	0.2533	0.91248	2.10266	3.25928	4.03748	4.46472	4.58374	114.8	-0.01221	-0.00305	-0.0061	-0.01221	0	0.07019	0.37842	1.18713	2.38953	3.41492	4.01306	4.26331
115	0.0061	0	0.02747	0.02136	0.04578	0.24719	0.92163	2.10266	3.25928	4.04358	4.46472	4.58069	115	-0.00305	0.00305	0.0061	-0.0061	0.0061	0.07324	0.37842	1.18713	2.39258	3.40576	4.02832	4.26331
115.2	-0.00305	0.0061	0.01526	0.01831	0.04272	0.24414	0.92163	2.10266	3.25317	4.04053	4.45862	4.58984	115.2	0.00305	-0.0061	0	0.0061	0.00305	0.0885	0.37842	1.17798	2.39868	3.40576	4.01917	4.26636
115.4	-0.00305	0	0.01526	0.02136	0.04272	0.23804	0.92163	2.09656	3.25317	4.04358	4.46167	4.58984	115.4	-0.00305	0	0.0061	0	0	0.07935	0.38147	1.16882	2.38953	3.40576	4.01917	4.2572
115.6	0	0	0.01221	0.02136	0.04272	0.25024	0.91553	2.10266	3.25928	4.04358	4.45862	4.58374	115.6	0	0.0061	0	-0.0061	0.0061	0.07629	0.38147	1.17493	2.37732	3.40881	4.03137	4.27246
115.8	-0.00305	0.0061	0.00916	0.01831	0.04272	0.24719	0.91248	2.10571	3.25928	4.04358	4.45251	4.58679	115.8	-0.00305	0.01221	-0.01831	-0.00305	0.0061	0.07629	0.37231	1.18713	2.38037	3.39966	4.03442	4.26636
116	-0.00305	0.00305	0.01526	0.02136	0.04883	0.2533	0.90637	2.10571	3.25623	4.03748	4.45251	4.57458	116	-0.00916	-0.00305	-0.0061	0.0061	0.0061	0.07019	0.37537	1.18103	2.38037	3.40881	4.01306	4.27246
116.2	0.00305	0.00916	0.01526	0.02441	0.04578	0.25635	0.90637	2.10266	3.26233	4.03748	4.46167	4.5929	116.2	0	-0.01221	0.0061	0.00305	0.00916	0.07935	0.37842	1.17798	2.39258	3.40881	4.01306	4.26025
116.4	-0.00916	0	0.00916	0.02747	0.05493	0.24719	0.91858	2.10571	3.25623	4.03748	4.45557	4.58374	116.4	-0.0061	0	0.00305	-0.00916	0.0061	0.08545	0.38452	1.18103	2.38953	3.40271	4.01917	4.27246
116.6	0	0.0061	0.01221	0.01526	0.03967	0.2533	0.92163	2.10266	3.25928	4.04663	4.45862	4.58984	116.6	-0.01221	0	0.00305	-0.0061	0.00305	0.07935	0.36926	1.19019	2.38953	3.39661	4.01917	4.27856
116.8	0	0	0.01526	0.02441	0.04883	0.24414	0.91248	2.09961	3.25012	4.03442	4.46167	4.58679	116.8	-0.00916	0.00916	0.00305	0	0.00305	0.0824	0.36621	1.19019	2.38953	3.40271	4.00696	4.26941
117	0.00305	-0.00305	0.01221	0.02136	0.04578	0.2533	0.91248	2.10571	3.25623	4.03748	4.46167	4.58069	117	-0.0061	0.00305	-0.0061	-0.0061	0.01221	0.07935	0.37537	1.17798	2.38342	3.40271	4.01611	4.26636
117.2	0.00916	0.00916	0.00916	0.01831	0.03357	0.24719	0.91553	2.09961	3.25623	4.04053	4.46167	4.58069	117.2	0.00305	0	-0.0061	-0.00916	0.00916	0.07629	0.38147	1.18103	2.38953	3.40271	4.02527	4.26941
117.4	0.00305	0	0.02747	0.02136	0.04272	0.24109	0.91858	2.09656	3.25623	4.03442	4.45862	4.58374	117.4	-0.0061	-0.00305	-0.00916	0.00305	0.01526	0.07324	0.38452	1.18713	2.38342	3.41187	4.01306	4.27551
117.6	-0.00305	0	0.01526	0.02441	0.03967	0.24109	0.91858	2.10571	3.25012	4.03137	4.45557	4.58069	117.6	-0.0061	-0.00305	0	0.01221	0	0.07019	0.38757	1.17798	2.38953	3.41187	4.00391	4.27246
117.8	0.00305	0.01831	0.01526	0.02136	0.05493	0.24414	0.91248	2.10571	3.24402	4.03137	4.44946	4.58374	117.8	-0.0061	0.0061	0.00305	0	0.01221	0.0824	0.37842	1.18103	2.38953	3.40576	4.01001	4.26941
118	0.00305	0	0.01831	0.02747	0.04578	0.24719	0.90942	2.10571	3.25623	4.03442	4.45557	4.59595	118	0.0061	-0.0061	-0.00305	-0.00305	0.00916	0.08545	0.38147	1.18408	2.38037	3.40881	4.01917	4.26941
118.2	0	0.00916	0.01526	0.01831	0.03967	0.25024	0.91553	2.09961	3.25317	4.03748	4.45251	4.58984	118.2	-0.00305	0	-0.00916	-0.01526	-0.00916	0.07629	0.36926	1.19324	2.38953	3.41187	4.02527	4.27551
118.4	0	0.01526	0.01526	0.02136	0.03967	0.24719	0.91858	2.10571	3.25928	4.03748	4.45862	4.58069	118.4	-0.00305	0.00305	-0.0061	0	0.0061	0.07324	0.37231	1.19019	2.38647	3.40881	4.01306	4.26941
118.6	-0.0061	0.0061	0.0061	0.02136	0.03357	0.2533	0.92468	2.09961	3.25317	4.03748	4.45557	4.58374	118.6	-0.00305	0.00916	-0.00916	0.0061	0.00916	0.08545	0.38452	1.19629	2.38342	3.39966	4.01306	4.26636
118.8	0	0	0.01221	0.02136	0.04883	0.24719	0.91248	2.10266	3.24402	4.03137	4.45862	4.58984	118.8	-0.00305	-0.0061	-0.00305	-0.00305	0.00916	0.07019	0.38452	1.19629	2.38647	3.3905	4.02527	4.27246
119	0.00305	0.00305	0.01831	0.02747	0.05188	0.25024	0.91858	2.10266	3.24707	4.03137	4.45557	4.58984	119	-0.00916	-0.0061	-0.00305	0.00305	0.01221	0.07324	0.37537	1.18713	2.39868	3.39966	4.01306	4.2572
119.2	0	-0.0061	0.01221	0.02136	0.04272	0.25024	0.91553	2.10876	3.25623	4.03442	4.45557	4.58679	119.2	-0.00305	-0.00305	0.0061	-0.0061	0.00305	0.08545	0.38452	1.19019	2.38953	3.40576	4.00696	4.26331
119.4	0.00305	0	0.01221	0.01831	0.04883	0.25024	0.91553	2.09351	3.25317	4.03137	4.46167	4.58069	119.4	-0.00305	0.00305	0.00305	-0.00305	0.01526	0.0824	0.38452	1.19324	2.39258	3.41492	4.01306	4.26331
119.6	-0.0061	0.00916	0.01221	0.01526	0.04578	0.24414	0.92163	2.10266	3.24707	4.03137	4.45862	4.58069	119.6	0.00305	-0.0061	-0.0061	0.0061	0.00916	0.08545	0.38147	1.17798	2.39868	3.39661	4.02527	4.26025
119.8	0	0.01221	0.02136	0.03052	0.03357	0.24719	0.91553	2.10876	3.25317	4.03442	4.45251	4.58374	119.8	0	0.0061	0	-0.00305	0.0061	0.0946	0.38452	1.18713	2.38953	3.39966	4.02222	4.27246
120	0	0.00916	0.01831	0.02136	0.03967	0.2533	0.91248	2.10266	3.24097	4.03137	4.46777	4.599	120	-0.00305	0	-0.00305	0.00305	0	0.08545	0.37842	1.19629	2.39563	3.40271	4.00085	4.26025
120.2	-0.00305	0.00916	0.01221	0.01221	0.04578	0.24719	0.91553	2.09961	3.24402	4.03748	4.46167	4.58069	120.2	0	-0.00916	-0.00305	0.0061	0.00916	0.07629	0.37842	1.19629	2.37427	3.40576	4.00696	4.27551
120.4	0.00916	0.00916	0.01526	0.02747	0.04272	0.25024	0.92468	2.09351	3.25623	4.02832	4.45251	4.58374	120.4	-0.00916	-0.00305	0.00305	0	0.01831	0.07324	0.39063	1.19934	2.38953	3.39661	4.01611	4.26941
120.6	0.0061	-0.00305	0.00916	0.01831	0.04272	0.24414	0.92163	2.09656	3.25623	4.03442	4.45862	4.58374	120.6	-0.00305	0.00305	-0.0061	-0.00916	0.0061	0.07935	0.37537	1.19324	2.38953	3.39966	4.01001	4.26331
120.8	-0.00305	0.0061	0.01221	0.01831	0.04883	0.24719	0.91858	2.10571	3.25928	4.04663	4.46167	4.58984	120.8	0.0061	0	-0.00916	0.00916	0.0061	0.07935	0.37842	1.18408	2.38037	3.39661	4.01306	4.26331
121	0.00305	0.00916	0.01831	0.01831	0.04272	0.25024	0.90942	2.10266	3.25928	4.03137	4.44946	4.5929	121	-0.0061	0.00305	-0.00916	0	0	0.08545	0.38147	1.19324	2.38342	3.39355	4.01611	4.26331
121.2	0.0061	0.00305	0.01221	0.02747	0.04578	0.25024	0.92163	2.09961	3.25317	4.02832	4.46167	4.5929	121.2	-0.01526	-0.0061	-0.00916	0.00305	0.01221	0.08545	0.37537	1.19629	2.39258	3.40271	4.00696	4.27246
121.4	0	0.0061	0.01831	0.01526	0.04883	0.24109	0.92468	2.10266	3.25012	4.02832	4.44946	4.58374	121.4	0.00305	-0.00305	0.00305	0.00305	0	0.07935	0.38452	1.18713	2.39563	3.40271	4.01611	4.2572
121.6	0.00305	0.00916	0.01221	0.01526	0.04272	0.24109	0.91553	2.09961	3.25317	4.03137	4.46472	4.58374	121.6	-0.00305	0.00916	0	-0.00305	-0.0061	0.07629	0.37842	1.19324	2.38037	3.40271	4.01611	4.26941
121.8	0.01221	0.00305	0.01221	0.02441	0.04272	0.25024	0.91553	2.09961	3.23792	4.02832	4.46167	4.58984	121.8	-0.01831	0.00916	0	-0.0061	0.0061	0.07935	0.38757	1.18713	2.39258	3.40881	4.02222	4.27246
122	0.00305	0.01221	0.01831	0.02136	0.05798	0.25024	0.91858	2.09656	3.24402	4.02832	4.44946	4.58679	122	-0.0061	0.01221	-0.00305	0.00305	0.01526	0.08545	0.38147	1.19934	2.38953	3.39966	4.02527	4.26636
122.2	0.00305	0.0061	0.01526	0.02136	0.04883	0.24719	0.91248	2.10266	3.25623	4.03442	4.44946	4.58984	122.2	0.00916	0.00305	-0.0061	-0.00916	0.02136	0.07324	0.38452	1.19019	2.39258	3.39661	4.01611	4.26636
122.4	0.0061	0.00916	0.01526	0.02747	0.04883	0.24719	0.90942	2.10266	3.25928	4.03442	4.46167	4.58374	122.4	0.00916	0.0061	0.0061	-0.00305	0.01526	0.0824	0.37231	1.19324	2.39258	3.39355	4.00391	4.26941
122.6	0.00305	-0.00305	0.01221	0.02136	0.04883	0.24719	0.91858	2.09961	3.25623	4.03748	4.45557	4.58679	122.6	0	0	0.00305	0.0061	0.00916	0.08545	0.38757	1.19324	2.38647	3.38745	4.00085	4.27246
122.8	0.00305	0.00916	0.00916	0.01526	0.04272	0.24109	0.92163	2.10266	3.25623	4.03137	4.45251	4.58984	122.8	-0.00305	0.00305	-0.00916	0.0061	0	0.08545	0.38452	1.19934	2.38953	3.39355	4.01001	4.26941
123	0.0061	0.00916	0.01831	0.02441	0.05493	0.25635	0.90942	2.09961	3.25012	4.02527	4.45251	4.58069	123	0.00305	0.00305	-0.0061	0.0061	0.0061	0.07935	0.36926	1.20239	2.38342	3.39661	4.01001	4.26331
123.2	0.00916	0.0061	0.01526	0.01221	0.04578	0.2533	0.92468	2.10571	3.24402	4.03442	4.45862	4.58679	123.2	-0.00305	-0.00305	0.00916	0	0.01526	0.07935	0.39063	1.18103	2.38037	3.39661	4.00696	4.26636
123.4	0.00305	0.0061	0.00916	0.02747	0.04883	0.2533	0.91553	2.09961	3.25012	4.03137	4.45557	4.58984	123.4	0.0061	0.01221	-0.01221	0.0061	0.00916	0.08545	0.37842	1.17493	2.38953	3.40271	4.01611	4.26331
123.6	0.00305	0.00916	0.00916	0.02136	0.04272	0.25635	0.91553	2.10571	3.24402	4.03442	4.45862	4.5929	123.6	0.0061	0.0061	-0.00305	0.00916	0.0061	0.07935	0.37231	1.18103	2.39563	3.39966	4.01611	4.26941
123.8	0.00305	0.00916	0.02136	0.02747	0.04578	0.25635	0.92163	2.10571	3.24097	4.03137	4.45251	4.58374	123.8	-0.0061	0.00305	-0.00305	0.0061	0.01221	0.07324	0.37537	1.19934	2.39258	3.39355	4.00391	4.26636
124	0	0	0.01831	0.01831	0.05188	0.24719	0.90942	2.10266	3.25317	4.03442	4.46472	4.58679	124	-0.0061	-0.0061	-0.00916	0	0.02136	0.08545	0.38452	1.20239	2.39258	3.39661	4.00085	4.2572
124.2	0.00305	0	0.01831	0.02441	0.03967	0.24414	0.90942	2.09656	3.25012	4.03748	4.45251	4.5929	124.2	0.00305	0.00305	-0.00916	-0.00305	0.02136	0.0824	0.37842	1.20544	2.38647	3.39355	4.00696	4.26636
124.4	0.00305	0.00305	0.02136	0.02136	0.05493	0.25024	0.91858	2.09351	3.25623	4.03442	4.45862	4.58679	124.4	0	-0.00305	0.0061	0.00916	0.01526	0.09155	0.38452	1.19934	2.37732	3.39966	4.00391	4.25415
124.6	0.00916	0.0061	0.01526	0.02441	0.04272	0.2533	0.92163	2.10571	3.25317	4.02832	4.46167	4.58069	124.6	0.00305	0.00305	-0.00305	0	0.0061	0.08545	0.37842	1.19629	2.38647	3.39661	4.01611	4.26636
124.8	0	0.00305	0.01831	0.01831	0.04272	0.24109	0.91248	2.09656	3.24402	4.03137	4.46167	4.58374	124.8	0.00305	0.0061	-0.0061	0	0.0061	0.07629	0.37842	1.18408	2.39563	3.38745	4.01611	4.26636
125	0.00305	0.00916	0.01221	0.01831	0.03967	0.24719	0.92163	2.09656	3.25928	4.03748	4.46167	4.58069	125	0.0061	0.0061	0	0.0061	0.01221	0.07019	0.38147	1.19324	2.40173	3.38745	4.01611	4.2572
125.2	0.0061	0.0061	0.0061	0.01831	0.05188	0.24719	0.91553	2.09961	3.24402	4.03137	4.45862	4.58984	125.2	-0.00916	0.0061	0.0061	0	0.00916	0.06714	0.39978	1.19934	2.38953	3.39661	4.00696	4.2572
125.4	0.00305	0.0061	0.00916	0.01831	0.03967	0.25024	0.91248	2.10266	3.25317	4.03442	4.46167	4.58984	125.4	0.00305	0	-0.0061	0	0.01526	0.07019	0.39673	1.19019	2.37732	3.3905	4.00391	4.26331
125.6	0.00305	0.0061	0.01221	0.02136	0.03357	0.25635	0.91553	2.09656	3.25012	4.03442	4.45557	4.58069	125.6	-0.0061	0.01526	0.00305	-0.00305	0.01526	0.08545	0.37842	1.19324	2.38342	3.3905	3.99475	4.26941
125.8	0	0.01221	0.01221	0.01831	0.04578	0.25024	0.91858	2.09351	3.24707	4.03137	4.45862	4.58374	125.8	-0.00916	0.00305	0.00305	0.00916	0.00916	0.0824	0.37231	1.18713	2.38953	3.39355	4.01001	4.26025
126	-0.00305	0.00305	0.01221	0.02136	0.04578	0.25024	0.91858	2.09961	3.24707	4.03137	4.46472	4.58374	126	-0.0061	0	-0.00305	0.00916	-0.0061	0.0885	0.38147	1.19019	2.37732	3.40271	4.01917	4.25415
126.2	0.00305	0.00305	0.01221	0.02441	0.04578	0.2533	0.91553	2.10571	3.24707	4.02832	4.46167	4.58679	126.2	0.0061	0.00305	-0.00305	0.00305	0.00305	0.0824	0.39368	1.18713	2.38037	3.39661	4.00696	4.2572
126.4	0.00305	0.00305	0.01526	0.02441	0.04578	0.2533	0.92163	2.09961	3.24707	4.03442	4.46167	4.58069	126.4	0	0.01221	-0.00305	0.00305	0.01831	0.07324	0.38757	1.19629	2.38953	3.39661	4.00085	4.26636
126.6	0.0061	0	0.01526	0.02136	0.04272	0.24719	0.91553	2.09656	3.24097	4.03137	4.45251	4.57764	126.6	-0.01221	0.01221	-0.00305	0.00305	0.01526	0.07324	0.38757	1.19629	2.39563	3.39355	4.01001	4.26941
126.8	-0.00305	0.01221	0.01526	0.02136	0.04578	0.2533	0.91553	2.09045	3.24707	4.02527	4.45557	4.58374	126.8	-0.00305	-0.00305	-0.00305	-0.00305	0.0061	0.08545	0.38147	1.19629	2.39258	3.39355	4.00696	4.26025
127	0	0.01221	0.01831	0.01831	0.05188	0.24414	0.90942	2.09045	3.25012	4.03137	4.45557	4.58984	127	0.0061	0	-0.0061	-0.00916	0.0061	0.0824	0.39063	1.19019	2.38342	3.38745	3.99475	4.26025
127.2	0.00305	0.0061	0.01526	0.01831	0.04272	0.25635	0.92163	2.10266	3.25012	4.02527	4.45862	4.58374	127.2	-0.0061	0.0061	-0.0061	-0.01221	0.00916	0.08545	0.38452	1.19324	2.38647	3.3783	4.00085	4.2511
127.4	0	0.00305	0.01221	0.02136	0.04883	0.25635	0.90942	2.09961	3.24402	4.03137	4.45862	4.58984	127.4	0	0.00305	-0.00916	0	0.0061	0.08545	0.38452	1.18713	2.38953	3.39355	4.00085	4.2572
127.6	0	0	0.0061	0.02441	0.04578	0.25635	0.91248	2.0874	3.24707	4.03137	4.46472	4.58679	127.6	0.0061	-0.00305	0	0.00305	0.01526	0.07935	0.39368	1.18408	2.38342	3.40271	4.01001	4.26941
127.8	0.0061	0.00305	0.01221	0.01831	0.04272	0.24414	0.91553	2.08435	3.23792	4.02832	4.44946	4.58984	127.8	-0.00916	0.0061	-0.0061	-0.00305	0.00916	0.08545	0.38757	1.19324	2.38953	3.3844	4.01611	4.26331
128	0	0.0061	0.01526	0.01526	0.04578	0.24719	0.92468	2.08435	3.23792	4.02832	4.45557	4.57764	128	-0.0061	0.01221	-0.00916	0.00305	0.00305	0.07324	0.38757	1.19629	2.38647	3.3905	4.00696	4.2572
128.2	0	0	0.01221	0.02136	0.04578	0.25635	0.91858	2.09656	3.23486	4.02527	4.45862	4.58679	128.2	0	0.0061	-0.00916	-0.00305	0.01221	0.07324	0.37842	1.18713	2.39258	3.39661	4.00696	4.26636
128.4	0.00305	0.00305	0.0061	0.02441	0.04578	0.24719	0.91553	2.10266	3.24097	4.02832	4.45251	4.58069	128.4	-0.0061	0.00916	-0.01221	0.00305	0.02441	0.08545	0.38452	1.18713	2.39258	3.39355	4.00085	4.26636
128.6	0	-0.00305	0.01221	0.01526	0.04272	0.24719	0.92468	2.09351	3.24402	4.02527	4.46472	4.58679	128.6	0	0	-0.00305	-0.00916	0.00916	0.07324	0.37842	1.19324	2.38953	3.3844	4.00391	4.27246
128.8	0.00305	0.00305	0.02136	0.02136	0.04578	0.2533	0.91553	2.08435	3.23486	4.03137	4.45862	4.58984	128.8	0	0.00305	0	0	-0.0061	0.07935	0.38452	1.19934	2.37732	3.3783	4.00391	4.26025
129	0	0.0061	0.01526	0.02136	0.04578	0.2533	0.92163	2.09656	3.23486	4.02832	4.45251	4.58374	129	0.00305	-0.00305	0.0061	0.0061	0	0.07629	0.39673	1.19019	2.38037	3.3783	4.01917	4.25415
129.2	0	0.00305	0.01221	0.02441	0.04883	0.24414	0.91248	2.09656	3.25012	4.02832	4.45251	4.58679	129.2	0.00305	0.00916	-0.0061	-0.00916	0.00916	0.08545	0.37842	1.19629	2.39258	3.38135	4.00391	4.2572
129.4	0	0.00305	0.01831	0.01831	0.04578	0.2533	0.91248	2.09045	3.24707	4.02222	4.45251	4.58374	129.4	-0.0061	0.00916	-0.00916	-0.0061	0.01526	0.0885	0.39368	1.18408	2.38342	3.38745	4.01306	4.26331
129.6	0.00916	0.01526	0.01221	0.01526	0.05188	0.24719	0.91553	2.09045	3.23792	4.02527	4.44946	4.5929	129.6	-0.0061	0.00305	-0.0061	-0.00305	0.00305	0.07019	0.39063	1.19019	2.38342	3.39966	4.00085	4.25415
129.8	-0.00305	0.0061	0.01526	0.02136	0.04883	0.24414	0.92468	2.09351	3.22571	4.03137	4.45557	4.58069	129.8	-0.00916	0	0	-0.00305	0.0061	0.07935	0.38757	1.18408	2.38953	3.38745	4.00085	4.26636
130	0.01221	-0.00305	0.01526	0.01221	0.04578	0.24719	0.91858	2.09045	3.23486	4.03137	4.45557	4.58069	130	-0.00916	0.00305	-0.0061	-0.00305	0.00916	0.08545	0.37537	1.19324	2.38037	3.38135	4.00391	4.26331
130.2	-0.0061	0.0061	0.02136	0.02441	0.04578	0.25635	0.91553	2.09656	3.22876	4.02527	4.45251	4.58069	130.2	0	-0.01526	-0.00305	-0.00305	0.01221	0.08545	0.38452	1.19629	2.38342	3.3844	3.99475	4.26025
130.4	-0.0061	0.00916	0.02747	0.02441	0.04883	0.23804	0.91248	2.09045	3.23792	4.03137	4.44641	4.5929	130.4	-0.00305	-0.00305	0.00305	-0.00305	0.00305	0.07629	0.39063	1.18713	2.38953	3.3905	3.99475	4.26025
130.6	-0.00305	0.0061	0.01526	0.02136	0.03967	0.25024	0.91858	2.09961	3.24707	4.02832	4.44641	4.58374	130.6	-0.0061	0.00916	-0.0061	-0.01221	0.00916	0.08545	0.38757	1.19019	2.38037	3.38135	4.00696	4.24805
130.8	0.0061	0	0.01526	0.02136	0.04883	0.26245	0.92468	2.0874	3.23792	4.02527	4.45251	4.58679	130.8	0.00305	-0.0061	0	-0.00305	0.00916	0.07935	0.37842	1.20239	2.38647	3.3905	4.00391	4.2572
131	-0.00305	-0.00305	0.00305	0.01831	0.05188	0.24109	0.91553	2.09961	3.24097	4.02527	4.45251	4.58374	131	0	-0.0061	0.00305	0.0061	0.00916	0.07019	0.39063	1.18713	2.38342	3.3905	4.00696	4.26331
131.2	-0.00305	0.00916	0.01221	0.01831	0.04578	0.24414	0.90942	2.09656	3.22876	4.01611	4.44946	4.58374	131.2	0	-0.00916	0.00305	0	0.0061	0.07935	0.39368	1.19019	2.37732	3.38135	4.00696	4.26941
131.4	-0.00916	0.00305	0.01831	0.02136	0.04272	0.24109	0.90942	2.0813	3.23792	4.01917	4.45557	4.58069	131.4	-0.01221	0.01526	-0.0061	0	0	0.07935	0.39063	1.19324	2.39258	3.38135	3.9978	4.27246
131.6	-0.0061	0.0061	0.01526	0.01831	0.03357	0.25024	0.90942	2.08435	3.23181	4.02832	4.45862	4.58984	131.6	0.0061	0.00305	-0.00305	-0.01526	0.00305	0.0885	0.38452	1.18408	2.38953	3.38745	4.00391	4.26025
131.8	0.0061	0	0.01831	0.01831	0.04272	0.26245	0.91553	2.09045	3.23486	4.01917	4.44946	4.58679	131.8	0	-0.00916	-0.01221	-0.01526	0.0061	0.07019	0.38757	1.19324	2.37427	3.3844	4.01001	4.2572
132	0	0	0.01831	0.01831	0.04883	0.24414	0.91858	2.0874	3.23181	4.02832	4.44641	4.58679	132	0	-0.00916	0.0061	0.00305	0.01221	0.06714	0.38757	1.19629	2.38342	3.38135	4.01001	4.2511
132.2	0.00305	0.0061	0.02136	0.03052	0.04578	0.24719	0.92163	2.0874	3.22876	4.03137	4.45251	4.5929	132.2	-0.0061	0.00305	0	-0.0061	0.01526	0.0885	0.37842	1.20239	2.38342	3.38135	4.01001	4.25415
132.4	0.00916	0	0.01221	0.02136	0.03967	0.24414	0.92163	2.09961	3.22876	4.01001	4.45557	4.5929	132.4	-0.01221	0.00305	0.0061	0	0.00916	0.09155	0.38757	1.17798	2.38647	3.38135	4.01001	4.25415
132.6	0.00305	0	0.01831	0.02136	0.04272	0.25024	0.91553	2.09045	3.23486	4.01611	4.45251	4.58069	132.6	-0.00916	0.00305	0.0061	-0.00916	0.00916	0.08545	0.39368	1.19324	2.38953	3.39661	4.00696	4.26331
132.8	-0.00305	0.0061	0.01831	0.02136	0.05188	0.24719	0.90637	2.09045	3.23486	4.01611	4.44946	4.5929	132.8	0.00916	-0.00305	0.00916	-0.0061	-0.00305	0.08545	0.38452	1.19934	2.38037	3.39966	4.00391	4.26941
133	-0.00916	0.00916	0.02136	0.02136	0.04883	0.23804	0.91553	2.09351	3.22571	4.01917	4.45862	4.58984	133	-0.0061	0.00305	-0.00916	0	0	0.0824	0.37231	1.19324	2.38342	3.3844	3.99475	4.25415
133.2	0.00305	0.00305	0.01526	0.02136	0.03967	0.24414	0.91858	2.09351	3.22876	4.01611	4.46472	4.58374	133.2	-0.01221	0.00305	-0.01221	0.00305	0.01831	0.08545	0.39673	1.18103	2.38037	3.37219	4.00696	4.26636
133.4	0.00305	0.00916	0.02136	0.02441	0.04272	0.25024	0.91553	2.09045	3.23181	4.00696	4.44946	4.58984	133.4	-0.00305	0.0061	-0.00916	0	0.00916	0.08545	0.38452	1.19324	2.38037	3.3844	4.00391	4.26331
133.6	-0.0061	0	0.01221	0.02747	0.04272	0.24414	0.92163	2.09045	3.23181	4.01917	4.44946	4.58069	133.6	-0.00305	-0.0061	-0.00305	0	0.01221	0.0824	0.39368	1.19629	2.38037	3.38745	4.00696	4.245
133.8	-0.00305	0.00916	0.00916	0.01831	0.04578	0.24719	0.91248	2.09045	3.22266	4.01001	4.45862	4.58679	133.8	0.0061	0.00305	-0.00916	-0.0061	0.0061	0.07935	0.37842	1.19629	2.38647	3.3844	4.00085	4.24805
134	-0.00305	0.00916	0.02136	0.02136	0.03662	0.25024	0.91858	2.0874	3.22266	4.01917	4.44641	4.58374	134	-0.00305	-0.00305	-0.0061	-0.0061	0.0061	0.0824	0.39368	1.20239	2.38037	3.3844	4.00085	4.245
134.2	0	0.0061	0.01831	0.01831	0.03967	0.25024	0.91858	2.09351	3.22266	4.01001	4.45251	4.58679	134.2	0.00305	-0.00305	-0.00916	-0.00305	0	0.07935	0.38452	1.19019	2.37122	3.3783	4.00696	4.26331
134.4	0	0.0061	0.01221	0.01831	0.04883	0.25024	0.91858	2.0874	3.22876	4.01306	4.44336	4.58984	134.4	-0.0061	-0.00305	-0.00916	-0.00916	0.00305	0.07935	0.38757	1.19629	2.37427	3.3783	4.01001	4.27246
134.6	0.0061	0.00916	0.01831	0.01526	0.04578	0.24719	0.90942	2.08435	3.23486	4.01001	4.45251	4.58679	134.6	0.00305	-0.0061	-0.00305	0	0.0061	0.0824	0.37842	1.19324	2.38037	3.3905	3.98865	4.26331
134.8	0.0061	0.0061	0.01831	0.01831	0.04578	0.25024	0.91553	2.10266	3.23792	4.01306	4.44946	4.58069	134.8	0	-0.0061	0.00916	-0.00305	0	0.0885	0.38757	1.18408	2.38037	3.3783	3.9978	4.2572
135	-0.0061	0	0.01526	0.02136	0.04272	0.25635	0.91858	2.09045	3.22571	4.01306	4.45557	4.58984	135	0.00916	0	0	0	0.01526	0.07629	0.38452	1.19934	2.38037	3.3844	3.9978	4.2572
135.2	-0.0061	0.00916	0.01221	0.02136	0.04578	0.2533	0.91248	2.07825	3.22571	4.01306	4.44946	4.58374	135.2	-0.0061	-0.01221	0.00305	0.00305	0.01221	0.0824	0.38452	1.20239	2.37732	3.3844	4.00391	4.2572
135.4	-0.00305	0.00916	0.02136	0.01831	0.05188	0.24719	0.91248	2.09961	3.22876	4.01611	4.45862	4.58679	135.4	-0.0061	-0.00916	0	0.01526	0.0061	0.08545	0.39063	1.19934	2.38647	3.38135	4.00085	4.26025
135.6	0.00305	0.0061	0.01831	0.02747	0.03967	0.24719	0.91553	2.0874	3.22876	4.01917	4.44946	4.58984	135.6	0	0.0061	-0.01526	0	0.01221	0.08545	0.38147	1.19324	2.38647	3.37219	3.9917	4.26025
135.8	0	0.00916	0.00916	0.02441	0.04272	0.2533	0.91553	2.09045	3.22266	4.02222	4.45251	4.6051	135.8	-0.01221	0.0061	-0.0061	-0.0061	0.01221	0.0946	0.37231	1.19019	2.37427	3.37524	3.99475	4.24805
136	0.0061	0	0.0061	0.01831	0.04272	0.24414	0.92163	2.09351	3.22266	4.01306	4.45862	4.58984	136	-0.0061	0.0061	0.0061	-0.00305	0	0.08545	0.39063	1.18713	2.38342	3.3783	4.00391	4.2572
136.2	0	0.0061	0.02136	0.02136	0.04578	0.2533	0.92163	2.0874	3.2196	4.01306	4.44641	4.58374	136.2	0.0061	-0.0061	0	-0.00305	0	0.08545	0.39978	1.19019	2.37732	3.3783	3.99475	4.26025
136.4	0	0.01221	0.01831	0.02441	0.03967	0.25635	0.91248	2.0874	3.22571	4.01001	4.44336	4.57764	136.4	0	-0.01221	-0.00305	0	0.01526	0.08545	0.39368	1.19629	2.37732	3.3783	4.00391	4.27246
136.6	0	0.0061	0.01831	0.01831	0.04883	0.2533	0.91553	2.0874	3.22571	4.01306	4.44031	4.58679	136.6	0	0.00305	-0.0061	0.00305	0.01526	0.0824	0.39368	1.20239	2.38037	3.3844	3.9917	4.26331
136.8	0.00305	0.0061	0.02136	0.01831	0.04272	0.2533	0.91858	2.08435	3.22571	4.01001	4.44946	4.58984	136.8	0	0.00916	0	0.0061	0.0061	0.08545	0.39063	1.2085	2.38647	3.38745	3.99475	4.2572
137	0	0.00916	0.02136	0.02136	0.04578	0.25635	0.91858	2.09656	3.21655	4.01611	4.45862	4.58069	137	0	0	0.00916	0.01526	0.0061	0.0824	0.39063	1.19324	2.38342	3.3783	3.9917	4.25415
137.2	0	0.01831	0.01831	0.02136	0.04272	0.24719	0.91248	2.08435	3.22266	4.01001	4.44336	4.58984	137.2	-0.00916	0	-0.00916	0.00305	0.01831	0.08545	0.38147	1.20239	2.38953	3.38135	3.99475	4.25415
137.4	0.0061	0.0061	0.01831	0.02747	0.04578	0.24719	0.91248	2.08435	3.23486	4.01306	4.44031	4.59595	137.4	-0.00305	0	-0.0061	-0.0061	0.01526	0.0824	0.38757	1.19019	2.37427	3.3844	4.00085	4.26636
137.6	0.00305	0.00305	0.01831	0.02747	0.03967	0.25635	0.90942	2.0874	3.23181	4.01611	4.44946	4.58984	137.6	0.00305	0.00305	0.01221	0	0.0061	0.09155	0.38757	1.20239	2.38647	3.3905	3.99475	4.26025
137.8	0.00305	0.0061	0.01221	0.02747	0.04883	0.25024	0.91248	2.09351	3.22266	4.01611	4.45251	4.58374	137.8	0	-0.0061	-0.00305	0.01221	0	0.08545	0.38452	1.20239	2.37122	3.3783	3.97949	4.2511
138	0.0061	0.00305	0.01221	0.01831	0.05493	0.24719	0.91248	2.09351	3.22571	4.00696	4.45251	4.58374	138	0	-0.0061	0	-0.0061	0	0.07935	0.39368	1.19629	2.38953	3.37524	3.9917	4.2511
138.2	0.00305	0.0061	0.01831	0.01526	0.04883	0.25024	0.92163	2.08435	3.22571	4.00085	4.45251	4.5929	138.2	0.00305	-0.00305	-0.00305	0	0.0061	0.08545	0.39063	1.18713	2.38037	3.3783	4.00085	4.2572
138.4	0.0061	0	0.02136	0.03357	0.04883	0.25024	0.91858	2.08435	3.22876	4.01306	4.45251	4.58374	138.4	0.00916	0.01221	-0.00305	0.0061	0.00916	0.07019	0.38452	1.19324	2.37427	3.37219	3.9917	4.26025
138.6	0	0.0061	0.01221	0.02441	0.04272	0.24109	0.91248	2.08435	3.23181	4.01001	4.44336	4.58069	138.6	0	-0.00305	-0.0061	0.0061	0.00305	0.08545	0.38757	1.19934	2.38037	3.38135	3.9917	4.26636
138.8	0.00305	0.01526	0.01831	0.02747	0.04883	0.25024	0.90332	2.0874	3.22266	4.00696	4.44946	4.58984	138.8	-0.00305	0.0061	0.01221	0.0061	0.00305	0.09155	0.38452	1.19324	2.37427	3.3783	3.9856	4.2572
139	0	0.00916	0.02441	0.01221	0.05493	0.2533	0.90942	2.09045	3.22876	4.01001	4.44946	4.58069	139	-0.00916	0.01221	0.00916	-0.00916	0.01221	0.09155	0.39368	1.19934	2.36816	3.37219	4.00085	4.25415
139.2	-0.00305	0.0061	0.01831	0.01831	0.04578	0.24719	0.91248	2.0813	3.2196	4.01306	4.45862	4.58984	139.2	-0.00305	0	0.00305	0.00305	0.01831	0.0824	0.38452	1.19629	2.36511	3.36304	3.9978	4.2572
139.4	0.00305	0.0061	0.01221	0.02441	0.03967	0.25635	0.90942	2.0813	3.22571	4.02527	4.45251	4.58679	139.4	-0.00305	-0.01526	0	0.00305	0.01526	0.07324	0.38757	1.19629	2.38037	3.36914	3.9978	4.26025
139.6	0.00305	0	0.01526	0.02441	0.04883	0.24719	0.91858	2.0813	3.22266	4.01611	4.44336	4.58679	139.6	-0.00305	-0.00305	-0.00305	0.00305	0.0061	0.07019	0.39368	1.19324	2.38342	3.3783	3.9917	4.2511
139.8	0	0.0061	0.01831	0.03052	0.05188	0.25635	0.90637	2.08435	3.22266	4.01611	4.45251	4.59595	139.8	0	0.00305	-0.01221	0.0061	0.00916	0.08545	0.39368	1.19324	2.37732	3.3844	3.98865	4.25415
140	0.00305	0.01526	0.02136	0.02747	0.03967	0.24414	0.92163	2.09045	3.22571	4.01001	4.44946	4.5929	140	-0.00305	0.00305	-0.0061	0.01526	0	0.0824	0.37231	1.19629	2.36511	3.3783	3.98865	4.26331
140.2	-0.0061	0.0061	0.00305	0.02441	0.04578	0.25024	0.90942	2.0874	3.21655	4.01611	4.44641	4.58984	140.2	0.0061	0	0.0061	0.01221	0.0061	0.0824	0.38452	1.19019	2.38647	3.38135	4.00085	4.26636
140.4	0	0.0061	0.02136	0.02747	0.04578	0.25635	0.90637	2.0874	3.22571	4.01306	4.44946	4.58374	140.4	0.00305	0.00305	0	0	0.01221	0.07935	0.39063	1.19934	2.38953	3.37524	3.97949	4.26025
140.6	0	0.0061	0.02136	0.02136	0.05188	0.24719	0.90942	2.0874	3.2196	4.00391	4.44336	4.5929	140.6	-0.00916	-0.0061	-0.00916	-0.0061	0.01831	0.0885	0.39368	1.20239	2.37122	3.37524	3.9856	4.26331
140.8	-0.00305	0.00305	0.02441	0.02136	0.04578	0.2533	0.91248	2.0813	3.22571	4.01001	4.45557	4.58679	140.8	-0.00916	-0.0061	-0.00916	0.00305	0.01221	0.09766	0.38147	1.19629	2.37732	3.3783	3.99475	4.2572
141	0	0.00305	0.02136	0.01831	0.05493	0.24719	0.91858	2.0813	3.22876	4.00696	4.44946	4.58679	141	-0.00916	0.01221	0.00305	0.00916	0.01526	0.0885	0.38757	1.19324	2.37427	3.3783	3.9978	4.24805
141.2	-0.00305	0.0061	0.01526	0.01831	0.05188	0.25024	0.91553	2.09045	3.22266	4.01306	4.45251	4.58984	141.2	-0.00916	0	0.0061	0.00916	0	0.08545	0.38757	1.19629	2.37122	3.37524	3.98865	4.25415
141.4	0	0.00305	0.01221	0.01221	0.04578	0.25635	0.90942	2.0813	3.22266	4.01001	4.45251	4.58984	141.4	-0.01221	0.00916	0.0061	-0.00305	0.0061	0.08545	0.38147	1.19629	2.38037	3.36609	3.99475	4.2511
141.6	-0.00305	0.00916	0.01221	0.02441	0.04272	0.24719	0.91248	2.0752	3.22266	4.01611	4.45557	4.5929	141.6	-0.00916	0.0061	-0.00305	0.00305	0.01831	0.0824	0.39368	1.19629	2.38647	3.36304	3.98865	4.25415
141.8	-0.00916	0.00305	0.01831	0.02136	0.04578	0.2533	0.91248	2.0813	3.2196	4.01306	4.45557	4.59595	141.8	-0.0061	-0.00916	0.0061	0.01221	0.02441	0.07935	0.38757	1.19934	2.37732	3.36609	3.9917	4.2572
142	0.0061	0.00916	0.01526	0.02441	0.03967	0.25635	0.91553	2.0813	3.2135	4.01306	4.44641	4.58374	142	-0.00916	0	-0.0061	0.01221	0.00916	0.0885	0.39978	1.19629	2.38037	3.38135	3.98254	4.24805
142.2	-0.00305	0.00916	0.01221	0.01831	0.03967	0.25024	0.91858	2.08435	3.22571	4.01001	4.44641	4.58374	142.2	-0.0061	0.00305	-0.01221	0.00916	-0.0061	0.0824	0.39368	1.20544	2.38647	3.37524	3.9917	4.2572
142.4	0.00305	0.0061	0.01221	0.01831	0.04578	0.25024	0.91553	2.07825	3.2196	4.00696	4.44641	4.58374	142.4	0.00305	0.00305	0.00916	0	0.00305	0.07935	0.37842	1.19019	2.38342	3.36914	3.98865	4.26025
142.6	0.00305	0.00916	0.01221	0.01831	0.05798	0.26245	0.91248	2.08435	3.22266	4.01611	4.44336	4.5929	142.6	-0.00305	0.00305	-0.00305	0	0.01831	0.0824	0.38757	1.19324	2.37427	3.38135	3.9978	4.25415
142.8	0	0.0061	0.02136	0.01221	0.05188	0.25024	0.90332	2.07825	3.22876	4.01611	4.44031	4.58984	142.8	-0.00916	-0.00305	0	-0.00305	0.00916	0.0824	0.39368	1.20239	2.36816	3.36609	3.9978	4.25415
143	0.00305	-0.00305	0.01221	0.02441	0.03967	0.24719	0.91248	2.08435	3.22266	4.01001	4.44336	4.58984	143	-0.00916	0	0	0.00916	0.00305	0.07629	0.39063	1.19629	2.37732	3.36914	3.9856	4.24194
143.2	0	0	0.01221	0.02441	0.03967	0.24414	0.92163	2.07214	3.22876	4.01306	4.44031	4.58374	143.2	0.00305	-0.0061	-0.00916	0.0061	0	0.0946	0.39368	1.19324	2.36816	3.37524	3.97339	4.24805
143.4	-0.00305	0.0061	0.01526	0.01526	0.04272	0.2533	0.90942	2.0752	3.21655	4.01611	4.45251	4.58679	143.4	0	-0.0061	-0.00916	0.00305	0.00916	0.08545	0.38452	1.20239	2.38342	3.3783	3.9917	4.2572
143.6	0.00305	0	0.01221	0.02136	0.04578	0.2533	0.90637	2.0752	3.21655	4.00696	4.44031	4.58984	143.6	-0.01221	0.00916	-0.00916	0.00916	0.01526	0.08545	0.38757	1.21155	2.38037	3.36914	3.9917	4.2572
143.8	0.0061	0.00916	0.00916	0.02136	0.03662	0.25635	0.91248	2.07825	3.21045	4.01611	4.44641	4.5929	143.8	-0.01221	0.0061	0.0061	0.0061	0.01526	0.0824	0.39673	1.19629	2.37732	3.36304	3.98865	4.2572
144	0.00305	0.00916	0.01221	0.02441	0.03967	0.2533	0.91553	2.08435	3.2135	4.00391	4.44336	4.58679	144	0.0061	0.00305	0.0061	0.00916	0.00916	0.0824	0.39673	1.19324	2.37427	3.37524	3.98865	4.2572
144.2	0	0.00305	0.01526	0.02747	0.05188	0.2594	0.90637	2.0874	3.22266	4.01001	4.45251	4.5929	144.2	0.0061	0.0061	-0.0061	0.00305	0.00916	0.0824	0.40588	1.19629	2.36206	3.3783	3.99475	4.2511
144.4	0.00305	-0.0061	0.01831	0.01831	0.04883	0.24414	0.90637	2.07825	3.21045	4.01611	4.44336	4.58069	144.4	-0.01526	-0.0061	0	-0.00305	0.01526	0.0885	0.38452	1.19324	2.38342	3.36609	3.99475	4.25415
144.6	-0.00305	0.0061	0.01221	0.02441	0.05188	0.2533	0.90637	2.09045	3.21045	4.00696	4.44641	4.58679	144.6	-0.0061	0.0061	0	-0.0061	0.01221	0.07629	0.39063	1.19324	2.38037	3.37524	3.97949	4.25415
144.8	-0.00305	0.00305	0.01831	0.01831	0.05493	0.24109	0.90942	2.0752	3.2196	4.00391	4.44641	4.58984	144.8	-0.0061	0.00916	0	0.00305	0.00305	0.07935	0.39368	1.19934	2.37427	3.37524	3.99475	4.25415
145	-0.0061	0.00305	0.02136	0.02747	0.03967	0.2533	0.91553	2.07214	3.21655	4.00696	4.45251	4.58679	145	-0.0061	-0.00305	-0.0061	0.00305	0.01831	0.08545	0.38757	1.19324	2.37732	3.36304	3.98865	4.25415
145.2	-0.0061	0.0061	0.01221	0.01526	0.04883	0.25024	0.91858	2.06909	3.2074	4.00696	4.44946	4.58679	145.2	-0.00305	0	-0.00916	-0.00305	0.00916	0.07935	0.39063	1.19934	2.37122	3.37524	3.9856	4.24194
145.4	0.0061	0.00916	0.01526	0.02136	0.04272	0.25024	0.92773	2.0752	3.20129	4.02222	4.44641	4.5929	145.4	-0.00305	-0.0061	-0.00305	0.0061	-0.00305	0.07629	0.38757	1.19629	2.38342	3.36609	3.9856	4.2511
145.6	0.00305	0.0061	0.02136	0.02136	0.05188	0.24719	0.91553	2.0813	3.2135	4.01001	4.44946	4.59595	145.6	0	0.00305	-0.00305	-0.01221	0.00916	0.08545	0.39063	1.18713	2.37427	3.36304	3.99475	4.25415
145.8	-0.01221	0.00305	0.0061	0.01526	0.05188	0.24719	0.91553	2.0752	3.21655	4.00696	4.44946	4.58984	145.8	0.01221	-0.00305	-0.00916	0	0.01221	0.08545	0.39978	1.19019	2.37427	3.36304	3.99475	4.2511
146	0.00305	-0.0061	0.01526	0.01831	0.04272	0.24414	0.91858	2.06299	3.2135	4.01001	4.44641	4.58679	146	-0.0061	0.00305	0.0061	0.01221	0.01221	0.08545	0.39978	1.19324	2.37122	3.36914	3.9856	4.2572
146.2	0.00916	0	0.01221	0.02441	0.04578	0.25024	0.90942	2.07214	3.21045	4.01611	4.44946	4.58069	146.2	-0.0061	0	0	0.0061	0.01221	0.0885	0.39673	1.19324	2.37122	3.37524	3.98865	4.25415
146.4	0	0.00916	0.01831	0.02136	0.04883	0.25024	0.91248	2.06909	3.20129	3.9978	4.44946	4.58069	146.4	-0.0061	0.01526	-0.01221	-0.0061	0.0061	0.0824	0.38147	1.19934	2.37122	3.36304	3.9856	4.245
146.6	0	0.00916	0.01526	0.01831	0.04578	0.25024	0.90942	2.06909	3.2074	4.00391	4.44641	4.58984	146.6	-0.00916	0.01221	-0.00916	-0.00305	0.0061	0.06714	0.39368	1.19629	2.37427	3.3783	3.9917	4.24805
146.8	-0.0061	0.01221	0.03052	0.01526	0.04578	0.25024	0.91553	2.07214	3.2135	4.00696	4.44336	4.58374	146.8	-0.00305	0.0061	-0.01831	0	0.00916	0.0824	0.39673	1.18103	2.36206	3.37219	3.97949	4.2511
147	-0.00305	0	0.01526	0.02136	0.04883	0.24719	0.91858	2.07825	3.21045	3.99475	4.43726	4.58984	147	0	-0.01221	-0.01526	0.00305	0.0061	0.07629	0.39978	1.19629	2.37122	3.35388	3.97949	4.24805
147.2	0	-0.00305	0.01526	0.02136	0.04578	0.24719	0.90942	2.06909	3.2074	4.00085	4.45557	4.58374	147.2	-0.0061	-0.01831	0.00916	0	0.00305	0.07935	0.38757	1.19934	2.37732	3.36304	3.9917	4.2572
147.4	-0.0061	0.00916	0.01221	0.01831	0.03662	0.2533	0.91553	2.07214	3.20435	3.9978	4.43726	4.58374	147.4	0.0061	0.00305	-0.00305	0.0061	0.0061	0.09155	0.38147	1.19629	2.36206	3.37219	3.9917	4.2572
147.6	0.0061	0.0061	0.01831	0.01831	0.04883	0.25635	0.90637	2.0752	3.20435	3.9978	4.4342	4.58984	147.6	-0.00305	0.0061	-0.0061	0.00305	0.02441	0.08545	0.39063	1.19934	2.37122	3.3783	3.9917	4.26025
147.8	-0.00305	0.00305	0.01526	0.02747	0.04883	0.24719	0.91248	2.06604	3.21045	4.00085	4.44031	4.58069	147.8	-0.0061	0	-0.0061	-0.00916	0.01831	0.07629	0.39673	1.18713	2.35901	3.37219	3.98865	4.245
148	0.0061	0.0061	0.01526	0.01831	0.04883	0.25024	0.90942	2.07214	3.20129	4.00391	4.44641	4.58679	148	-0.00305	0.00305	0	-0.00305	0.01221	0.07935	0.39673	1.19629	2.37427	3.36304	3.97644	4.2511
148.2	0	0.00305	0.01831	0.01526	0.04578	0.24719	0.90942	2.06909	3.2074	4.00696	4.44336	4.58679	148.2	0	0.00305	0.00305	0.00916	0.0061	0.07935	0.39978	1.19324	2.37427	3.36914	3.9917	4.2572
148.4	-0.00305	0.01526	0.01526	0.02136	0.04578	0.2533	0.91553	2.06299	3.21045	3.9917	4.43726	4.58374	148.4	-0.00305	-0.0061	0.00916	0	0.00305	0.0824	0.39063	1.19629	2.36206	3.36304	3.9856	4.2511
148.6	-0.0061	0.00305	0.01831	0.02136	0.04883	0.24719	0.91553	2.06604	3.20129	3.99475	4.44336	4.5929	148.6	0	0.00305	-0.00916	-0.00916	0.0061	0.08545	0.38147	1.19934	2.36816	3.35999	3.97949	4.2511
148.8	-0.01221	0.0061	0.01221	0.01831	0.04883	0.24109	0.91858	2.06909	3.20129	4.00085	4.44641	4.5929	148.8	-0.00916	0.00305	-0.0061	0.00305	0.01221	0.0946	0.40283	1.19934	2.36816	3.36304	3.9917	4.2572
149	-0.00305	0	0.02136	0.03357	0.04883	0.24719	0.91248	2.0752	3.19824	3.99475	4.44641	4.58984	149	-0.00916	0	0	0.0061	0.00305	0.09155	0.39368	1.19934	2.35901	3.35999	3.9856	4.2511
149.2	-0.00916	0.0061	0.01831	0.02136	0.05493	0.2533	0.91553	2.07214	3.20129	3.9978	4.4342	4.58069	149.2	-0.00305	-0.00305	-0.0061	-0.00916	0.00916	0.07629	0.38452	1.19934	2.36511	3.37219	3.97644	4.25415
149.4	0.00305	0	0.01831	0.01831	0.04578	0.25024	0.90942	2.06604	3.20129	3.9978	4.44641	4.58069	149.4	-0.00916	-0.0061	-0.0061	-0.0061	0.00916	0.0824	0.38147	1.19934	2.36816	3.37524	3.9856	4.24805
149.6	-0.0061	0.00305	0.02136	0.02136	0.04272	0.2533	0.90942	2.0752	3.19824	4.00085	4.44641	4.58984	149.6	-0.00305	0.00305	-0.0061	0.00305	0.00305	0.07324	0.39368	1.19324	2.37427	3.36609	3.9917	4.2511
149.8	-0.0061	0.0061	0.01526	0.01526	0.03662	0.2533	0.90942	2.06604	3.20435	3.99475	4.43726	4.58679	149.8	-0.0061	-0.00916	0.00305	0.0061	0.0061	0.07629	0.38452	1.19019	2.38037	3.36304	3.9917	4.26331
150	0.00916	0	0.01526	0.02136	0.04272	0.2594	0.90332	2.07214	3.19824	4.00085	4.44336	4.58984	150	0	0.00305	-0.0061	-0.01831	0	0.0885	0.37842	1.19629	2.36816	3.35693	3.99475	4.2511
150.2	-0.00305	0.01526	0.02441	0.02136	0.04578	0.24719	0.90942	2.07214	3.20435	3.99475	4.44336	4.58679	150.2	-0.00916	0	0	0.00305	-0.00305	0.08545	0.39368	1.19324	2.37122	3.35999	3.98865	4.245
150.4	-0.0061	0.0061	0.02136	0.02747	0.04578	0.24414	0.91553	2.07214	3.2074	3.9978	4.4281	4.58069	150.4	-0.0061	-0.0061	-0.00305	-0.00305	0.0061	0.0946	0.38757	1.19324	2.36816	3.36914	3.99475	4.24805
150.6	0.0061	-0.00305	0.0061	0.03052	0.03967	0.25635	0.91858	2.06909	3.19214	3.9978	4.44641	4.58679	150.6	0	-0.0061	-0.01221	-0.0061	0.0061	0.07935	0.39368	1.19629	2.37732	3.37524	3.97644	4.23889
150.8	0.00305	0.00305	0.02747	0.01526	0.04578	0.2533	0.90332	2.0752	3.19824	4.00085	4.44031	4.58679	150.8	-0.00305	0	0.00305	-0.00305	0.01221	0.09155	0.38757	1.19324	2.36511	3.36304	3.97949	4.25415
151	0.00305	0.00916	0.02441	0.02441	0.04272	0.25024	0.90637	2.07825	3.18909	3.9917	4.43726	4.58069	151	-0.00305	-0.00916	0.00305	-0.00305	0.00305	0.08545	0.38757	1.19934	2.36511	3.35388	3.98254	4.24805
151.2	0	0.0061	0.01221	0.01831	0.05188	0.24109	0.90637	2.06299	3.19214	3.9856	4.4342	4.58069	151.2	-0.0061	-0.01221	-0.0061	0.01526	0.00916	0.07935	0.39368	1.20239	2.36816	3.35999	3.9856	4.2511
151.4	0.00916	0.00305	0.01221	0.01831	0.04272	0.2533	0.90637	2.06909	3.19214	3.98865	4.44031	4.58374	151.4	0.00305	-0.01221	0	0.01221	0.00916	0.07935	0.39368	1.18408	2.36511	3.36304	3.98254	4.2511
151.6	-0.00916	0.00305	0.00916	0.02747	0.03967	0.25024	0.90942	2.06299	3.19519	3.99475	4.43726	4.58374	151.6	-0.0061	0.0061	-0.00305	0	0.01526	0.0824	0.38452	1.18713	2.37427	3.36304	3.99475	4.24805
151.8	-0.00305	0.0061	0.01526	0.02136	0.04883	0.2533	0.90942	2.06299	3.19824	3.99475	4.43726	4.58374	151.8	-0.0061	0.00916	-0.00916	0	0.02136	0.08545	0.38452	1.19629	2.36816	3.36304	3.98254	4.24194
152	0	0.0061	0.02747	0.01831	0.04578	0.24719	0.90637	2.05994	3.2074	3.9917	4.4342	4.59595	152	0	-0.00916	0	0.01221	0.00916	0.0824	0.40588	1.20239	2.36816	3.35999	3.98865	4.24805
152.2	0	0.0061	0.02136	0.01831	0.04272	0.24109	0.91553	2.0752	3.19214	3.98865	4.44336	4.58679	152.2	0.0061	0	0.00305	0	0.0061	0.0824	0.39063	1.19019	2.38037	3.35083	3.97949	4.245
152.4	-0.0061	0.0061	0.02441	0.02747	0.04578	0.2533	0.91248	2.07214	3.19519	3.98865	4.44336	4.59595	152.4	0	-0.00305	-0.0061	-0.01526	0.01526	0.0885	0.39063	1.19324	2.37732	3.35388	3.97339	4.24194
152.6	0	0.0061	0.01831	0.02136	0.04578	0.2533	0.90942	2.07214	3.19824	3.9917	4.44031	4.58374	152.6	-0.00305	-0.00305	0	-0.0061	0.00916	0.0946	0.38147	1.19934	2.36206	3.35999	3.97644	4.245
152.8	0.00305	0	0.00916	0.02441	0.05798	0.2533	0.91553	2.06604	3.19214	3.99475	4.44641	4.58374	152.8	-0.00916	-0.00305	0.0061	0.01221	0.0061	0.07935	0.39368	1.19934	2.37122	3.36609	3.97644	4.23584
153	0.0061	-0.00305	0.01831	0.02136	0.04272	0.25024	0.91858	2.06299	3.19519	3.9856	4.43726	4.58679	153	-0.0061	0.00916	0.0061	0.00305	0.00916	0.09155	0.38452	1.2085	2.36206	3.35388	3.98865	4.2511
153.2	0	0.00305	0.01526	0.03052	0.04272	0.24719	0.91248	2.06909	3.20129	3.99475	4.43726	4.58069	153.2	-0.0061	0.00916	0.00305	-0.0061	0.01526	0.09155	0.39978	1.19019	2.37732	3.35693	3.98865	4.25415
153.4	0.00305	0.00916	0.01831	0.01221	0.04883	0.23804	0.90637	2.06299	3.19519	3.9917	4.43726	4.58374	153.4	0.00916	0.00305	-0.00305	0.01221	0.01526	0.0885	0.39673	1.19934	2.37427	3.36304	3.97949	4.245
153.6	0	0.00305	0.00916	0.01831	0.03967	0.24719	0.90942	2.06604	3.19214	3.99475	4.44641	4.58679	153.6	0.0061	-0.00916	-0.00305	0.01221	0.01221	0.08545	0.38757	1.19629	2.36511	3.36609	3.97949	4.245
153.8	0	0.00916	0.01526	0.01831	0.04272	0.25024	0.90332	2.06604	3.18909	3.98865	4.43726	4.58374	153.8	0	0.00305	0.00916	0.00305	0.02441	0.10071	0.38147	1.18408	2.36206	3.36914	3.98254	4.245
154	0.0061	0.00305	0.01831	0.02441	0.04272	0.24719	0.90637	2.06909	3.19824	3.9917	4.4342	4.58679	154	0.00305	0	0.00305	0	0.00916	0.0824	0.39673	1.19934	2.35901	3.35388	3.9917	4.25415
154.2	-0.00305	0.01526	0.02441	0.03662	0.05188	0.2533	0.90637	2.06299	3.19214	3.9917	4.43726	4.58069	154.2	0.00916	-0.00916	0	-0.00916	-0.00305	0.09766	0.38757	1.19019	2.36511	3.35083	3.97644	4.2511
154.4	0.00305	0.01831	0.02136	0.01831	0.04883	0.2533	0.90942	2.06299	3.19519	3.98254	4.4281	4.5929	154.4	-0.0061	-0.0061	-0.0061	-0.00305	0.01221	0.08545	0.39368	1.19629	2.35291	3.36304	3.97034	4.24194
154.6	0	0.00916	0.02136	0.01221	0.04883	0.25024	0.90332	2.05994	3.18909	3.99475	4.44031	4.58679	154.6	0.00305	-0.00305	-0.00305	0	0.0061	0.08545	0.39978	1.19629	2.37122	3.35693	3.97034	4.24805
154.8	0.0061	0.00305	0.01831	0.01831	0.04883	0.24414	0.91248	2.06299	3.19824	3.9917	4.4281	4.58374	154.8	-0.00305	-0.00305	-0.0061	0	0.00305	0.08545	0.39368	1.19629	2.37122	3.35693	3.97949	4.2511
155	-0.00305	0.01221	0.01831	0.02747	0.04272	0.25635	0.90027	2.05994	3.19214	3.97949	4.44336	4.5929	155	0.00305	0.00305	0	-0.0061	0.01526	0.09155	0.39063	1.20239	2.37122	3.35999	3.97644	4.24805
155.2	0.00305	0.0061	0.01526	0.02441	0.04578	0.25024	0.90332	2.06604	3.18604	3.9856	4.43726	4.58069	155.2	-0.00305	0.00916	0	-0.0061	0.02136	0.0885	0.39673	1.20239	2.36511	3.34778	3.97644	4.25415
155.4	0.0061	0	0.01221	0.02136	0.04883	0.25024	0.91248	2.06604	3.19824	3.98254	4.4281	4.58069	155.4	-0.00305	0.00305	0.0061	0	0.01526	0.09766	0.38757	1.19934	2.36511	3.35693	3.97949	4.23889
155.6	0.01221	0.00916	0.02136	0.03052	0.05493	0.25024	0.90332	2.06299	3.19214	3.9917	4.44031	4.5929	155.6	-0.00916	-0.00305	-0.01221	0.01221	0.01526	0.09155	0.39063	1.19324	2.37427	3.35693	3.97339	4.23584
155.8	-0.00305	0.01221	0.01526	0.01526	0.05493	0.25635	0.90942	2.06909	3.19519	3.9978	4.44031	4.5929	155.8	-0.00305	0.00305	-0.0061	0.0061	0.00305	0.08545	0.39368	1.19324	2.37122	3.33557	3.98865	4.26025
156	-0.00305	0.00916	0.01831	0.02441	0.04578	0.24414	0.91248	2.05078	3.19214	3.9856	4.44336	4.58374	156	-0.00305	0	-0.00305	0.01221	-0.00305	0.08545	0.39978	1.2085	2.36206	3.34778	3.98254	4.25415
156.2	0	0.0061	0.01221	0.03052	0.04578	0.2533	0.90027	2.05688	3.18604	3.9856	4.43726	4.58984	156.2	-0.00305	0.00916	-0.01221	-0.00305	0.0061	0.0824	0.38757	1.19019	2.36206	3.35693	3.97339	4.23279
156.4	-0.00305	0.00305	0.02136	0.02441	0.04272	0.25024	0.90942	2.06299	3.18909	3.98865	4.43726	4.58374	156.4	-0.0061	0.00305	0	0.00305	0.01221	0.0824	0.39063	1.19019	2.35901	3.36609	3.97339	4.245
156.6	0	0.00916	0.01526	0.02136	0.04272	0.25635	0.90637	2.05383	3.18909	3.99475	4.44641	4.58374	156.6	0.0061	-0.00305	-0.00305	0.00916	0.01526	0.0885	0.39368	1.19629	2.35901	3.35999	3.97339	4.245
156.8	0	0.01221	0.02136	0.02441	0.05188	0.25024	0.90332	2.06604	3.19824	3.9856	4.43115	4.58679	156.8	0.00305	0	0.00305	0	0.00916	0.0824	0.39673	1.19629	2.37427	3.34778	3.96729	4.24805
157	0	0.0061	0.01831	0.02747	0.04272	0.25024	0.90332	2.05994	3.19824	3.98254	4.4342	4.58679	157	0.0061	0	-0.0061	0	0.00916	0.0885	0.38757	1.18408	2.37122	3.35388	3.97949	4.25415
157.2	0.0061	-0.00305	0.02136	0.02136	0.04272	0.24719	0.90637	2.05994	3.19214	3.9917	4.43726	4.58069	157.2	-0.00916	-0.0061	-0.0061	0.0061	0.01831	0.09155	0.39063	1.19019	2.36206	3.34778	3.9856	4.24805
157.4	0.0061	0.00916	0.01221	0.02136	0.04272	0.25024	0.91248	2.05688	3.18604	3.9856	4.44336	4.58984	157.4	-0.01221	0.01221	0.00305	0.0061	0.01831	0.07935	0.39673	1.19934	2.36511	3.34778	3.97339	4.23889
157.6	-0.00305	0.00916	0.01526	0.02441	0.04272	0.2533	0.90027	2.05688	3.18298	3.99475	4.43115	4.58374	157.6	0	0.01221	0.00305	0.01526	0.01831	0.07935	0.39673	1.20544	2.35901	3.35388	3.97339	4.2511
157.8	-0.00305	0.00916	0.01831	0.03052	0.03662	0.24414	0.91248	2.05688	3.19214	3.9856	4.43726	4.58984	157.8	-0.00305	0	-0.00305	-0.00305	0.01221	0.0885	0.39673	1.19629	2.36511	3.34778	3.97949	4.23889
158	-0.00305	0.00305	0.02136	0.01831	0.04883	0.25635	0.91248	2.05994	3.18604	3.98865	4.44031	4.58069	158	-0.0061	-0.00305	0.00305	-0.0061	0.01526	0.08545	0.40588	1.19629	2.35596	3.35693	3.97034	4.23584
158.2	0.00305	0.0061	0.01526	0.02441	0.04883	0.25024	0.90637	2.06299	3.18909	3.99475	4.44641	4.58984	158.2	0	-0.0061	0.00305	0.00916	0.01526	0.08545	0.39063	1.19629	2.36206	3.35083	3.97034	4.245
158.4	-0.0061	0.00305	0.01221	0.01831	0.04883	0.25024	0.90637	2.05688	3.18604	3.97949	4.44336	4.5929	158.4	0	0.01221	0.00305	0.0061	0.01526	0.0824	0.39673	1.19019	2.35596	3.34473	3.97644	4.245
158.6	0.00305	-0.00305	0.02136	0.02136	0.04578	0.25024	0.90637	2.06604	3.18909	3.98254	4.44031	4.57764	158.6	0.0061	-0.00305	-0.01221	-0.0061	0.0061	0.0824	0.39368	1.19324	2.35596	3.35083	3.97644	4.23889
158.8	0	0	0.01221	0.03052	0.05188	0.25635	0.90332	2.04773	3.19519	3.9917	4.43726	4.58374	158.8	0.00305	-0.0061	-0.00916	0.00916	0.01221	0.09155	0.39673	1.20239	2.37427	3.35388	3.97339	4.245
159	0	0.01221	0.00916	0.01831	0.04272	0.24719	0.90332	2.05383	3.18909	3.9856	4.44031	4.58984	159	0.00305	0.01221	-0.00305	0.01221	0.01221	0.09766	0.39978	1.18713	2.35901	3.35083	3.97339	4.23889
159.2	-0.0061	0.01221	0.01221	0.03052	0.04578	0.24719	0.89722	2.05078	3.18298	3.98254	4.43726	4.58374	159.2	0	-0.00305	0.00305	0	0.01221	0.0824	0.39673	1.19019	2.36816	3.34778	3.97339	4.24194
159.4	0.00916	0.0061	0.01526	0.02136	0.05798	0.24719	0.89722	2.05688	3.18298	3.97949	4.43726	4.58984	159.4	-0.01221	-0.00916	-0.00305	0	0.01221	0.0824	0.39063	1.19629	2.35901	3.35083	3.97034	4.24805
159.6	0.00305	0.00305	0.01221	0.01831	0.04578	0.25024	0.91248	2.05383	3.18604	3.9917	4.43726	4.58069	159.6	-0.0061	0.0061	-0.00916	0.0061	0.00916	0.0824	0.39978	1.19934	2.37122	3.34473	3.97339	4.23279
159.8	0	0	0.00916	0.02136	0.04578	0.2533	0.90637	2.05383	3.18298	3.98865	4.43726	4.58679	159.8	0	0.00916	-0.0061	0.00916	0.00916	0.0885	0.39368	1.19324	2.35291	3.35083	3.96729	4.245
160	0.0061	0.0061	0.01831	0.01831	0.05188	0.24414	0.90942	2.05078	3.17993	3.9917	4.4342	4.58374	160	0.00305	0	-0.0061	0	0.01221	0.0824	0.38757	1.19019	2.35291	3.35083	3.96118	4.23889
160.2	0.00305	0.00305	0.01221	0.03052	0.04272	0.24719	0.90942	2.05688	3.18298	3.9856	4.4342	4.58374	160.2	-0.00916	-0.0061	0.00305	0.00305	0.0061	0.0824	0.39368	1.19324	2.36206	3.33557	3.97949	4.245
160.4	0	0.0061	0.00916	0.02136	0.04578	0.24414	0.90027	2.05383	3.17993	3.97339	4.4281	4.58069	160.4	-0.00916	0	0	0.0061	0.01526	0.0885	0.39978	1.18713	2.37122	3.34167	3.96729	4.24194
160.6	0.0061	0.0061	0.02441	0.01831	0.04883	0.2533	0.90332	2.05994	3.18604	3.97644	4.44031	4.58374	160.6	-0.0061	0.0061	0.00916	0.00305	0.01831	0.10376	0.40894	1.18713	2.36206	3.35693	3.96729	4.2511
160.8	0	0	0.01526	0.02136	0.04883	0.2533	0.90942	2.05078	3.17993	3.9856	4.4342	4.58679	160.8	-0.0061	0.0061	-0.00305	0	0.00916	0.08545	0.39978	1.18713	2.36206	3.35693	3.97644	4.245
161	0	0.00305	0.00916	0.01526	0.05188	0.24719	0.90637	2.05383	3.18604	3.97339	4.44031	4.58069	161	0.00305	0.00916	-0.0061	-0.0061	0.00916	0.07629	0.39063	1.18713	2.36206	3.34778	3.97644	4.23889
161.2	0	0.00305	0.00916	0.01526	0.04578	0.25635	0.89417	2.05688	3.17993	3.97339	4.44031	4.58679	161.2	0	0.00305	0	0	0.01831	0.07935	0.39673	1.19324	2.36206	3.35693	3.96423	4.24194
161.4	-0.00305	0.0061	0.01221	0.01221	0.05188	0.25024	0.90942	2.05383	3.17688	3.98254	4.43726	4.58679	161.4	-0.00305	0	-0.00916	0.00305	0.01526	0.0824	0.39368	1.18713	2.36206	3.35693	3.96729	4.23889
161.6	0.0061	0	0.01221	0.01831	0.04883	0.24414	0.90637	2.04468	3.18298	3.97949	4.44031	4.5929	161.6	-0.0061	0	-0.00305	0.00305	0.01221	0.09155	0.39063	1.19934	2.35291	3.34778	3.97949	4.24194
161.8	0.0061	0.00305	0.01221	0.02747	0.04578	0.25024	0.91553	2.04773	3.17383	3.97644	4.43726	4.58374	161.8	-0.0061	0	-0.0061	-0.00305	0.01526	0.07324	0.39978	1.19629	2.36206	3.33557	3.97339	4.24805
162	0	0.00916	0.01221	0.02747	0.03967	0.25024	0.90332	2.05383	3.17078	3.97949	4.43115	4.58374	162	-0.0061	0.0061	-0.0061	0	0.0061	0.06409	0.39978	1.19019	2.35901	3.34778	3.96729	4.245
162.2	0.00916	0.0061	0.01221	0.02136	0.04578	0.24719	0.90637	2.05078	3.17993	3.9856	4.43726	4.58069	162.2	-0.00305	0.00305	-0.00916	0.0061	0.00305	0.06714	0.39368	1.19019	2.36206	3.35083	3.94897	4.23584
162.4	0.00916	0	0.00916	0.02136	0.04883	0.2594	0.90332	2.05383	3.17993	3.97644	4.43115	4.58069	162.4	0	-0.00916	0.00305	-0.0061	0.02747	0.09155	0.39978	1.19019	2.35596	3.34167	3.97034	4.23889
162.6	-0.0061	0.00305	0.01526	0.00916	0.04272	0.24414	0.89722	2.05383	3.17993	3.97644	4.43115	4.58679	162.6	0	-0.00305	0.0061	-0.00305	0.01221	0.09155	0.39368	1.19629	2.35901	3.34473	3.97339	4.23889
162.8	-0.00305	0	0.00916	0.02747	0.04578	0.24719	0.90942	2.05383	3.17078	3.97949	4.4342	4.5929	162.8	0.00305	-0.00305	-0.0061	-0.00305	0.00916	0.0824	0.38757	1.19019	2.35596	3.33862	3.96729	4.24805
163	-0.0061	0.0061	0.00916	0.01526	0.04272	0.24414	0.90942	2.03857	3.17383	3.97644	4.43726	4.58374	163	-0.01221	0.0061	-0.00305	0.00305	0.0061	0.07935	0.38757	1.19019	2.34985	3.35083	3.97034	4.23889
163.2	-0.00916	0.00305	0.01526	0.01221	0.03967	0.24414	0.90332	2.03857	3.17688	3.96423	4.43115	4.58679	163.2	-0.00305	0.00916	-0.00305	0.0061	0.00305	0.07935	0.39673	1.19629	2.34985	3.34778	3.97949	4.23584
163.4	-0.00305	0.00305	0.00916	0.01831	0.04272	0.24719	0.89417	2.05078	3.17383	3.97949	4.43115	4.57764	163.4	0	-0.0061	-0.00305	-0.00916	0.00305	0.0824	0.39673	1.19324	2.35596	3.33862	3.97644	4.24194
163.6	0.00305	-0.00305	0.01526	0.01831	0.05188	0.2533	0.90332	2.05688	3.17383	3.98254	4.44031	4.57458	163.6	-0.0061	-0.00305	-0.00305	-0.0061	0.01221	0.08545	0.39673	1.18713	2.34985	3.34473	3.96423	4.24194
163.8	0.00305	0	0.01831	0.01831	0.04272	0.2533	0.90332	2.05078	3.16772	3.97339	4.43726	4.58679	163.8	-0.00305	0.0061	-0.01221	0.00916	0.00916	0.07629	0.39978	1.18408	2.35596	3.35083	3.97034	4.23584
164	-0.0061	0.00305	0.00916	0.02136	0.04883	0.24719	0.90637	2.05383	3.16772	3.97339	4.43726	4.58069	164	-0.0061	0	0.00305	0.0061	0.00916	0.07324	0.39368	1.19934	2.3468	3.35083	3.97644	4.23584
164.2	-0.00916	0.0061	0.01526	0.02747	0.04272	0.24719	0.90637	2.05383	3.17383	3.97949	4.4342	4.58069	164.2	0	-0.0061	-0.0061	-0.00305	0.01221	0.0824	0.39673	1.19324	2.35901	3.34167	3.96729	4.24194
164.4	0.00305	-0.0061	0.01221	0.02136	0.03662	0.24414	0.90942	2.05078	3.16162	3.97949	4.4342	4.58374	164.4	-0.00916	-0.00305	-0.01221	0.00305	0.01831	0.0824	0.40283	1.19324	2.35291	3.34167	3.96729	4.23889
164.6	0	0.00916	0.01221	0.02441	0.04272	0.24414	0.90332	2.04163	3.17078	3.97339	4.43115	4.58679	164.6	-0.00305	-0.0061	0.00305	0.00305	0.01221	0.0824	0.39978	1.19324	2.35901	3.34167	3.96118	4.23889
164.8	-0.0061	0.0061	0.0061	0.02136	0.04578	0.2533	0.89722	2.04773	3.17383	3.96729	4.43726	4.58069	164.8	-0.00305	0.00916	0.00305	0	0.00305	0.0824	0.38147	1.19934	2.36206	3.34167	3.96423	4.23584
165	0	0	0.00305	0.01526	0.04883	0.25635	0.90027	2.05383	3.17383	3.97949	4.42505	4.58069	165	-0.00305	0	0.00305	0.00916	0.0061	0.07935	0.39368	1.18713	2.36511	3.34473	3.95508	4.23889
165.2	0.00305	0.0061	0.01221	0.02747	0.04883	0.25635	0.90332	2.05383	3.16772	3.97644	4.4281	4.58069	165.2	-0.0061	-0.0061	-0.00916	-0.0061	0	0.09155	0.39673	1.19019	2.35291	3.33862	3.97644	4.22974
165.4	0.00305	0.01221	0.01221	0.01831	0.05188	0.25024	0.90332	2.04163	3.17078	3.97339	4.4281	4.58069	165.4	-0.0061	0	-0.00305	0	0.0061	0.0824	0.39673	1.19629	2.34985	3.33862	3.97339	4.23889
165.6	-0.00305	0.0061	0.00916	0.02441	0.04272	0.24719	0.91553	2.04163	3.16467	3.96423	4.44336	4.58679	165.6	0.00305	-0.0061	0.0061	0.00916	0	0.07629	0.39063	1.19324	2.36206	3.35388	3.97034	4.245
165.8	-0.00305	0.01221	0.01221	0.02747	0.05493	0.2533	0.90637	2.04468	3.16467	3.97034	4.4342	4.58069	165.8	-0.01526	0.00305	0.00305	-0.0061	0.00916	0.07629	0.39673	1.19934	2.35596	3.34778	3.96729	4.24805
166	-0.00305	0.00916	0.00916	0.02441	0.04578	0.24719	0.90332	2.04468	3.15857	3.97949	4.42505	4.57458	166	-0.00305	-0.00305	0.00305	-0.00305	0.0061	0.0885	0.38147	1.19629	2.34985	3.33252	3.96423	4.24194
166.2	0.00305	0.00305	0.01221	0.01831	0.04272	0.25024	0.89722	2.05078	3.17383	3.97034	4.4342	4.57764	166.2	0	-0.0061	0	-0.00305	0.01221	0.0824	0.40283	1.18713	2.34985	3.33252	3.97034	4.23584
166.4	0	-0.00916	0.01526	0.02441	0.04272	0.25024	0.90027	2.05383	3.17383	3.97339	4.4281	4.57458	166.4	0.00305	0	-0.00305	0.00305	0.02136	0.07935	0.39978	1.19019	2.3468	3.34167	3.96729	4.245
166.6	-0.00305	-0.00305	0.01526	0.00916	0.04272	0.24719	0.90332	2.03857	3.16772	3.97034	4.42505	4.58069	166.6	0	0.01221	-0.00305	-0.00916	0.00916	0.09155	0.39063	1.18103	2.34985	3.35083	3.96729	4.24805
166.8	-0.00305	0.0061	0.00916	0.01526	0.05798	0.25024	0.89722	2.04773	3.16467	3.96729	4.422	4.58679	166.8	0.00305	-0.00916	0.0061	-0.00305	0.01221	0.08545	0.39063	1.19934	2.3468	3.33862	3.96729	4.24194
167	0.00305	0	0.00916	0.01831	0.04578	0.24414	0.90332	2.05078	3.16772	3.96729	4.422	4.58679	167	0.00305	0	0.00916	0.00305	0.0061	0.0946	0.39063	1.19629	2.34375	3.32947	3.96118	4.24194
167.2	0.0061	0	0.01526	0.02136	0.04578	0.24109	0.90637	2.05078	3.17078	3.96423	4.4342	4.58984	167.2	-0.00916	0	0.00305	0	0.01221	0.09155	0.40588	1.19019	2.34985	3.34473	3.97644	4.23584
167.4	0	0.00305	0	0.02441	0.05493	0.25024	0.90332	2.04773	3.16772	3.97034	4.4281	4.58374	167.4	-0.00916	0	-0.00305	0	0.01221	0.08545	0.39063	1.19324	2.35291	3.34473	3.97644	4.24194
167.6	0	0.00305	0.02136	0.01831	0.05798	0.24414	0.90027	2.04773	3.16772	3.96729	4.4281	4.58069	167.6	-0.00916	0.00305	-0.01221	0	0.00916	0.08545	0.38452	1.19324	2.35596	3.34167	3.96729	4.23279
167.8	-0.00305	0.00305	0.02441	0.02136	0.04578	0.24719	0.90332	2.03857	3.15552	3.96423	4.4281	4.57764	167.8	0.00305	-0.00305	0	-0.00916	0.0061	0.0885	0.39673	1.18713	2.35596	3.33252	3.96423	4.23584
168	-0.01221	0	0.01221	0.02441	0.04883	0.2533	0.90637	2.04163	3.15552	3.96729	4.4281	4.58069	168	-0.00305	-0.01221	-0.00305	0	0.01831	0.08545	0.39673	1.18408	2.3468	3.33252	3.96423	4.24194
168.2	-0.0061	0.0061	0.01831	0.01831	0.03967	0.2533	0.90332	2.04163	3.15552	3.96118	4.42505	4.58679	168.2	-0.00305	0.00305	0.00305	0.00916	0.00916	0.08545	0.39368	1.18408	2.35291	3.33557	3.97949	4.23584
168.4	-0.0061	0.01526	0.02747	0.01221	0.04272	0.24414	0.90332	2.03857	3.16162	3.96423	4.422	4.58679	168.4	0.0061	-0.00305	-0.00305	0.0061	0.01221	0.07629	0.39368	1.19934	2.35596	3.35083	3.97339	4.23889
168.6	-0.0061	0.00916	0.01526	0.01831	0.04272	0.24109	0.90332	2.03552	3.17078	3.97034	4.4342	4.57153	168.6	-0.00916	-0.00305	0	-0.01526	0.01831	0.09766	0.38452	1.19324	2.35596	3.34473	3.96729	4.2511
168.8	0	0.00916	0.01831	0.01526	0.04578	0.25024	0.89722	2.05078	3.16162	3.97034	4.4281	4.58984	168.8	-0.0061	-0.01221	0	0.0061	0.01526	0.0946	0.39368	1.18713	2.3468	3.35693	3.96423	4.23584
169	0	0.00305	0.01831	0.01831	0.04883	0.24414	0.91553	2.05383	3.15552	3.97034	4.43115	4.57764	169	0.00305	0.00305	0	0.0061	0.00916	0.08545	0.40588	1.18713	2.33765	3.32947	3.96423	4.22058
169.2	0.0061	0.0061	0.01526	0.02747	0.05493	0.2533	0.90027	2.04163	3.16162	3.95813	4.43115	4.58069	169.2	0	0.00305	-0.00305	0.01221	0.01831	0.0885	0.39978	1.19019	2.3468	3.34167	3.96729	4.23584
169.4	0.00305	0.01221	0.02136	0.02136	0.04883	0.2533	0.89417	2.03247	3.15857	3.95813	4.42505	4.58374	169.4	-0.01526	0	-0.00305	0.01221	0.01221	0.09766	0.38147	1.19019	2.3468	3.33862	3.95508	4.23889
169.6	0	0.00916	0.00916	0.01526	0.04578	0.2594	0.90027	2.03552	3.16162	3.97034	4.42505	4.59595	169.6	-0.0061	0.00305	0.0061	-0.00305	0.00305	0.0946	0.39673	1.19934	2.35901	3.33862	3.95813	4.23584
169.8	-0.00305	0.00305	0.01831	0.02747	0.04578	0.24414	0.90942	2.04468	3.16467	3.96729	4.42505	4.58374	169.8	0	-0.00916	0	0	0.01221	0.0824	0.39063	1.18713	2.35596	3.34167	3.95813	4.245
170	0	0.0061	0.02136	0.02441	0.04272	0.2533	0.90332	2.04163	3.16772	3.97034	4.422	4.57764	170	0.01221	0.00305	0.00305	0	0.01526	0.08545	0.38757	1.18713	2.35596	3.33557	3.96118	4.22974
170.2	0	0.00916	0.01526	0.02747	0.03967	0.25024	0.90027	2.03857	3.16162	3.96423	4.43726	4.56848	170.2	-0.01221	-0.0061	-0.00305	0.0061	0.0061	0.09766	0.39978	1.19019	2.34985	3.33252	3.96118	4.23889
170.4	-0.00916	0.01221	0.0061	0.02136	0.04578	0.25024	0.89417	2.03857	3.16467	3.95813	4.41895	4.58374	170.4	-0.00305	-0.00916	0.0061	-0.00305	-0.00305	0.09155	0.39673	1.19934	2.34985	3.34473	3.96118	4.23584
170.6	-0.00305	0	0.01831	0.02441	0.04883	0.24109	0.89722	2.04163	3.16467	3.96118	4.41895	4.58679	170.6	0.0061	0.00305	0.00916	0.00305	0.01221	0.0885	0.39368	1.19629	2.34375	3.34167	3.96423	4.22974
170.8	0	0.00305	0.01526	0.03052	0.05188	0.24414	0.89722	2.03857	3.17078	3.96118	4.422	4.58679	170.8	0.00916	0.0061	0	0.0061	0.00916	0.09766	0.40283	1.19934	2.33459	3.33252	3.96118	4.23279
171	0.00305	0.00305	0.02136	0.02136	0.04883	0.24414	0.89722	2.03552	3.15857	3.96729	4.422	4.58069	171	0.0061	0.00305	-0.0061	-0.00305	0.01526	0.08545	0.39673	1.20239	2.3468	3.32947	3.96423	4.24194
171.2	0.0061	0.01221	0.01526	0.02441	0.05798	0.24719	0.90637	2.04163	3.15552	3.95203	4.4342	4.57764	171.2	-0.00305	0	0.00305	0	0.01526	0.09155	0.38757	1.19934	2.35596	3.32947	3.96118	4.23584
171.4	0	0.0061	0.01831	0.02747	0.05798	0.25024	0.89417	2.03247	3.16162	3.95813	4.4281	4.57764	171.4	-0.00305	0.01221	0	0	0.01221	0.0885	0.38147	1.2085	2.35596	3.33557	3.95813	4.22974
171.6	0	0.00305	0.01831	0.02441	0.05188	0.25635	0.89111	2.03247	3.15247	3.96118	4.42505	4.57764	171.6	0.00305	0.0061	0.00305	0.0061	0.01221	0.08545	0.39368	1.17798	2.3468	3.33862	3.97339	4.23584
171.8	0	0.01221	0.02136	0.03052	0.04578	0.2594	0.90027	2.03247	3.16162	3.95508	4.42505	4.58069	171.8	-0.0061	0.00305	0.00305	0	0.01221	0.08545	0.39368	1.18408	2.33459	3.34167	3.97644	4.23889
172	0.00305	-0.00305	0.02441	0.02747	0.03967	0.2533	0.89722	2.04468	3.15247	3.96118	4.41589	4.57764	172	0	-0.00916	0	0.00916	0.0061	0.08545	0.39673	1.19019	2.34375	3.33252	3.95813	4.23889
172.2	0.00305	0.0061	0.02747	0.02747	0.04883	0.25024	0.90332	2.04163	3.15247	3.95508	4.422	4.57458	172.2	-0.00916	-0.00916	0.00305	0.01221	0.02747	0.07935	0.39978	1.20239	2.35291	3.32947	3.95813	4.245
172.4	0	0.0061	0.01526	0.01526	0.04883	0.24719	0.89722	2.02942	3.16162	3.96423	4.4281	4.58374	172.4	0.0061	0	-0.00305	0	0.01526	0.0885	0.40283	1.19019	2.3407	3.33862	3.95203	4.23279
172.6	-0.00305	0.01221	0.02136	0.02441	0.05798	0.23804	0.89111	2.03857	3.16467	3.95813	4.43115	4.58374	172.6	0.00916	-0.0061	-0.00305	0	0.01221	0.09155	0.39673	1.18713	2.34375	3.33252	3.95813	4.22974
172.8	0	0	0.02441	0.01831	0.04883	0.25024	0.90332	2.03552	3.15552	3.96118	4.422	4.58679	172.8	0.00305	0.00305	0.00305	0.0061	0.0061	0.0885	0.39368	1.19934	2.34375	3.33557	3.96118	4.23889
173	0.00305	0.00305	0.02441	0.02136	0.04578	0.25024	0.90637	2.04163	3.14941	3.96423	4.4281	4.58374	173	0	-0.00305	0.00305	0.00305	0.01526	0.0946	0.38452	1.19934	2.33765	3.33252	3.95203	4.23584
173.2	0	0.0061	0.02136	0.02747	0.04272	0.2533	0.90027	2.04163	3.15857	3.95813	4.4281	4.58679	173.2	0	0	-0.00916	-0.00305	0.01831	0.08545	0.39673	1.18713	2.32849	3.33862	3.95508	4.23584
173.4	0	0	0.02136	0.02441	0.04578	0.24109	0.90332	2.04468	3.15552	3.96729	4.422	4.58374	173.4	0	0	-0.0061	0.0061	0.00305	0.0885	0.39673	1.18408	2.34375	3.33252	3.95813	4.23279
173.6	-0.00305	0.00916	0.02136	0.02747	0.04578	0.2533	0.89722	2.02637	3.15857	3.96118	4.4281	4.57764	173.6	0.00305	0.0061	0	0.01221	0.00305	0.07629	0.39978	1.18713	2.34985	3.32947	3.95508	4.23889
173.8	0	0.01221	0.02441	0.02136	0.04578	0.25024	0.89722	2.03857	3.15552	3.96729	4.4281	4.57458	173.8	-0.01221	-0.0061	0.00305	0.0061	0.01221	0.09155	0.40588	1.19934	2.34375	3.33252	3.95203	4.24805
174	-0.00305	0.01526	0.02441	0.03357	0.05188	0.25024	0.90332	2.03247	3.14636	3.95813	4.43115	4.58374	174	-0.0061	0	-0.00916	0	0.01221	0.0885	0.38757	1.20239	2.35291	3.33557	3.95508	4.23889
174.2	0.00916	0.00916	0.01526	0.03357	0.05188	0.24109	0.89111	2.02942	3.14941	3.96118	4.41895	4.58069	174.2	0.00305	0.0061	-0.00305	0.00916	0.02136	0.09155	0.39063	1.18408	2.33765	3.32642	3.95508	4.22974
174.4	0	0.01221	0.02136	0.01831	0.05188	0.24719	0.89722	2.03247	3.16162	3.95813	4.41895	4.57764	174.4	-0.0061	0.00305	0.01221	0.0061	0.01221	0.0946	0.39673	1.19019	2.34985	3.32947	3.96423	4.23584
174.6	0	0.00305	0.01526	0.01526	0.04883	0.25024	0.89722	2.03552	3.16467	3.96118	4.43115	4.57764	174.6	0	-0.01221	0.01526	0.0061	0.01526	0.0885	0.39673	1.18713	2.34375	3.33252	3.95203	4.22974
174.8	-0.00305	0.00916	0.01526	0.02747	0.05188	0.2533	0.89417	2.03552	3.14941	3.95813	4.41589	4.57458	174.8	0.00305	0.00305	-0.00305	0.00305	0.01221	0.0946	0.40283	1.19324	2.3468	3.32947	3.96423	4.23279
175	0.0061	0.0061	0.01221	0.02441	0.04883	0.24719	0.90332	2.03247	3.15247	3.96423	4.41895	4.58069	175	0	0.01221	0	0.00305	0.01221	0.06714	0.39978	1.19934	2.35291	3.32031	3.95508	4.23889
175.2	0.0061	0.00305	0.02136	0.02441	0.04883	0.2533	0.89417	2.02942	3.14636	3.96729	4.422	4.58069	175.2	-0.00916	0.00305	0.0061	0.0061	0.00916	0.08545	0.39063	1.19934	2.33459	3.31726	3.95203	4.24194
175.4	0	0.00916	0.02747	0.01831	0.05798	0.25024	0.89417	2.03247	3.15552	3.94897	4.43115	4.58374	175.4	-0.01221	0	-0.01221	0.0061	0.01221	0.0885	0.38757	1.19629	2.33765	3.32642	3.95203	4.22363
175.6	0	0.0061	0.01526	0.01526	0.04883	0.2594	0.90942	2.03247	3.15857	3.96729	4.42505	4.57764	175.6	-0.0061	-0.00305	-0.0061	0.01221	0.02136	0.07935	0.39978	1.19324	2.33765	3.33252	3.94592	4.23584
175.8	0	0.00916	0.02136	0.02441	0.03967	0.24719	0.90332	2.03247	3.16162	3.96118	4.4281	4.57458	175.8	0.0061	0.00305	-0.0061	0.0061	0.00305	0.08545	0.40588	1.18713	2.33459	3.33252	3.95203	4.22974
176	0.00305	0.0061	0.01526	0.02441	0.03967	0.23804	0.89417	2.02026	3.15247	3.95508	4.422	4.58984	176	0.00305	0.00305	-0.00305	0.01221	0.00916	0.08545	0.39673	1.19019	2.3407	3.32336	3.95508	4.22668
176.2	0.00305	0.00916	0.02441	0.01831	0.04883	0.2533	0.89417	2.02942	3.15247	3.96118	4.42505	4.58069	176.2	-0.00305	0.00305	-0.0061	0.00916	0.01831	0.09155	0.38757	1.19019	2.3407	3.32031	3.95813	4.22974
176.4	-0.00305	-0.00305	0.01831	0.01221	0.04883	0.25024	0.88806	2.03247	3.15857	3.96423	4.41895	4.57458	176.4	-0.0061	-0.00305	0	-0.00305	0.01526	0.09766	0.39063	1.18103	2.3468	3.31726	3.94897	4.22058
176.6	-0.00305	0.00305	0.01831	0.02136	0.05493	0.24414	0.89417	2.02942	3.14331	3.95813	4.42505	4.57458	176.6	0.00305	0.00305	0.0061	0.00305	0.01221	0.08545	0.38757	1.19629	2.3468	3.33252	3.95813	4.22974
176.8	0	0.00916	0.0061	0.02136	0.05188	0.25024	0.89722	2.02942	3.14331	3.95813	4.4281	4.58069	176.8	-0.01221	0	-0.00305	0.0061	0.00916	0.07935	0.39673	1.18713	2.34985	3.32336	3.96118	4.22668
177	0.0061	0.00305	0.01526	0.01526	0.03967	0.25024	0.89722	2.02942	3.14941	3.95508	4.42505	4.58374	177	-0.0061	0	-0.0061	0.00305	0.01221	0.08545	0.40588	1.18408	2.33154	3.32336	3.95203	4.22974
177.2	-0.00305	0	0.02441	0.02441	0.04578	0.25024	0.90027	2.02637	3.14636	3.95508	4.422	4.58679	177.2	0.00305	0.00916	-0.0061	0.00305	0.0061	0.0885	0.39673	1.19629	2.3468	3.33862	3.94287	4.22974
177.4	0	0.00305	0.02441	0.01831	0.04272	0.24719	0.89111	2.03247	3.15247	3.95508	4.422	4.58069	177.4	-0.01221	0.00305	0.00305	0	0.00916	0.08545	0.39978	1.19019	2.34375	3.32336	3.94897	4.22668
177.6	0.00305	0.01221	0.02136	0.02441	0.04272	0.25635	0.89722	2.02942	3.14026	3.95203	4.42505	4.57764	177.6	-0.01221	0.00305	-0.0061	0	0.00305	0.07935	0.40588	1.19019	2.33459	3.32336	3.96118	4.23584
177.8	0.00305	0	0.01831	0.03052	0.04578	0.24719	0.90332	2.02332	3.14636	3.94897	4.41895	4.57153	177.8	0.00305	0	-0.00305	0.0061	0.01221	0.0885	0.39978	1.18713	2.3468	3.32336	3.95203	4.23584
178	0	0.00916	0.02136	0.01831	0.04883	0.24719	0.89417	2.02332	3.13416	3.95203	4.42505	4.57458	178	0.0061	0	-0.0061	0.0061	0.01526	0.0946	0.38452	1.17798	2.33765	3.32947	3.94897	4.22974
178.2	0.00305	0.00305	0.01526	0.02136	0.04578	0.24719	0.89722	2.03552	3.14331	3.94897	4.4281	4.58679	178.2	-0.00916	0	-0.00305	-0.00305	0.01526	0.0885	0.39063	1.18408	2.3407	3.32947	3.94592	4.22974
178.4	-0.00305	0.0061	0.01526	0.02747	0.06104	0.25024	0.89722	2.02332	3.14331	3.95203	4.4281	4.58069	178.4	-0.01221	-0.0061	0.00305	0.00305	0.01526	0.07324	0.40588	1.19934	2.32849	3.32947	3.95813	4.22974
178.6	-0.0061	0.00916	0.01526	0.02441	0.04578	0.25635	0.90027	2.02637	3.14941	3.95203	4.41895	4.58069	178.6	-0.00916	0	0.00305	-0.00305	0.00305	0.07935	0.40588	1.19324	2.34375	3.32031	3.95813	4.22668
178.8	0.00916	0.0061	0.01831	0.03052	0.04578	0.24414	0.89722	2.02637	3.14026	3.94592	4.42505	4.58069	178.8	-0.01526	0.00305	0.00305	-0.00305	0.00305	0.10071	0.39673	1.18408	2.33765	3.31116	3.94897	4.22974
179	0.00916	0.00305	0.01526	0.02136	0.05188	0.24414	0.89722	2.02637	3.14026	3.95508	4.41589	4.57764	179	-0.0061	0.0061	-0.00305	0.01221	0.00916	0.09766	0.39063	1.18408	2.33765	3.32031	3.96423	4.23279
179.2	-0.0061	0	0.01831	0.01526	0.03662	0.24109	0.89722	2.02637	3.14026	3.96423	4.42505	4.57764	179.2	0.00916	-0.00305	0.00305	0.00916	0.01221	0.07629	0.39673	1.19019	2.32849	3.31726	3.95203	4.23279
179.4	-0.0061	-0.00305	0.01831	0.02136	0.04883	0.25024	0.89722	2.02332	3.14636	3.94897	4.422	4.57764	179.4	-0.0061	0.00916	0	-0.00916	0.0061	0.0946	0.39368	1.19019	2.3468	3.32336	3.96118	4.22363
179.6	0.00305	0.01526	0.01831	0.02136	0.05493	0.24719	0.89417	2.02637	3.13416	3.94897	4.41284	4.58069	179.6	-0.01221	-0.0061	-0.01221	-0.00305	0.00916	0.08545	0.40588	1.18713	2.34375	3.32947	3.95508	4.22668
179.8	-0.00305	0.00916	0.00916	0.01526	0.05493	0.24109	0.89722	2.02026	3.14026	3.95203	4.41895	4.57764	179.8	-0.0061	-0.01221	-0.0061	0	0.01831	0.0885	0.39368	1.19019	2.3407	3.31726	3.94897	4.22974
180	0.00305	0.00305	0.01831	0.01831	0.04883	0.25024	0.89722	2.02332	3.14331	3.95508	4.41589	4.58374	180	0	-0.00916	-0.00916	0	0.01526	0.08545	0.39063	1.18103	2.33459	3.31726	3.95203	4.23889
180.2	-0.00305	0	0.02441	0.01526	0.05188	0.25635	0.89722	2.01721	3.13416	3.95508	4.422	4.57764	180.2	0.00305	0	0.0061	-0.0061	0.01831	0.09155	0.40283	1.19019	2.33154	3.32642	3.94897	4.22668
180.4	0	0.00916	0.01526	0.02136	0.04883	0.25024	0.89417	2.02332	3.14941	3.94592	4.422	4.58069	180.4	0.00305	0.0061	-0.00305	0.00305	0.00916	0.0885	0.39063	1.18408	2.33154	3.32642	3.95203	4.22668
180.6	0.00305	-0.00305	0.02441	0.01831	0.04578	0.24414	0.89417	2.02637	3.1311	3.95508	4.41284	4.57458	180.6	-0.0061	0	-0.01221	0.00916	0.00916	0.07935	0.40588	1.19019	2.33154	3.32947	3.95203	4.24194
180.8	0.00305	0	0.02136	0.02441	0.04272	0.25024	0.90027	2.01721	3.13721	3.94287	4.41284	4.58374	180.8	-0.00916	-0.00305	-0.00305	-0.0061	0.01526	0.0824	0.40283	1.18103	2.3468	3.32031	3.95203	4.23584
181	-0.0061	0.01526	0.01526	0.02136	0.04578	0.24109	0.90637	2.02026	3.13721	3.95203	4.41895	4.58069	181	0	-0.0061	-0.00305	0.0061	0.01831	0.0885	0.38757	1.19629	2.34375	3.31116	3.95813	4.22974
181.2	-0.00305	-0.00305	0.02136	0.01831	0.04883	0.24719	0.89417	2.01416	3.13721	3.94287	4.41589	4.58069	181.2	0	0.00305	-0.0061	0.00305	0.02441	0.09766	0.39368	1.20239	2.33154	3.31726	3.95203	4.22363
181.4	0	0.00916	0.01526	0.01831	0.05188	0.24719	0.89722	2.01111	3.14026	3.94897	4.41895	4.57458	181.4	-0.01221	-0.00305	-0.00305	-0.00305	0.00916	0.08545	0.39063	1.18713	2.32849	3.32336	3.95508	4.22363
181.6	-0.00305	0.00305	0.01526	0.02136	0.05188	0.24414	0.89417	2.02026	3.14026	3.93982	4.422	4.57458	181.6	0	-0.0061	-0.0061	-0.00305	0	0.0946	0.39978	1.18408	2.33154	3.33557	3.95508	4.22668
181.8	0.00305	0.00305	0.01831	0.02136	0.04578	0.2533	0.89417	2.01721	3.1311	3.94592	4.41895	4.58374	181.8	0.00305	0.00305	0.00916	-0.0061	0.01526	0.07629	0.39063	1.19019	2.33154	3.32642	3.94287	4.22668
182	-0.00305	0.0061	0.02747	0.0061	0.06104	0.25024	0.89417	2.02026	3.13416	3.94897	4.40979	4.58374	182	0	-0.0061	0	0.00305	0.00916	0.0824	0.40588	1.18103	2.33154	3.32031	3.95203	4.22974
182.2	0.00305	0	0.02136	0.01221	0.04578	0.24109	0.89417	2.02332	3.13721	3.95813	4.40979	4.58069	182.2	-0.02136	-0.00305	0	0.0061	0.01526	0.09766	0.39673	1.17493	2.33154	3.31726	3.94287	4.22974
182.4	0.00305	0.00305	0.02136	0.02747	0.05188	0.25024	0.89722	2.02332	3.12805	3.94287	4.41284	4.57458	182.4	-0.00916	0	0	0.00305	0.01831	0.09766	0.39673	1.19019	2.33459	3.32031	3.95508	4.22668
182.6	0.0061	0.0061	0.02136	0.02441	0.04883	0.24719	0.88806	2.02637	3.13721	3.95203	4.41589	4.57764	182.6	-0.00305	0.01221	0.00305	0	0	0.07935	0.39673	1.19629	2.33765	3.31726	3.95203	4.23279
182.8	0.0061	-0.00305	0.02136	0.03052	0.04578	0.2533	0.89417	2.00806	3.13416	3.94287	4.41895	4.58069	182.8	0.00305	-0.00916	-0.00916	0	0.0061	0.07935	0.39673	1.18713	2.33765	3.32336	3.95813	4.23279
183	0	-0.00305	0.02136	0.01831	0.04272	0.23804	0.89722	2.01111	3.13416	3.93982	4.41589	4.57458	183	0.00305	-0.01221	0.00305	-0.0061	0.00305	0.07629	0.39978	1.18713	2.33765	3.31726	3.94592	4.23279
183.2	0.0061	0.0061	0.02136	0.02136	0.05493	0.25635	0.89722	2.01416	3.12805	3.93982	4.41589	4.57153	183.2	-0.0061	0	-0.0061	0.00916	0.01221	0.07935	0.38147	1.19019	2.33154	3.32031	3.95508	4.22668
183.4	-0.0061	0.0061	0.02136	0.01526	0.04883	0.24719	0.89722	2.01721	3.13416	3.93677	4.40979	4.58374	183.4	0.00305	-0.01526	0	0	0.01526	0.07019	0.39673	1.19934	2.3407	3.32947	3.94897	4.23279
183.6	0.00305	0.0061	0.01831	0.01831	0.04883	0.24414	0.89111	2.02026	3.1311	3.93982	4.41284	4.57764	183.6	0.00305	0.0061	-0.00305	-0.01221	0.01526	0.09155	0.39673	1.19019	2.34375	3.31116	3.95203	4.22974
183.8	0	0.00916	0.01526	0.02747	0.03967	0.24414	0.89111	2.02332	3.125	3.93677	4.41589	4.57458	183.8	-0.00916	0.0061	0.00305	0	0.01221	0.09155	0.39368	1.17493	2.33154	3.31116	3.95508	4.22668
184	0	0.00305	0.02747	0.02136	0.04883	0.24414	0.89417	2.02026	3.12805	3.93982	4.40979	4.57153	184	-0.0061	-0.00916	0.00916	0	0.00305	0.09155	0.39368	1.18103	2.32544	3.31726	3.94897	4.22668
184.2	-0.00305	-0.00916	0.02441	0.01831	0.03967	0.24109	0.89722	2.01111	3.12195	3.93066	4.40674	4.58679	184.2	-0.01221	-0.0061	0	-0.0061	0.01831	0.09766	0.39978	1.19324	2.32849	3.32336	3.95203	4.22668
184.4	-0.00305	0.00305	0.01526	0.02441	0.04272	0.24719	0.89722	2.01111	3.12195	3.93677	4.41284	4.57764	184.4	-0.01526	0.00305	-0.01221	-0.0061	0.02441	0.0885	0.38757	1.18408	2.31934	3.32336	3.94592	4.22974
184.6	-0.00916	0.00916	0.02136	0.02747	0.04883	0.24719	0.89722	2.01721	3.11584	3.93677	4.41589	4.57458	184.6	-0.00305	0.00305	0	0.01221	0.01221	0.0885	0.38757	1.19019	2.32849	3.31421	3.94592	4.23584
184.8	0.00305	0	0.02441	0.02441	0.04883	0.24719	0.89722	2.01111	3.1189	3.93066	4.40674	4.57458	184.8	-0.00305	-0.00305	-0.0061	0.0061	0	0.08545	0.39368	1.19934	2.33765	3.31421	3.95813	4.23279
185	0.0061	0.00916	0.01831	0.02136	0.05188	0.24414	0.90027	2.02026	3.13416	3.93677	4.40979	4.58069	185	0.00305	-0.0061	0.00305	-0.0061	0.00916	0.0885	0.39673	1.19324	2.32239	3.31726	3.94897	4.21753
185.2	0	0.00916	0.02441	0.02136	0.04883	0.24719	0.88806	2.01721	3.1311	3.94287	4.40979	4.57764	185.2	0.0061	-0.00916	-0.00305	0	0.01831	0.09155	0.40588	1.19019	2.32239	3.31421	3.94897	4.22974
185.4	0.0061	0.0061	0.02441	0.02441	0.05493	0.25635	0.89111	2.005	3.11279	3.93372	4.41589	4.57153	185.4	-0.00305	-0.00305	0	-0.00305	0.00305	0.09766	0.39673	1.18713	2.32544	3.32031	3.95203	4.22668
185.6	-0.0061	0.0061	0.01526	0.02441	0.04578	0.24719	0.88806	2.01416	3.12195	3.94287	4.40674	4.58069	185.6	-0.00305	-0.00305	0	0.00305	0.01221	0.0885	0.38757	1.17493	2.32849	3.31116	3.94287	4.23279
185.8	0	0	0.02441	0.02136	0.05798	0.24109	0.89111	2.00806	3.12805	3.94287	4.41589	4.57764	185.8	-0.00305	0.00305	-0.01526	0.01221	0.02441	0.0885	0.39368	1.18713	2.32239	3.31726	3.94897	4.22668
186	0.01221	0.00916	0.02747	0.02747	0.05798	0.24414	0.89722	2.005	3.1189	3.93372	4.41895	4.58069	186	0	0	-0.00305	0	0.01221	0.09766	0.39368	1.19324	2.32239	3.31421	3.93677	4.22668
186.2	0	0.00916	0.02441	0.02747	0.05188	0.25024	0.89417	2.00806	3.12805	3.93982	4.41284	4.58679	186.2	0	0	0.0061	0	0.01526	0.0946	0.39978	1.19019	2.32544	3.31726	3.94897	4.22668
186.4	0	0.00305	0.01831	0.02136	0.05188	0.24414	0.89111	2.01111	3.12805	3.93677	4.41284	4.57458	186.4	-0.00305	-0.0061	0.00916	0.0061	0.01526	0.0885	0.39368	1.18713	2.34375	3.31421	3.94592	4.22668
186.6	0	0.01221	0.01831	0.01831	0.05188	0.24414	0.89111	2.005	3.11584	3.93982	4.41284	4.56848	186.6	0.00916	-0.0061	0.00916	0	0.00916	0.08545	0.39063	1.18408	2.33154	3.31421	3.93677	4.23279
186.8	0.00305	0.0061	0.01831	0.02747	0.03967	0.24719	0.89111	2.01111	3.12195	3.94287	4.41284	4.58069	186.8	-0.00305	-0.00916	-0.0061	0.00305	0.01526	0.08545	0.39063	1.18408	2.32849	3.31421	3.95203	4.22058
187	0.00305	0	0.02441	0.01831	0.05188	0.25024	0.88806	2.01111	3.1311	3.93372	4.41284	4.57458	187	-0.00916	0.00305	-0.00305	0.0061	0.01831	0.08545	0.39673	1.19324	2.31934	3.32031	3.95813	4.22668
187.2	-0.0061	0	0.02136	0.01526	0.05188	0.24719	0.88806	2.01416	3.1189	3.93372	4.40369	4.58069	187.2	-0.00305	0.00916	-0.00305	0.0061	0.00916	0.0885	0.38757	1.18103	2.32849	3.30811	3.94897	4.23279
187.4	0.0061	0.00305	0.02136	0.02136	0.05493	0.23499	0.88196	2.01721	3.12195	3.93677	4.40674	4.56848	187.4	0	0	-0.00305	0.00916	0.01221	0.0824	0.39368	1.19019	2.32239	3.31726	3.93677	4.23279
187.6	-0.00305	0.01526	0.01831	0.02441	0.05493	0.25024	0.89111	1.9989	3.12805	3.93677	4.422	4.58679	187.6	-0.00305	-0.0061	0.00305	0.00916	0.00916	0.08545	0.39673	1.20544	2.32544	3.31726	3.93982	4.23279
187.8	0.0061	0.00916	0.02747	0.02747	0.04883	0.25024	0.89417	2.005	3.125	3.94287	4.40979	4.57458	187.8	0	0.00305	0	0	0.00305	0.10071	0.39673	1.18408	2.32239	3.30505	3.93066	4.22974
188	0.0061	0.00305	0.01526	0.02441	0.04883	0.24414	0.89417	2.00195	3.1311	3.92761	4.40979	4.57458	188	0.00305	0.0061	0.00305	0	0.02747	0.09766	0.40894	1.18103	2.31628	3.302	3.93372	4.23279
188.2	-0.00305	0	0.02136	0.03052	0.04578	0.24414	0.89417	2.01111	3.1189	3.93372	4.41589	4.58069	188.2	0	0.00916	0.00305	0.01221	0.01831	0.0824	0.40283	1.18103	2.32239	3.32642	3.93677	4.22363
188.4	-0.00305	0.00305	0.02136	0.02136	0.04883	0.25024	0.88806	1.9989	3.12195	3.94287	4.41589	4.58679	188.4	-0.00305	0.00305	-0.0061	0.01526	0.0061	0.0885	0.38757	1.18713	2.3407	3.31421	3.95508	4.21753
188.6	0.00305	0.01221	0.02441	0.02136	0.05798	0.25024	0.89111	2.00195	3.12805	3.94287	4.40979	4.57153	188.6	-0.01526	0	-0.00305	0	0.00305	0.09155	0.39368	1.18713	2.32239	3.31116	3.95508	4.22974
188.8	0.0061	0.00305	0.02747	0.02747	0.04578	0.24719	0.89111	2.01111	3.12805	3.92761	4.40979	4.58069	188.8	0.0061	-0.0061	0	-0.00305	0.01526	0.08545	0.39978	1.19324	2.32239	3.31421	3.93982	4.22974
189	0.0061	0.01526	0.01831	0.01526	0.04883	0.24719	0.88501	2.00806	3.12195	3.92456	4.40674	4.57153	189	-0.0061	0.00305	-0.0061	-0.00305	0.02441	0.09155	0.39368	1.19324	2.32544	3.31421	3.93066	4.22668
189.2	0	0.00916	0.01526	0.02441	0.04883	0.25024	0.88196	2.01111	3.12195	3.93982	4.40979	4.57153	189.2	-0.00916	0	-0.00305	0.01221	0.01526	0.0946	0.39063	1.17798	2.32544	3.30811	3.94897	4.22974
189.4	0	0.0061	0.02441	0.02747	0.04578	0.24719	0.88501	2.005	3.11584	3.93982	4.41895	4.57458	189.4	-0.00305	0	0.00305	0.0061	0.0061	0.0885	0.39673	1.18408	2.32239	3.31421	3.94287	4.21448
189.6	0.00305	0.00916	0.02441	0.01831	0.05188	0.24414	0.88806	2.005	3.12195	3.93982	4.40979	4.58679	189.6	0	0.00305	-0.0061	0.0061	0.00916	0.0824	0.39368	1.20239	2.31323	3.31116	3.94592	4.22363
189.8	-0.0061	0.0061	0.01221	0.02747	0.04272	0.24719	0.89417	1.9989	3.11584	3.93372	4.41284	4.58069	189.8	-0.0061	0.00916	-0.00305	0.00916	0.00916	0.09155	0.39063	1.18103	2.31323	3.31116	3.94592	4.22363
190	0.0061	0.00305	0.02747	0.02441	0.04272	0.24719	0.89111	2.01111	3.12195	3.93372	4.40674	4.58069	190	0.00916	-0.0061	0.0061	0.00916	0.01526	0.08545	0.39368	1.18713	2.31628	3.30505	3.93677	4.23279
190.2	0.00305	0	0.02136	0.02136	0.04883	0.24109	0.89111	2.00806	3.11584	3.93677	4.40979	4.57458	190.2	-0.00305	-0.00916	0.00305	0	0.00305	0.07629	0.39063	1.17493	2.33154	3.30505	3.93677	4.22974
190.4	0	0.00305	0.02136	0.03052	0.05188	0.25024	0.88501	2.00806	3.125	3.92761	4.40979	4.57764	190.4	-0.00305	-0.00916	0.00305	0	0.00916	0.07935	0.38757	1.17798	2.33154	3.29895	3.93372	4.22363
190.6	-0.0061	0.0061	0.01526	0.02441	0.04883	0.24109	0.88501	2.00806	3.1189	3.92761	4.40369	4.57458	190.6	0	0	0.00305	0.00305	0.02747	0.0885	0.39673	1.18103	2.31934	3.302	3.94592	4.22058
190.8	0.00305	-0.00305	0.01831	0.02441	0.04272	0.24719	0.88806	2.00806	3.1189	3.93677	4.40369	4.58069	190.8	-0.0061	0	0.0061	0.00305	0.01831	0.08545	0.40894	1.18103	2.31934	3.31421	3.93677	4.22058
191	0	0.01831	0.01831	0.01831	0.03967	0.25024	0.88501	2.01111	3.11584	3.93372	4.41284	4.56848	191	-0.0061	0.00305	-0.00305	0.0061	0.01526	0.0946	0.39368	1.18408	2.32239	3.32031	3.93677	4.22363
191.2	0	0.0061	0.02747	0.02136	0.05493	0.24414	0.88196	2.005	3.11584	3.93677	4.40674	4.57458	191.2	-0.00305	0.00916	0	0.01526	0.00916	0.07935	0.38757	1.19629	2.31934	3.30505	3.93982	4.21448
191.4	0.0061	-0.00305	0.01831	0.02136	0.04883	0.24414	0.89417	2.005	3.12195	3.93982	4.40979	4.57458	191.4	0	-0.00916	0	0	0.02441	0.0885	0.39978	1.18713	2.31628	3.29285	3.93677	4.22363
191.6	-0.00305	0	0.02136	0.02441	0.04578	0.24109	0.88501	2.005	3.11584	3.93066	4.41284	4.57458	191.6	-0.00305	-0.00916	0	0	0.01526	0.08545	0.40588	1.17798	2.31934	3.31116	3.94592	4.22363
191.8	0.00305	0.00916	0.01526	0.02441	0.05188	0.23499	0.89111	1.9989	3.1189	3.92456	4.422	4.57764	191.8	0.00305	0	0	0.00916	0.0061	0.09155	0.39978	1.18713	2.31934	3.302	3.92761	4.21448
192	0.00305	0.01221	0.02136	0.02441	0.04272	0.24719	0.88806	2.00195	3.12195	3.93677	4.41895	4.57764	192	0.00305	0.00305	0.00305	0.00916	0.01831	0.0946	0.40588	1.19019	2.32544	3.31116	3.93982	4.22058
192.2	0	0.0061	0.01831	0.01526	0.04883	0.2594	0.88806	2.005	3.1189	3.93066	4.40674	4.58069	192.2	0.00305	0.00305	0	0.01221	0.01831	0.10071	0.39978	1.18408	2.32239	3.29285	3.93982	4.22974
192.4	0.0061	0.00305	0.02136	0.02747	0.05188	0.24414	0.88196	1.9989	3.1189	3.93677	4.40979	4.57764	192.4	-0.00305	0.00305	0.0061	-0.00305	0.01221	0.0885	0.39368	1.17798	2.31018	3.30505	3.93372	4.22668
192.6	-0.0061	0.0061	0.01831	0.01831	0.05188	0.25635	0.89111	2.00806	3.12195	3.93066	4.40979	4.57458	192.6	0.00305	-0.00305	0.00305	-0.00305	0.01831	0.0885	0.39368	1.18713	2.31323	3.2959	3.93066	4.22058
192.8	0.0061	0.00916	0.01831	0.01526	0.04578	0.24109	0.88806	2.005	3.10669	3.93066	4.40369	4.57458	192.8	-0.00916	-0.00305	-0.0061	0.0061	0.01221	0.0946	0.38452	1.18408	2.32849	3.29895	3.93677	4.21753
193	0.0061	0.0061	0.02441	0.01526	0.05188	0.2533	0.88806	2.005	3.10669	3.93372	4.40979	4.57153	193	0	-0.00305	-0.00305	0.01221	0.01526	0.0824	0.40588	1.18103	2.32544	3.31421	3.94592	4.21143
193.2	0.0061	0.00916	0.03052	0.01526	0.03967	0.24414	0.88196	1.99585	3.10669	3.93066	4.40369	4.57764	193.2	-0.0061	-0.0061	0	0.00305	0.01526	0.0885	0.40588	1.19019	2.31628	3.2959	3.93372	4.21143
193.4	-0.00305	0	0.02441	0.02136	0.03357	0.24414	0.8728	2.00195	3.10974	3.93066	4.41895	4.58069	193.4	-0.00916	0.0061	-0.00916	0.0061	0.01831	0.08545	0.39063	1.18408	2.31628	3.302	3.93982	4.21753
193.6	0	0	0.02136	0.01831	0.04883	0.24719	0.88501	1.9928	3.1189	3.92761	4.40979	4.57764	193.6	-0.00305	-0.0061	-0.0061	0.00305	0.01831	0.09766	0.39368	1.19629	2.31934	3.30505	3.93372	4.21143
193.8	0.00916	0.00305	0.01831	0.02441	0.05188	0.24719	0.88806	1.99585	3.10974	3.93066	4.40674	4.58374	193.8	-0.0061	0.0061	-0.0061	0.00305	0	0.07629	0.39673	1.18713	2.31018	3.302	3.92456	4.20837
194	0.00305	0	0.01831	0.01831	0.04578	0.24109	0.89111	2.00195	3.10364	3.92761	4.41284	4.5929	194	0.0061	0.0061	0.00305	0.0061	0.01221	0.0885	0.40894	1.18408	2.32544	3.29285	3.94287	4.22058
194.2	0.0061	0.0061	0.02441	0.02136	0.03967	0.23804	0.87891	1.9928	3.10974	3.93372	4.40979	4.58069	194.2	0	-0.0061	0	0.00305	0.0061	0.08545	0.40283	1.18713	2.31934	3.28979	3.93982	4.22363
194.4	-0.0061	0.01221	0.01526	0.02136	0.04883	0.24719	0.89417	2.00195	3.11584	3.93066	4.40674	4.57153	194.4	-0.00305	0.00305	-0.00305	0.0061	0.01831	0.07935	0.39673	1.17798	2.31934	3.30811	3.92456	4.22058
194.6	-0.00305	0.01221	0.01831	0.02747	0.05493	0.24109	0.89417	1.9928	3.10364	3.93372	4.40674	4.57153	194.6	0	0.00305	0	0	0.01526	0.07629	0.39673	1.16882	2.33765	3.29895	3.94592	4.21448
194.8	-0.0061	0.00305	0.01526	0.01526	0.04578	0.25024	0.88806	1.9928	3.1189	3.91846	4.40063	4.57153	194.8	-0.00916	0	-0.00305	0.00305	0.01221	0.08545	0.39978	1.18103	2.31934	3.30811	3.93677	4.22363
195	0	-0.0061	0.01831	0.01526	0.04578	0.24719	0.88501	1.9928	3.11279	3.92456	4.40674	4.56543	195	0	-0.01221	0	-0.0061	0.00916	0.0824	0.39368	1.18713	2.31323	3.2959	3.95508	4.22058
195.2	-0.0061	0	0.01831	0.02136	0.05188	0.24414	0.88806	1.9928	3.10364	3.93372	4.40979	4.57764	195.2	0.00305	-0.00305	0.00305	0	0.00916	0.0885	0.40283	1.19019	2.31323	3.2959	3.93372	4.21753
195.4	0.0061	0.00916	0.01831	0.01831	0.04272	0.24719	0.89722	1.9989	3.10974	3.92456	4.40369	4.58069	195.4	-0.00916	0.00305	0.00305	0.00916	0.01221	0.08545	0.39063	1.17493	2.31323	3.29895	3.93066	4.21448
195.6	0.0061	0.00305	0.02441	0.02441	0.04272	0.24414	0.89111	1.9928	3.10669	3.93066	4.41284	4.58069	195.6	-0.01526	-0.0061	-0.0061	0.00916	0.01831	0.0885	0.40283	1.17493	2.32544	3.2959	3.93677	4.21448
195.8	0	0	0.01831	0.02747	0.05188	0.24414	0.88501	1.99585	3.10669	3.92761	4.41589	4.57458	195.8	-0.00305	-0.00305	-0.01221	-0.0061	0.01221	0.09155	0.41199	1.19019	2.31323	3.30811	3.93677	4.20837
196	-0.0061	0.00916	0.01831	0.02136	0.05188	0.24719	0.88806	1.99585	3.10974	3.92761	4.40674	4.58069	196	-0.00305	0	0.0061	0.0061	0.01221	0.08545	0.39368	1.17188	2.31628	3.302	3.93677	4.22058
196.2	0	0.00305	0.00916	0.02136	0.05188	0.24414	0.88806	2.005	3.10669	3.91846	4.40674	4.57153	196.2	-0.00305	0	0	0.00305	0.00916	0.0946	0.38452	1.17798	2.32849	3.2959	3.93677	4.21448
196.4	0	0.00305	0.01831	0.02136	0.04578	0.2533	0.88501	1.99585	3.10669	3.91846	4.40979	4.57458	196.4	-0.0061	0.0061	0.0061	0.00916	0.01221	0.0885	0.39978	1.18713	2.31934	3.29895	3.93066	4.20837
196.6	0.0061	0.00916	0.01831	0.01526	0.03967	0.24109	0.88501	1.9928	3.10669	3.92151	4.39758	4.57153	196.6	0.00916	0.00305	0.00305	-0.00916	0.0061	0.07935	0.39673	1.19324	2.32239	3.302	3.93677	4.22058
196.8	0	0.00916	0.02441	0.02136	0.05188	0.24109	0.88196	1.9928	3.10669	3.92456	4.39758	4.57764	196.8	-0.0061	0.00305	-0.00305	-0.0061	0.01221	0.06714	0.39368	1.17798	2.32239	3.29285	3.93372	4.22363
197	-0.0061	0.00305	0.02747	0.02441	0.04272	0.24414	0.88806	1.9928	3.10059	3.91846	4.40369	4.56543	197	-0.01831	-0.00305	-0.0061	-0.0061	0.00916	0.0885	0.39673	1.17798	2.32239	3.28674	3.93066	4.20532
197.2	-0.0061	0.00305	0.01831	0.02441	0.04578	0.23804	0.88501	1.98975	3.10059	3.92151	4.40369	4.58069	197.2	-0.0061	-0.00916	-0.00916	-0.00305	0.01526	0.08545	0.39673	1.19629	2.31628	3.29895	3.93677	4.21448
197.4	0.00305	0.0061	0.01526	0.01831	0.04883	0.24719	0.88196	1.9928	3.10364	3.92151	4.40674	4.58374	197.4	-0.0061	0.0061	-0.00305	0.00305	0.01526	0.09155	0.39978	1.18713	2.31018	3.30811	3.92761	4.22058
197.6	0.00305	0.00305	0.02441	0.02747	0.04578	0.23804	0.88806	1.98669	3.09448	3.91846	4.40063	4.57458	197.6	-0.0061	-0.0061	0.00305	0.00916	0.01831	0.0885	0.40283	1.18408	2.31628	3.2959	3.93066	4.22058
197.8	0.00305	0	0.01831	0.03052	0.04883	0.24109	0.88196	1.98975	3.09753	3.92151	4.40369	4.57458	197.8	-0.00305	-0.00305	-0.0061	-0.00916	0.01831	0.08545	0.39673	1.18103	2.31934	3.28979	3.93066	4.20837
198	0	0	0.00916	0.02441	0.04883	0.24719	0.88501	1.9928	3.09753	3.91846	4.40674	4.57153	198	0.0061	0.00305	0.00305	-0.01221	0.01221	0.0885	0.39978	1.18408	2.32544	3.29895	3.92761	4.21448
198.2	0.00305	0.00916	0.01831	0.01831	0.05188	0.23804	0.88196	1.98669	3.10059	3.91541	4.40369	4.58069	198.2	-0.00305	0	-0.0061	-0.00305	0.01831	0.08545	0.39368	1.19019	2.32239	3.29895	3.93372	4.22363
198.4	-0.0061	0.00916	0.01831	0.01526	0.04578	0.24414	0.89417	1.98669	3.10059	3.91541	4.40063	4.57764	198.4	0.00305	-0.00916	-0.00305	0.00305	0.00916	0.0885	0.39978	1.18713	2.31628	3.302	3.93982	4.22668
198.6	-0.00305	0.0061	0.02136	0.01831	0.05188	0.24414	0.88501	1.9928	3.10059	3.91846	4.40369	4.57458	198.6	-0.00916	-0.00305	0.00305	-0.00305	0.00916	0.08545	0.39978	1.18408	2.31323	3.30505	3.93372	4.21753
198.8	-0.00305	0	0.02441	0.02441	0.04883	0.25024	0.88501	1.99585	3.10974	3.91846	4.40063	4.56543	198.8	0.00305	0.00305	-0.0061	0.00916	0.01221	0.09155	0.39673	1.18103	2.31934	3.30505	3.92761	4.21448
199	0	0.00916	0.02441	0.02441	0.05798	0.24109	0.89111	1.98975	3.10059	3.91541	4.39453	4.57764	199	-0.00305	0	-0.00916	0.00916	0.01221	0.0885	0.39978	1.18408	2.32544	3.28674	3.93066	4.21448
199.2	0	0.0061	0.01831	0.02136	0.04883	0.24414	0.88806	1.98975	3.09753	3.92151	4.39758	4.57458	199.2	-0.00305	-0.00916	-0.0061	-0.01221	0.0061	0.08545	0.39673	1.18103	2.31934	3.30505	3.93677	4.22058
199.4	0.00305	0.0061	0.02747	0.02136	0.04578	0.23499	0.87891	1.98975	3.08838	3.9093	4.40674	4.57458	199.4	-0.0061	-0.00916	0	-0.0061	0.00305	0.09766	0.38757	1.18408	2.31934	3.2959	3.93982	4.21753
199.6	0	0.00305	0.02441	0.02136	0.04578	0.24109	0.87585	1.9928	3.09753	3.9093	4.39453	4.57458	199.6	-0.0061	0.00305	0.00305	0.00305	0.00916	0.08545	0.38757	1.18103	2.32544	3.29285	3.93677	4.22363
199.8	0	0	0.01526	0.02136	0.04883	0.25024	0.8728	1.98364	3.09448	3.91541	4.39148	4.57764	199.8	-0.01221	0	-0.0061	-0.0061	0.01221	0.0824	0.39063	1.19324	2.31323	3.28674	3.93066	4.21753
200	-0.00305	0	0.02136	0.02747	0.04883	0.24719	0.89111	1.98975	3.10059	3.91235	4.39453	4.57153	200	0	0	-0.00305	0.00305	0.01526	0.07629	0.40283	1.17798	2.32239	3.2959	3.94287	4.21448
200.2	-0.0061	0.00916	0.02136	0.02747	0.04578	0.25024	0.88196	1.98364	3.08838	3.9032	4.40063	4.57153	200.2	0.0061	-0.0061	0	-0.00305	0.02136	0.08545	0.39673	1.17798	2.31323	3.28979	3.93982	4.21143
200.4	0.00305	0.00305	0.02441	0.02136	0.04272	0.24719	0.88501	1.98059	3.10364	3.91541	4.40063	4.57153	200.4	0.01221	-0.0061	0	0.00305	0.00916	0.08545	0.39368	1.17798	2.31934	3.302	3.93982	4.21448
200.6	0	0.00305	0.02441	0.02747	0.04578	0.24414	0.88196	1.98059	3.08838	3.91541	4.40369	4.58069	200.6	0	0	-0.00305	0.00305	0.0061	0.0824	0.39673	1.18713	2.31323	3.2959	3.92761	4.21448
200.8	0	0.01526	0.02441	0.02136	0.03967	0.23499	0.87891	1.98059	3.10059	3.91235	4.39453	4.57764	200.8	0.0061	-0.0061	0	-0.0061	0.00916	0.0946	0.39063	1.18408	2.30103	3.29895	3.92761	4.21448
201	0.00305	0.01221	0.02441	0.01831	0.04272	0.25024	0.87891	1.98975	3.08838	3.9093	4.39758	4.57458	201	-0.00305	-0.00305	0.00916	0.00916	0.01831	0.09766	0.39978	1.17188	2.31934	3.28369	3.93066	4.21753
201.2	0.00916	0.00916	0.02747	0.02747	0.05188	0.24719	0.88196	1.98975	3.08533	3.91541	4.40369	4.57764	201.2	-0.01221	-0.0061	0.00916	0.0061	-0.00305	0.09155	0.38452	1.17798	2.32239	3.29285	3.92151	4.21448
201.4	0	0.00916	0.02441	0.02136	0.05188	0.24414	0.88196	1.98364	3.09448	3.9093	4.39758	4.56848	201.4	-0.00916	0.0061	-0.0061	0.0061	0.0061	0.08545	0.38452	1.19324	2.32239	3.29285	3.93372	4.22058
201.6	-0.00305	0.0061	0.02441	0.03052	0.04272	0.25024	0.89111	1.98059	3.09143	3.90625	4.39148	4.57153	201.6	0	-0.00305	0.00305	0	0.01831	0.07629	0.39368	1.17493	2.31628	3.29285	3.93677	4.21448
201.8	0	0.00305	0.02441	0.02136	0.05188	0.25024	0.88501	1.98975	3.09448	3.9093	4.39453	4.58069	201.8	0	-0.0061	-0.00305	0.00305	0.01526	0.09155	0.39978	1.19019	2.32239	3.28674	3.93066	4.22058
202	0	0	0.02136	0.02136	0.04883	0.24109	0.87891	1.97754	3.09143	3.90625	4.39453	4.58069	202	-0.00916	-0.00916	-0.0061	0.00305	0.01831	0.0885	0.39063	1.18408	2.31323	3.29285	3.93372	4.21753
202.2	0	0.00916	0.02441	0.02747	0.04272	0.24414	0.88196	1.98975	3.08838	3.9093	4.38538	4.57764	202.2	0.0061	-0.0061	0	0.0061	0.01221	0.08545	0.38757	1.18408	2.31018	3.28369	3.93066	4.22058
202.4	-0.01221	0.00305	0.01221	0.01831	0.04883	0.24719	0.88196	1.98364	3.08838	3.91846	4.39758	4.57458	202.4	0.00305	0	0.00305	0.0061	0.01221	0.0885	0.39368	1.18408	2.31934	3.28369	3.92761	4.20532
202.6	0	0.00305	0.02136	0.01831	0.04578	0.2533	0.87585	1.98975	3.09448	3.90625	4.40369	4.57153	202.6	0.0061	-0.00305	0	0.0061	0	0.09155	0.41199	1.17493	2.32239	3.2959	3.93066	4.20837
202.8	0.00305	0.00916	0.02441	0.02136	0.04883	0.24109	0.88196	1.98059	3.09753	3.9032	4.39758	4.57153	202.8	0.00305	-0.00916	-0.00305	0	0.02747	0.08545	0.39673	1.18408	2.30713	3.28979	3.93066	4.20837
203	0	0.00916	0.01831	0.02747	0.04883	0.24414	0.88196	1.98364	3.09753	3.90625	4.40063	4.57153	203	-0.00916	0	-0.0061	0.00916	0.03052	0.08545	0.38757	1.17798	2.30713	3.28674	3.93372	4.22058
203.2	0.00305	0.01221	0.02136	0.02136	0.04578	0.24109	0.88196	1.97449	3.09448	3.91235	4.39758	4.57153	203.2	-0.01526	0.0061	0	-0.0061	0.01221	0.0885	0.39063	1.18713	2.31018	3.28979	3.92761	4.21753
203.4	0.00305	0.00305	0.03052	0.02136	0.04578	0.24414	0.88806	1.98669	3.09448	3.90625	4.39148	4.57153	203.4	0.00916	-0.00305	-0.00916	0.00305	-0.0061	0.09766	0.39063	1.19019	2.31934	3.302	3.93066	4.22058
203.6	0.00305	0.0061	0.03052	0.01831	0.04883	0.24414	0.88501	1.97754	3.09143	3.90625	4.39758	4.57458	203.6	0.00305	-0.00305	0	0.00916	0.01221	0.09155	0.40283	1.18103	2.31018	3.28369	3.92761	4.22058
203.8	-0.00305	0.01526	0.03052	0.02441	0.04578	0.23499	0.8728	1.97754	3.09448	3.90625	4.39453	4.56543	203.8	-0.00305	-0.00916	0.0061	0.01221	0.01221	0.0946	0.39063	1.18103	2.32239	3.28064	3.93372	4.22058
204	0.0061	0.00916	0.02441	0.02747	0.04883	0.24109	0.87585	1.98669	3.08533	3.9032	4.40063	4.57458	204	-0.00916	-0.00916	0.01221	0	0.01526	0.0824	0.38452	1.19019	2.31934	3.2959	3.93677	4.22058
204.2	0.00305	0.00305	0.01526	0.01526	0.05493	0.25024	0.86975	1.97449	3.08838	3.90625	4.39758	4.56848	204.2	-0.01221	0	-0.00305	0.00916	0.01221	0.10071	0.39368	1.19019	2.32239	3.30505	3.92761	4.22058
204.4	0	0.00305	0.01831	0.03662	0.05188	0.24719	0.87585	1.98059	3.08228	3.90625	4.39148	4.57458	204.4	0	0.00916	-0.0061	0.00305	0.00916	0.09155	0.39978	1.17798	2.32239	3.28064	3.9093	4.21143
204.6	0.0061	0.00916	0.02136	0.02747	0.04578	0.23804	0.88196	1.97754	3.09448	3.90625	4.38843	4.57764	204.6	0.00916	0	-0.00916	-0.00305	0.00305	0.09766	0.39673	1.17188	2.31323	3.28674	3.92151	4.20837
204.8	-0.00305	0.01221	0.02441	0.02441	0.04883	0.24109	0.87585	1.97754	3.09753	3.89709	4.38843	4.57764	204.8	0	0	0	0.00305	0.01831	0.0885	0.40588	1.18713	2.31018	3.28369	3.92151	4.20532
205	0.0061	0	0.02441	0.01831	0.05188	0.24414	0.88196	1.98059	3.08533	3.91235	4.39758	4.56543	205	-0.0061	-0.00305	0	0.0061	0.01526	0.0946	0.39673	1.17798	2.31323	3.29285	3.92456	4.22058
205.2	0	0.0061	0.02441	0.02136	0.04883	0.24109	0.88196	1.98059	3.08533	3.90625	4.39758	4.57153	205.2	-0.00305	0	0.0061	0.01221	0.01221	0.0885	0.39673	1.18408	2.31628	3.28979	3.92456	4.22058
205.4	0.00305	0.00305	0.02441	0.02747	0.05188	0.24109	0.87891	1.98059	3.10059	3.89404	4.39758	4.57458	205.4	0	0.0061	0.0061	0.01221	0.01526	0.07935	0.39673	1.20239	2.31628	3.28064	3.92151	4.22058
205.6	-0.00305	-0.00305	0.02441	0.03357	0.04883	0.25024	0.87585	1.98669	3.08533	3.9032	4.40063	4.57458	205.6	0	0	0.01221	0.00305	0.01526	0.09155	0.39673	1.18103	2.31018	3.26843	3.92761	4.21143
205.8	0.0061	0.0061	0.02136	0.03052	0.04883	0.24414	0.8728	1.97449	3.08228	3.9032	4.39148	4.57153	205.8	-0.01221	-0.0061	0.00305	0.00305	0.01831	0.09155	0.39673	1.17188	2.31628	3.27759	3.93066	4.19922
206	0.0061	0.01221	0.02136	0.03052	0.04883	0.25635	0.88501	1.97449	3.09143	3.9032	4.38843	4.57764	206	0.00916	-0.00305	0	0	0.02136	0.0885	0.39673	1.17188	2.30103	3.29285	3.92761	4.21448
206.2	0.00305	0.01526	0.01526	0.02441	0.04883	0.25024	0.87891	1.97754	3.08533	3.90625	4.39148	4.56543	206.2	0.00305	-0.0061	-0.0061	0.0061	0.01831	0.0946	0.39368	1.18408	2.31323	3.29895	3.92761	4.22668
206.4	-0.0061	0.00305	0.02136	0.01831	0.04883	0.24719	0.88196	1.98059	3.08533	3.90015	4.39148	4.56848	206.4	-0.0061	0	0.00305	0.00916	0	0.0885	0.38757	1.18713	2.31018	3.28369	3.93066	4.20837
206.6	0.00305	0.00916	0.01526	0.01526	0.04883	0.24719	0.8728	1.97144	3.07922	3.9093	4.39148	4.57153	206.6	-0.00305	0.00305	0	0.00916	0.01221	0.09766	0.39673	1.18103	2.31323	3.28369	3.92151	4.21448
206.8	0	0.00305	0.02136	0.02441	0.04883	0.24109	0.87585	1.97449	3.08533	3.91541	4.39758	4.58069	206.8	0	0.00916	0.00305	0.00916	0.01221	0.0824	0.39673	1.17798	2.32239	3.28369	3.91846	4.21448
207	-0.00916	0.00916	0.02136	0.02441	0.04578	0.23804	0.87585	1.98364	3.08228	3.91541	4.39758	4.57764	207	-0.00305	-0.00305	-0.00305	0.00916	0.00916	0.07324	0.38757	1.18408	2.32544	3.28369	3.92151	4.21448
207.2	-0.00305	0	0.02747	0.02136	0.04578	0.24109	0.88196	1.97449	3.08533	3.89709	4.39148	4.57153	207.2	-0.0061	0	0	-0.00305	0.01526	0.09155	0.39673	1.19019	2.31934	3.28674	3.93677	4.20837
207.4	-0.00305	0.00916	0.02441	0.02441	0.04272	0.2533	0.87585	1.96838	3.07922	3.90015	4.39758	4.56543	207.4	-0.0061	0.01526	-0.00916	0.00916	0.01526	0.09155	0.39978	1.17798	2.31018	3.28369	3.92761	4.21753
207.6	0.00305	0.01831	0.02136	0.02441	0.05188	0.23804	0.86975	1.97144	3.07922	3.9032	4.39453	4.56848	207.6	-0.00916	-0.01221	-0.00305	0.0061	0.01526	0.09766	0.39368	1.18713	2.30713	3.28369	3.92151	4.21448
207.8	0.00305	0.00305	0.01831	0.02136	0.05188	0.24414	0.88806	1.97449	3.08533	3.90625	4.39148	4.57458	207.8	-0.0061	0	0.00916	0.00305	0.02136	0.07935	0.39368	1.17188	2.31934	3.28064	3.91846	4.21448
208	0.00305	0.0061	0.02441	0.01526	0.04578	0.24414	0.87585	1.97144	3.07922	3.9032	4.37927	4.56848	208	-0.00916	0.00305	0.0061	0.01221	0.01526	0.07935	0.39978	1.17798	2.32239	3.28064	3.92456	4.19922
208.2	0	0.00305	0.02441	0.03357	0.04578	0.23804	0.86975	1.97144	3.08228	3.90625	4.38843	4.57153	208.2	0.00305	0.00305	-0.0061	0.00916	0.02747	0.10071	0.39063	1.18408	2.30713	3.28369	3.92151	4.20837
208.4	0.00305	0.00305	0.02441	0.01831	0.05493	0.24719	0.86975	1.96838	3.08228	3.91235	4.40063	4.56848	208.4	0.0061	0.0061	-0.00305	0.0061	0.01526	0.08545	0.39063	1.18408	2.30408	3.28064	3.92151	4.21448
208.6	-0.00305	0	0.02136	0.02136	0.03662	0.24719	0.8728	1.97144	3.07922	3.89709	4.39758	4.57458	208.6	-0.0061	0.00305	-0.00305	0.00305	0.01526	0.07935	0.39368	1.18103	2.31934	3.27759	3.92761	4.21143
208.8	0	0.00916	0.02441	0.02441	0.04578	0.24719	0.88196	1.97449	3.08838	3.90625	4.40063	4.57764	208.8	-0.01526	-0.0061	-0.00305	0.01221	0.01831	0.0946	0.39063	1.18713	2.31018	3.27759	3.92761	4.21143
209	0.00305	0.01221	0.02441	0.02441	0.04578	0.24719	0.8728	1.97144	3.08533	3.9093	4.39453	4.57458	209	-0.0061	-0.00305	-0.00305	-0.00305	0.01221	0.09766	0.39673	1.18103	2.30408	3.28064	3.92151	4.21143
209.2	0	0.00916	0.02136	0.01831	0.04578	0.2533	0.87891	1.96533	3.07312	3.89709	4.39453	4.58069	209.2	0.0061	-0.00305	0	0.00916	0.02136	0.09155	0.40283	1.17493	2.30713	3.28064	3.92151	4.19617
209.4	0	0.01526	0.01526	0.02136	0.04272	0.24414	0.87891	1.96838	3.07922	3.89404	4.40063	4.57458	209.4	0.0061	0	0	0.01221	0.00916	0.0824	0.40588	1.17798	2.30713	3.28674	3.92456	4.21143
209.6	-0.00305	0.00305	0.01526	0.01526	0.04578	0.24719	0.8728	1.96533	3.07922	3.90015	4.38843	4.57153	209.6	-0.00916	0.0061	0.00305	0.00916	0.01221	0.08545	0.39063	1.18103	2.31018	3.28369	3.91541	4.20837
209.8	-0.00305	0.00305	0.01831	0.01831	0.05493	0.24414	0.8667	1.97449	3.09143	3.9032	4.39148	4.57458	209.8	-0.00916	-0.0061	0.00916	0.00305	0.01831	0.09155	0.40283	1.17493	2.31018	3.27454	3.92456	4.19617
210	-0.00305	0.0061	0.02136	0.01526	0.05798	0.23804	0.86975	1.97449	3.08838	3.89404	4.39758	4.57458	210	0.0061	-0.00305	-0.00305	0.00916	0.00916	0.0946	0.39368	1.18103	2.31018	3.28064	3.92151	4.20227
210.2	0.0061	0	0.01526	0.02136	0.04883	0.23804	0.86975	1.96228	3.07312	3.90015	4.38843	4.57153	210.2	-0.00305	-0.01526	-0.00916	0.0061	0.01526	0.0824	0.39063	1.18103	2.30408	3.28674	3.92761	4.20227
210.4	0.00305	0	0.02136	0.01221	0.04578	0.24414	0.88196	1.97144	3.07312	3.9032	4.39453	4.57458	210.4	-0.0061	0	0	0.0061	0.01221	0.0885	0.39063	1.18103	2.30713	3.27454	3.92456	4.20837
210.6	0.0061	0.00305	0.02136	0.02441	0.04883	0.25024	0.87585	1.96838	3.07922	3.9032	4.40063	4.57153	210.6	-0.0061	0	0.0061	0.00916	0.00916	0.08545	0.41199	1.17188	2.31628	3.27759	3.91235	4.21448
210.8	0.0061	0.00916	0.01526	0.02747	0.06104	0.24719	0.8728	1.97144	3.06702	3.91235	4.38538	4.58374	210.8	0.00305	0.0061	-0.0061	-0.00305	0.01831	0.08545	0.39978	1.16272	2.30713	3.26843	3.91846	4.21143
211	0.00305	0.00305	0.01831	0.02441	0.04272	0.23804	0.87891	1.96838	3.07007	3.9032	4.40369	4.56238	211	-0.01221	-0.00305	0	0.01221	0.01221	0.0885	0.40283	1.16882	2.31323	3.27759	3.93372	4.20532
211.2	-0.0061	-0.00305	0.01526	0.02441	0.04883	0.24109	0.8728	1.97144	3.07312	3.89404	4.39148	4.56543	211.2	-0.0061	0	0	0.00305	0.01221	0.07935	0.39368	1.18713	2.31323	3.28369	3.92456	4.20227
211.4	-0.0061	0.0061	0.01221	0.02136	0.04883	0.24109	0.87891	1.96838	3.07922	3.89099	4.38538	4.58069	211.4	0.00305	-0.01526	0	0.0061	0.01526	0.07629	0.39368	1.17493	2.30103	3.28064	3.91541	4.20837
211.6	-0.00305	0	0.01831	0.02441	0.04578	0.23499	0.87585	1.96838	3.07312	3.89404	4.38232	4.56238	211.6	-0.0061	-0.0061	0	0.00305	0.01221	0.0946	0.38757	1.17188	2.30103	3.27454	3.92456	4.20227
211.8	-0.0061	0.00305	0.01526	0.02441	0.04578	0.24719	0.87891	1.96838	3.07617	3.89709	4.38538	4.56848	211.8	0	-0.00305	-0.00305	-0.0061	0.02747	0.09155	0.39063	1.18103	2.30713	3.26843	3.91541	4.20227
212	-0.00916	0.0061	0.01526	0.02441	0.05188	0.23804	0.87891	1.96533	3.06396	3.89709	4.39758	4.56848	212	0.0061	-0.00305	0.00305	0.00305	0.01831	0.0885	0.39978	1.18103	2.30408	3.27454	3.91541	4.20837
212.2	0	0.0061	0.00916	0.03052	0.05493	0.24719	0.87891	1.97144	3.07617	3.89404	4.39148	4.57458	212.2	-0.01221	-0.00305	0	0.01221	0.00916	0.0824	0.39978	1.18713	2.30713	3.28064	3.92151	4.20227
212.4	0.00305	0.00305	0.01831	0.01831	0.04272	0.24414	0.87585	1.96838	3.07312	3.89404	4.39758	4.57458	212.4	-0.0061	-0.00305	-0.00305	0.00305	0.01221	0.07935	0.40588	1.17493	2.30713	3.28674	3.92151	4.19006
212.6	0.00305	0.00916	0.02441	0.02136	0.05188	0.25024	0.87585	1.96838	3.07312	3.89709	4.39148	4.57458	212.6	-0.00305	0	-0.00916	-0.00305	0.01831	0.09155	0.40283	1.17493	2.29492	3.28674	3.92456	4.19922
212.8	-0.00305	0.0061	0.01831	0.03052	0.04272	0.24109	0.8606	1.96533	3.07922	3.89404	4.39148	4.56238	212.8	-0.00305	-0.00305	0.00305	-0.00305	0.01831	0.0946	0.38452	1.17188	2.30713	3.28064	3.92151	4.21143
213	-0.00305	-0.00305	0.01526	0.03052	0.05493	0.24414	0.8728	1.96228	3.06702	3.89099	4.38843	4.56848	213	-0.00916	0.00305	-0.0061	0.01221	0.00916	0.08545	0.38757	1.17798	2.30713	3.27148	3.91235	4.19922
213.2	-0.00305	0.00305	0.01526	0.01831	0.04883	0.25635	0.86975	1.96533	3.07007	3.89099	4.38843	4.56848	213.2	0.0061	-0.0061	0.00916	0.0061	0.00916	0.09155	0.39673	1.18103	2.31323	3.28064	3.91846	4.21143
213.4	-0.00305	0	0.02747	0.01526	0.05188	0.24414	0.87585	1.95923	3.06702	3.88489	4.38538	4.56543	213.4	0.00305	-0.00916	-0.01221	-0.00916	0.01221	0.08545	0.39063	1.18103	2.30408	3.27759	3.91541	4.20532
213.6	0	-0.00305	0.02136	0.01526	0.05493	0.23804	0.86365	1.95923	3.05786	3.88184	4.37927	4.56848	213.6	-0.0061	-0.00305	-0.00916	-0.00305	0.01221	0.08545	0.40588	1.17798	2.29797	3.27148	3.92151	4.19312
213.8	0.0061	0.00916	0.01221	0.01221	0.05493	0.23193	0.8667	1.96533	3.06702	3.88794	4.38538	4.56848	213.8	-0.0061	0.00305	0	0	0.02136	0.08545	0.40894	1.17188	2.30713	3.27148	3.91541	4.20837
214	0.00305	0.00916	0.01831	0.02441	0.04883	0.24414	0.88501	1.95923	3.06396	3.89099	4.38843	4.56848	214	-0.0061	-0.0061	0.0061	0	0.00916	0.0946	0.40283	1.17188	2.30408	3.27148	3.92151	4.20532
214.2	-0.00305	0	0.02136	0.01831	0.05188	0.24109	0.88196	1.96228	3.06091	3.89709	4.38538	4.57153	214.2	-0.00305	-0.01221	0.00305	0.0061	0.00305	0.0946	0.38757	1.18103	2.30103	3.26538	3.92761	4.21143
214.4	-0.0061	0	0.02441	0.03052	0.05188	0.23804	0.87585	1.96533	3.06702	3.88794	4.38232	4.57153	214.4	0	0	0.00305	-0.0061	0.01221	0.08545	0.39673	1.18408	2.29797	3.27454	3.9093	4.21448
214.6	0.00916	0	0.01831	0.02441	0.04578	0.24414	0.8667	1.95313	3.07007	3.88794	4.39148	4.57153	214.6	-0.0061	-0.00305	-0.01221	0.0061	0.02136	0.08545	0.39978	1.16882	2.30103	3.28369	3.91541	4.20837
214.8	0	0.00305	0.01221	0.01526	0.05188	0.24109	0.8728	1.96228	3.06091	3.88489	4.38843	4.56543	214.8	0.00305	0	0	0	0.0061	0.0946	0.39368	1.18103	2.31018	3.26538	3.91541	4.19617
215	-0.00305	0.00305	0.02136	0.01526	0.05188	0.24414	0.86975	1.96533	3.07312	3.88794	4.38538	4.56543	215	-0.00305	-0.00916	0	-0.00305	0.01221	0.0885	0.39368	1.18103	2.30103	3.26538	3.92151	4.20227
215.2	0	0.0061	0.01221	0.01831	0.04272	0.24414	0.87585	1.96228	3.06091	3.89099	4.38843	4.57153	215.2	0	-0.01221	-0.00305	0.00305	0.02136	0.0885	0.38757	1.17493	2.30103	3.27148	3.91235	4.20837
215.4	-0.00916	0.01221	0.01221	0.01526	0.05188	0.24414	0.86975	1.96533	3.06702	3.88794	4.38232	4.56848	215.4	-0.0061	-0.00305	-0.00916	-0.00305	0.02441	0.0946	0.39368	1.17798	2.30103	3.27759	3.9093	4.20227
215.6	-0.00305	0.00305	0.02136	0.02747	0.04272	0.24109	0.8728	1.95923	3.06091	3.89404	4.38232	4.56848	215.6	-0.00305	-0.00916	-0.0061	-0.00305	0.00916	0.10071	0.40283	1.17798	2.29797	3.27759	3.91846	4.20532
215.8	0.00305	0	0.02136	0.02136	0.04578	0.23499	0.8728	1.95313	3.05176	3.89099	4.38232	4.57153	215.8	0	-0.00305	-0.00305	-0.01221	0.00305	0.0885	0.39368	1.17798	2.30408	3.26233	3.92456	4.21448
216	0.00305	0.01221	0.01831	0.02136	0.04578	0.24414	0.8728	1.95923	3.05481	3.88489	4.37622	4.57153	216	-0.02136	-0.00916	0.0061	0.00305	0.01221	0.08545	0.39063	1.17798	2.30103	3.28064	3.91235	4.20532
216.2	0.00916	0.00305	0.01831	0.02441	0.04883	0.24414	0.8606	1.95313	3.06091	3.88489	4.38538	4.57458	216.2	0	-0.00305	0.00916	0.01221	0.01526	0.0824	0.39063	1.17493	2.29492	3.27148	3.91235	4.19617
216.4	-0.0061	0.00916	0.02136	0.01831	0.04272	0.24109	0.88196	1.95923	3.06091	3.88184	4.38232	4.57153	216.4	0	0.00305	0	0	0.01526	0.09766	0.39368	1.16577	2.29797	3.26233	3.91235	4.19922
216.6	0.00305	0	0.01831	0.02441	0.03967	0.23804	0.8667	1.95923	3.05481	3.88794	4.38232	4.56848	216.6	-0.00916	-0.0061	0	-0.00305	0.0061	0.0885	0.40588	1.17493	2.30408	3.26538	3.91541	4.19922
216.8	-0.01221	0.00305	0.02747	0.02136	0.04578	0.24109	0.8728	1.95313	3.05481	3.88489	4.37927	4.57153	216.8	-0.00305	0	-0.00916	0	0.00916	0.07629	0.39978	1.18103	2.29492	3.26233	3.92151	4.20532
217	-0.00305	0.0061	0.02441	0.02136	0.04883	0.24109	0.8667	1.95923	3.05481	3.87878	4.37927	4.57153	217	-0.0061	-0.00305	-0.00305	0.00305	0.0061	0.0885	0.39063	1.17493	2.30103	3.26843	3.92151	4.20837
217.2	0.00305	0.01221	0.01526	0.02747	0.05493	0.24414	0.8728	1.95618	3.06396	3.88794	4.37927	4.56543	217.2	-0.00305	-0.00916	0.00305	0.01526	0.01831	0.0885	0.38452	1.16272	2.30408	3.27454	3.91235	4.20227
217.4	-0.0061	0.0061	0.02136	0.03052	0.04883	0.24109	0.8728	1.96228	3.05481	3.88184	4.38843	4.57458	217.4	0	-0.00916	-0.0061	0.00305	0.01526	0.09155	0.38757	1.18103	2.29492	3.27759	3.90625	4.19922
217.6	0	0.00916	0.02747	0.03662	0.04578	0.23499	0.8667	1.96228	3.06396	3.88184	4.37622	4.57458	217.6	0	-0.0061	0	-0.00305	0.01221	0.0946	0.39673	1.18103	2.30103	3.26843	3.92151	4.19922
217.8	0.0061	0.0061	0.01526	0.02136	0.03967	0.24414	0.86975	1.95618	3.06091	3.88184	4.37622	4.57764	217.8	0.01221	-0.0061	0.00305	-0.00305	0.02136	0.0946	0.39673	1.18103	2.30103	3.27454	3.91541	4.20227
218	0	-0.00305	0.01526	0.02747	0.05188	0.25024	0.86975	1.95313	3.05481	3.87573	4.38538	4.57153	218	0	0.00305	-0.00305	0.00305	0.00916	0.09155	0.39063	1.17188	2.30408	3.27148	3.91846	4.20837
218.2	-0.00305	0.0061	0.02747	0.02747	0.04883	0.24109	0.8606	1.96533	3.05481	3.87573	4.38232	4.56543	218.2	-0.01221	0.0061	-0.00305	0.01221	0.01221	0.09155	0.38452	1.17798	2.30408	3.26843	3.91541	4.19617
218.4	0.00305	0.0061	0.01526	0.02136	0.04272	0.24109	0.86365	1.96228	3.06091	3.87573	4.38232	4.56848	218.4	0.00305	-0.00916	-0.00916	0.01221	0.00305	0.0824	0.39063	1.17798	2.30103	3.26538	3.91235	4.20227
218.6	-0.00305	0.0061	0.03052	0.02136	0.04272	0.24109	0.88196	1.96533	3.05786	3.87573	4.38843	4.57153	218.6	-0.01221	-0.00916	-0.00305	0.00305	0.01526	0.0946	0.39978	1.17798	2.30713	3.27454	3.91846	4.19922
218.8	0.00305	0.0061	0.02441	0.02441	0.04578	0.23499	0.8728	1.95007	3.06091	3.87268	4.38232	4.56543	218.8	-0.0061	-0.01221	0.00305	0.00305	0.02136	0.09766	0.39673	1.17493	2.29797	3.26233	3.91541	4.21448
219	-0.00305	0.0061	0.03052	0.02136	0.04883	0.23804	0.86365	1.95923	3.04871	3.87878	4.38232	4.56238	219	-0.00916	0	-0.00305	0.00305	0.02136	0.07629	0.38757	1.17493	2.29187	3.25928	3.89709	4.19617
219.2	0.00916	0	0.02441	0.02747	0.05493	0.23804	0.8667	1.95618	3.05481	3.88184	4.38232	4.56543	219.2	0	-0.00305	-0.00305	0	0.01221	0.0885	0.38452	1.16577	2.28882	3.27454	3.9032	4.19922
219.4	0	0.0061	0.02136	0.02747	0.05798	0.23499	0.8728	1.95007	3.05176	3.87878	4.38232	4.56543	219.4	0.0061	-0.0061	-0.00305	0.00916	0.00305	0.09155	0.39368	1.17188	2.29187	3.27759	3.90625	4.20227
219.6	-0.00305	0.00305	0.01831	0.02441	0.05188	0.23804	0.8728	1.95313	3.04871	3.86047	4.37622	4.57153	219.6	0	-0.00916	0.01221	0.01221	0.00916	0.09155	0.39673	1.17493	2.29797	3.25623	3.91846	4.21143
219.8	0.00916	-0.00305	0.02441	0.02441	0.04578	0.23804	0.8606	1.96228	3.05786	3.87573	4.37012	4.56543	219.8	-0.00305	0	-0.00305	0.00305	0.01831	0.0946	0.40283	1.17798	2.30408	3.26843	3.91541	4.19922
220	0	0.01221	0.01221	0.02441	0.04578	0.24719	0.8667	1.96228	3.05481	3.87878	4.37317	4.56238	220	-0.00305	-0.0061	-0.01221	0	0.02136	0.0824	0.39368	1.17188	2.29797	3.27759	3.91235	4.20532
220.2	-0.00305	0.00916	0.03052	0.02136	0.05188	0.24414	0.8728	1.95618	3.05176	3.88489	4.37927	4.57153	220.2	0	-0.00916	0.0061	0.0061	0.02441	0.08545	0.39368	1.17493	2.29492	3.26233	3.9032	4.20837
220.4	0	0.0061	0.02136	0.03052	0.04883	0.24719	0.87585	1.95923	3.06091	3.87573	4.37622	4.56848	220.4	0	-0.00305	0.0061	0.0061	0.01221	0.10986	0.38757	1.16882	2.29797	3.26843	3.9032	4.21448
220.6	-0.00305	0.00916	0.02136	0.02136	0.05493	0.25024	0.86975	1.95923	3.06091	3.87573	4.37317	4.57153	220.6	-0.00305	0.00916	0.00305	0.0061	0.01831	0.10071	0.39978	1.18713	2.29187	3.26538	3.91541	4.19617
220.8	-0.00305	0.00916	0.01831	0.01526	0.05493	0.23499	0.8728	1.95007	3.04871	3.86963	4.38232	4.57153	220.8	-0.00305	-0.00305	-0.00916	0.00916	0.01526	0.07629	0.39978	1.19324	2.29492	3.27148	3.9093	4.19922
221	0.00916	0.00305	0.02747	0.02441	0.04883	0.24414	0.85754	1.94702	3.04871	3.86963	4.37927	4.56238	221	-0.0061	-0.0061	0.00305	0.0061	0.01526	0.07935	0.39673	1.16882	2.29797	3.26233	3.9093	4.20227
221.2	0.0061	0.00916	0.02441	0.03052	0.05493	0.23804	0.8606	1.94702	3.04871	3.87573	4.37622	4.56543	221.2	-0.00305	0.00305	-0.0061	0.00916	0.01831	0.0946	0.39978	1.17798	2.29187	3.26843	3.89709	4.20837
221.4	0.00305	0.00916	0.02136	0.03052	0.05798	0.24414	0.8667	1.95618	3.05481	3.88184	4.37622	4.55933	221.4	-0.0061	-0.0061	-0.0061	0.00916	0.01831	0.10071	0.39673	1.17798	2.29492	3.26843	3.9093	4.19006
221.6	0.00305	0.00305	0.02441	0.02136	0.04272	0.23193	0.86365	1.95007	3.04565	3.87573	4.37012	4.56848	221.6	-0.0061	0.00305	-0.00305	0.0061	0.00916	0.09155	0.39673	1.17188	2.29187	3.27148	3.91235	4.19922
221.8	0.00305	0.00305	0.02441	0.02747	0.04272	0.24414	0.8728	1.94702	3.06091	3.86963	4.37012	4.56848	221.8	-0.0061	-0.00305	0.00305	0	0.02441	0.0885	0.39368	1.16577	2.30408	3.25623	3.91235	4.20532
222	0	0.0061	0.02136	0.02136	0.04883	0.23804	0.8606	1.95313	3.05481	3.87573	4.38232	4.56848	222	0.00305	-0.00916	0.00305	0.0061	0.01221	0.0885	0.39673	1.16577	2.30103	3.25317	3.9093	4.19312
222.2	0.00916	0.00305	0.01831	0.02747	0.04883	0.23804	0.8667	1.95007	3.05176	3.86963	4.37927	4.56543	222.2	0.00305	0	-0.00916	0.01526	0.0061	0.0946	0.39063	1.17798	2.30408	3.25928	3.9032	4.19922
222.4	0	0.0061	0.01221	0.02747	0.04883	0.23804	0.8606	1.95618	3.04871	3.87878	4.38232	4.55627	222.4	-0.00305	-0.00916	0.0061	0.01526	0.02747	0.0885	0.38452	1.17188	2.29797	3.25928	3.91235	4.20227
222.6	-0.00305	0.0061	0.02136	0.02136	0.05493	0.24414	0.8667	1.95923	3.0426	3.87268	4.37012	4.56543	222.6	0	-0.0061	0.00305	0.00305	0.01831	0.0885	0.38757	1.16882	2.29797	3.27148	3.90015	4.20532
222.8	0	0.00305	0.02136	0.02441	0.05188	0.2533	0.86365	1.95923	3.04871	3.87878	4.37317	4.57764	222.8	-0.00305	0	0.00305	0	0.01526	0.0946	0.39368	1.17188	2.29187	3.26233	3.91846	4.20532
223	0.0061	0.0061	0.02136	0.02136	0.04883	0.24414	0.8728	1.95618	3.05481	3.87573	4.37317	4.56848	223	0.00916	0.0061	0	-0.00305	0.01221	0.0946	0.40588	1.17493	2.29187	3.26538	3.91235	4.19617
223.2	0.0061	0.01221	0.02441	0.02441	0.05798	0.23804	0.86365	1.94092	3.04565	3.87878	4.37012	4.57458	223.2	-0.00305	0.00305	-0.00916	0.01831	0.02136	0.09155	0.39673	1.17188	2.28271	3.26843	3.90625	4.20227
223.4	0	0.00916	0.01831	0.01831	0.04578	0.24109	0.8606	1.94702	3.05481	3.88489	4.37317	4.57153	223.4	-0.0061	-0.0061	-0.00305	0.01221	0.00916	0.07935	0.38452	1.17798	2.28882	3.25928	3.90625	4.21448
223.6	-0.00305	0.00916	0.02441	0.02747	0.03967	0.23804	0.85449	1.95313	3.05176	3.87573	4.37317	4.56848	223.6	0.00305	-0.00305	0.00916	0.0061	0.00916	0.07935	0.38147	1.16882	2.28577	3.26233	3.9032	4.20837
223.8	0.00305	-0.00305	0.01831	0.02747	0.04578	0.22888	0.86365	1.94702	3.05176	3.87878	4.38538	4.56848	223.8	0.00305	0.00305	0.00305	0.0061	0.02441	0.09155	0.39063	1.18408	2.29187	3.25928	3.89709	4.19617
224	0.00305	0.01221	0.01526	0.02136	0.05188	0.23499	0.85754	1.94702	3.05786	3.87878	4.37622	4.56848	224	-0.00305	-0.00305	-0.01221	0	0.02136	0.0946	0.38757	1.17798	2.29797	3.26843	3.90625	4.19617
224.2	0.0061	0.0061	0.02441	0.02441	0.05798	0.25024	0.86365	1.95007	3.05786	3.87878	4.38232	4.56848	224.2	0.0061	-0.00916	-0.00305	0.00305	0.01526	0.10071	0.39673	1.18408	2.30103	3.27454	3.9093	4.18396
224.4	0.0061	0.00916	0.02441	0.02441	0.05188	0.24109	0.86365	1.94702	3.05176	3.87573	4.37927	4.57153	224.4	0	0	-0.00305	0.0061	0.03052	0.09155	0.39978	1.16272	2.29187	3.25928	3.91541	4.19312
224.6	0.00305	0.00916	0.02747	0.02136	0.05493	0.24719	0.86365	1.95007	3.05176	3.86963	4.37927	4.55627	224.6	0.00916	0	0.00305	0.0061	0.01526	0.07629	0.39368	1.17493	2.30103	3.26233	3.90625	4.20227
224.8	0.00305	0.00916	0.02441	0.01526	0.05188	0.23499	0.8606	1.94092	3.05786	3.87573	4.37927	4.57153	224.8	0.00305	0.00305	0.00305	0.0061	0.02747	0.09155	0.40283	1.16577	2.29797	3.25928	3.89709	4.20532
225	0.00305	0.0061	0.01526	0.02136	0.05188	0.24109	0.8606	1.94397	3.05176	3.88184	4.37317	4.56238	225	-0.00305	0	0.00916	0.00916	0.00916	0.0885	0.39368	1.17493	2.28577	3.25928	3.9093	4.19922
225.2	0	0.00916	0.01526	0.02136	0.04272	0.24109	0.8606	1.94397	3.04565	3.87878	4.37012	4.56848	225.2	0	-0.0061	-0.0061	0.0061	0.01221	0.0824	0.39673	1.17188	2.27966	3.25928	3.9093	4.18701
225.4	0.0061	0.0061	0.02441	0.01831	0.04883	0.24414	0.8667	1.95007	3.05176	3.86658	4.38232	4.57153	225.4	-0.00305	-0.00916	0.0061	0.0061	0.01831	0.0824	0.39063	1.16882	2.28882	3.24402	3.90625	4.19312
225.6	-0.0061	0.0061	0.01831	0.02441	0.05493	0.23499	0.86975	1.95618	3.05176	3.86658	4.37622	4.56543	225.6	-0.0061	0.00305	0	0.0061	0.01526	0.09155	0.39368	1.16577	2.30103	3.25928	3.90015	4.19312
225.8	-0.00305	0.0061	0.02441	0.02441	0.05188	0.24719	0.86365	1.94092	3.0365	3.87878	4.37622	4.56848	225.8	-0.00916	-0.00305	0.00305	0.0061	0.0061	0.09155	0.40588	1.16272	2.30103	3.25928	3.90625	4.19006
226	0	0	0.02441	0.02441	0.05188	0.25024	0.85449	1.93481	3.04565	3.88184	4.37317	4.56848	226	0	0.0061	-0.0061	0.0061	0.01221	0.09155	0.40283	1.16577	2.28577	3.24707	3.9032	4.18701
226.2	0.00305	0.00305	0.01831	0.02747	0.04272	0.23804	0.8606	1.93481	3.05176	3.87268	4.37317	4.56238	226.2	0	0	-0.0061	-0.00305	0.01526	0.0824	0.38147	1.16577	2.28882	3.25623	3.90015	4.19617
226.4	-0.00305	0	0.00916	0.01831	0.04883	0.23499	0.8606	1.95007	3.04871	3.87878	4.37317	4.56848	226.4	-0.00305	0	-0.00305	0	0.01221	0.0824	0.39673	1.16272	2.29797	3.26233	3.90015	4.19006
226.6	0.00305	0	0.01221	0.01831	0.05188	0.24109	0.85754	1.94397	3.0365	3.86658	4.36707	4.56848	226.6	0	-0.0061	0.00305	0.0061	0.01526	0.0946	0.40283	1.17493	2.29797	3.25317	3.9032	4.19617
226.8	0	0.0061	0.01831	0.02747	0.05493	0.24414	0.85449	1.94092	3.0426	3.86963	4.37927	4.55627	226.8	-0.00916	-0.0061	0.0061	0.01526	0.00916	0.0885	0.39368	1.17188	2.28882	3.25317	3.90015	4.20532
227	-0.00305	0.00916	0.02136	0.02441	0.04883	0.23804	0.86365	1.94397	3.04871	3.86963	4.37927	4.55933	227	0.00305	0.00305	0.0061	0.01221	0.01526	0.0885	0.39063	1.16882	2.28882	3.26843	3.89709	4.19006
227.2	0.0061	-0.00305	0.02441	0.01526	0.05188	0.24719	0.86975	1.94397	3.04871	3.86963	4.38232	4.56543	227.2	-0.0061	-0.00305	0	0.0061	0.01526	0.08545	0.39978	1.16882	2.29187	3.25928	3.89404	4.18701
227.4	0.00305	0	0.02747	0.01831	0.05188	0.24109	0.8606	1.94702	3.0365	3.86963	4.37622	4.57458	227.4	-0.00916	-0.0061	-0.00305	0	0.02136	0.0824	0.39978	1.16272	2.28577	3.25012	3.90625	4.19006
227.6	0	0.0061	0.01221	0.02136	0.04578	0.23804	0.86365	1.94397	3.0426	3.87268	4.37622	4.55933	227.6	-0.00305	-0.00916	-0.00305	0.00916	0.01831	0.08545	0.39368	1.16882	2.29492	3.25317	3.90625	4.19006
227.8	0.0061	0.00305	0.01526	0.03052	0.04578	0.24109	0.86365	1.94397	3.03955	3.86963	4.37317	4.56543	227.8	0	-0.00305	0.00305	0.0061	0.01221	0.0824	0.38757	1.15967	2.29492	3.25623	3.9032	4.20227
228	-0.00305	0.00916	0.01831	0.02441	0.04883	0.24414	0.85754	1.93787	3.03345	3.86658	4.37622	4.56543	228	-0.0061	0.0061	0.0061	0.01526	0.0061	0.07629	0.39063	1.16577	2.28882	3.25317	3.91235	4.19922
228.2	0	0.00305	0.02136	0.02136	0.05493	0.23804	0.86365	1.93787	3.03345	3.86353	4.37317	4.56543	228.2	-0.0061	0.00305	0.00305	0.01221	0.01221	0.0824	0.40588	1.17493	2.28882	3.25317	3.9032	4.19006
228.4	0.00916	0.0061	0.01221	0.02136	0.06104	0.24109	0.8606	1.94397	3.0426	3.86963	4.37622	4.55627	228.4	0.00305	0.00916	0.00305	0	0.01221	0.07935	0.39673	1.16272	2.27661	3.25928	3.89404	4.19312
228.6	0	0.0061	0.01526	0.02136	0.05798	0.24719	0.8667	1.94397	3.03955	3.86963	4.37012	4.56848	228.6	0.00916	-0.00916	-0.00305	0.00305	0.02136	0.0885	0.39368	1.15662	2.29492	3.25012	3.9093	4.19312
228.8	-0.00305	-0.00305	0.01831	0.01831	0.04272	0.23499	0.85754	1.93481	3.0365	3.85132	4.37012	4.56848	228.8	-0.0061	-0.0061	-0.01526	0	0.01526	0.09155	0.39673	1.16577	2.29492	3.25928	3.89709	4.19312
229	0	0.01221	0.02441	0.01831	0.05493	0.24109	0.8667	1.93787	3.03955	3.85742	4.37927	4.56543	229	-0.01831	0	-0.00305	0.00305	0.02136	0.09155	0.40283	1.16577	2.27661	3.25928	3.89709	4.18701
229.2	0.00916	0.00305	0.02441	0.01831	0.04883	0.23804	0.86975	1.94397	3.0304	3.86353	4.37012	4.56238	229.2	-0.0061	-0.00305	0.00305	0.0061	0.01831	0.09155	0.39063	1.15356	2.28271	3.25317	3.90015	4.19617
229.4	0	0	0.01526	0.02747	0.04883	0.25024	0.8606	1.94092	3.0365	3.86658	4.37317	4.55933	229.4	-0.00305	-0.00305	0.00305	-0.00305	0.01526	0.07629	0.39368	1.14746	2.29187	3.24097	3.9032	4.18701
229.6	-0.0061	0	0.0061	0.02136	0.04578	0.24109	0.8667	1.93481	3.03345	3.87268	4.36401	4.56543	229.6	-0.00305	0.0061	0	0.0061	0.00916	0.0885	0.38757	1.16577	2.29187	3.25317	3.90015	4.19312
229.8	0.00305	0.00916	0.01831	0.02747	0.04883	0.24719	0.86975	1.94092	3.03345	3.87268	4.36707	4.56543	229.8	-0.00305	-0.00305	-0.00916	0	0.00916	0.08545	0.39063	1.16577	2.28271	3.25623	3.91235	4.18701
230	-0.00305	0.0061	0.01526	0.02747	0.04883	0.24109	0.8606	1.93481	3.02429	3.87268	4.37622	4.56543	230	0	-0.0061	-0.0061	0.00305	0.00305	0.0824	0.39978	1.15051	2.29492	3.25623	3.9093	4.18701
230.2	0.00305	0.0061	0.02136	0.01526	0.05493	0.24109	0.85449	1.94092	3.02429	3.85742	4.35791	4.56238	230.2	0.00305	0.00305	-0.0061	0	0.0061	0.08545	0.39063	1.15967	2.29187	3.25623	3.89709	4.19006
230.4	0	-0.00305	0.02441	0.01831	0.04272	0.23499	0.85144	1.94397	3.0365	3.86658	4.37317	4.55627	230.4	-0.00305	0	0.00305	0.00305	0.02747	0.0824	0.39673	1.17798	2.29187	3.24707	3.89709	4.19006
230.6	0.00305	-0.00305	0.01221	0.02136	0.04578	0.23804	0.86365	1.92871	3.0365	3.86353	4.36707	4.56238	230.6	0	0.00305	-0.00916	0.0061	0.03052	0.09155	0.39673	1.16577	2.28882	3.26538	3.90015	4.19922
230.8	-0.00305	0.00305	0.02136	0.02441	0.05493	0.23499	0.86365	1.93481	3.03345	3.86963	4.37317	4.56543	230.8	-0.00916	-0.0061	-0.00916	0.00916	0.00916	0.0824	0.39978	1.15662	2.29187	3.25623	3.90015	4.18396
231	-0.00305	0.0061	0.01221	0.01831	0.04578	0.23804	0.8667	1.93481	3.0304	3.86353	4.36401	4.56238	231	-0.00305	-0.01221	0.0061	0	0.01221	0.10071	0.39673	1.16272	2.29187	3.25623	3.89404	4.19312
231.2	0.00305	0.00916	0.01221	0.02441	0.05188	0.23804	0.85449	1.93481	3.02734	3.86658	4.36096	4.56848	231.2	-0.00916	-0.01831	0.00305	-0.00916	0.00916	0.0946	0.39368	1.17188	2.28271	3.24707	3.89709	4.19312
231.4	0	0.00916	0.01221	0.02747	0.04578	0.23193	0.8606	1.94092	3.02734	3.85437	4.37317	4.56543	231.4	-0.01221	0	0.00305	0.0061	0.01221	0.0946	0.38757	1.17493	2.28271	3.26538	3.89404	4.19617
231.6	0.00916	0.0061	0.01831	0.02441	0.04578	0.23804	0.85754	1.93481	3.02734	3.85437	4.36707	4.56238	231.6	0.00305	0	0	-0.00305	0.01221	0.0824	0.39063	1.17493	2.29797	3.25317	3.89404	4.19312
231.8	-0.00916	0	0.02441	0.02441	0.04272	0.23499	0.86975	1.93176	3.0304	3.86353	4.37012	4.55627	231.8	0.0061	-0.00305	-0.00305	0.00305	0.01221	0.09155	0.39368	1.16272	2.29187	3.24097	3.9093	4.18396
232	-0.0061	0	0.01526	0.02441	0.05493	0.23804	0.8606	1.94092	3.0304	3.86047	4.36707	4.57458	232	-0.0061	-0.00305	0	0	0.00916	0.0885	0.39978	1.16577	2.28271	3.25623	3.89404	4.19617
232.2	0	0.0061	0.01526	0.01221	0.04883	0.23804	0.8728	1.93481	3.0304	3.84827	4.36401	4.56238	232.2	-0.00916	-0.0061	-0.00305	0.01221	0.01831	0.0885	0.40283	1.17188	2.27966	3.25317	3.9032	4.19922
232.4	0.00916	0.0061	0.01831	0.02747	0.04272	0.24414	0.85754	1.93481	3.02124	3.85742	4.35486	4.55627	232.4	-0.0061	0	0	0.00916	0.01526	0.08545	0.39978	1.17188	2.27661	3.24707	3.90015	4.19922
232.6	0.0061	0.01221	0.02441	0.02747	0.04272	0.24109	0.8667	1.92871	3.0304	3.85437	4.35486	4.55933	232.6	-0.01221	0	0.00305	0.00916	0.01221	0.09155	0.39368	1.17493	2.27966	3.24402	3.89709	4.18091
232.8	0	-0.00305	0.01831	0.03052	0.05188	0.23499	0.85449	1.92566	3.0304	3.85132	4.37012	4.56543	232.8	0.00305	-0.0061	0.0061	-0.0061	0.01831	0.08545	0.38147	1.16882	2.28271	3.24402	3.89404	4.18396
233	-0.0061	0	0.02136	0.02441	0.04883	0.24109	0.85754	1.93787	3.0304	3.85132	4.36096	4.55933	233	0.00305	-0.00305	0	-0.0061	0.01221	0.0885	0.39063	1.18103	2.28271	3.25623	3.89709	4.19312
233.2	0.00305	0	0.01526	0.01831	0.04272	0.23804	0.8606	1.93176	3.02124	3.86353	4.36096	4.55933	233.2	0.0061	0.00305	-0.00305	0	0.01221	0.0885	0.39673	1.16882	2.27661	3.24097	3.89709	4.20227
233.4	-0.0061	0.00305	0.02136	0.02136	0.04578	0.23804	0.86365	1.93787	3.02429	3.86658	4.36707	4.56238	233.4	-0.00305	0	-0.00916	-0.00305	0.01831	0.08545	0.39978	1.16882	2.28271	3.24402	3.89709	4.19312
233.6	0	0.0061	0.01831	0.02441	0.04272	0.24414	0.8606	1.94092	3.02429	3.84827	4.37012	4.56238	233.6	-0.0061	-0.00916	0.00305	0.0061	0.0061	0.0885	0.38147	1.17188	2.28271	3.25012	3.90015	4.19006
233.8	0	0.01221	0.02441	0.02441	0.04578	0.23499	0.85754	1.93481	3.0304	3.84827	4.36707	4.56848	233.8	0	-0.01526	0	0	0.00916	0.09155	0.39063	1.16577	2.28271	3.25928	3.90015	4.20227
234	-0.00305	0.00916	0.02747	0.03357	0.03967	0.22888	0.85754	1.92871	3.02734	3.85437	4.35486	4.56848	234	-0.0061	-0.00305	-0.0061	0.00916	0.0061	0.0946	0.38147	1.17798	2.28271	3.25623	3.89709	4.19617
234.2	0.0061	-0.00305	0.01831	0.03052	0.05188	0.23193	0.8606	1.92871	3.02124	3.84827	4.36401	4.56238	234.2	-0.01221	-0.01221	0.00305	0.00916	0.01221	0.0885	0.39673	1.17493	2.28271	3.24402	3.89099	4.19922
234.4	0.0061	0.00305	0.03052	0.02441	0.04883	0.23804	0.8606	1.92261	3.01819	3.85437	4.35791	4.56238	234.4	-0.00305	0	0	0.0061	0.01831	0.09155	0.38757	1.16882	2.27661	3.24402	3.89709	4.19006
234.6	0	0.0061	0.02441	0.02441	0.04883	0.24109	0.85754	1.93481	3.02429	3.85132	4.36707	4.55933	234.6	-0.00305	-0.01526	0.00305	-0.00916	0.02136	0.10071	0.38147	1.17188	2.28271	3.24097	3.89099	4.19922
234.8	0.0061	0.0061	0.02441	0.03052	0.04578	0.24109	0.86365	1.93481	3.02124	3.85437	4.36401	4.56848	234.8	0	-0.00916	-0.01221	0.0061	0.01831	0.09766	0.39673	1.17188	2.27661	3.24402	3.89099	4.18396
235	-0.00305	0	0.02136	0.03052	0.05188	0.23499	0.8606	1.92871	3.02734	3.85437	4.36096	4.56848	235	-0.00305	0.00305	-0.00305	0.00916	0.01831	0.09155	0.39673	1.16882	2.27356	3.25012	3.89404	4.18396
235.2	-0.00305	0.01526	0.02747	0.02136	0.04578	0.24414	0.85754	1.92871	3.01514	3.85437	4.36096	4.56848	235.2	0.0061	-0.00916	0.00305	0.00916	0.02441	0.0885	0.39673	1.16882	2.27661	3.24707	3.89709	4.19312
235.4	-0.00305	0.00916	0.02747	0.02441	0.05493	0.23804	0.85754	1.92261	3.02734	3.84827	4.36401	4.55627	235.4	-0.0061	-0.0061	0	0.0061	0.00916	0.08545	0.38757	1.18408	2.27661	3.24707	3.89099	4.18091
[truncated: 980 more rows]

## Sheet: Fig S13
WT FLAG(+)														WT FLAG(-)														D114A														E116A
[truncated: 2,159 more rows]
[truncated: 122 more columns]

[truncated: 1 more sheets: Fig S14]
