# Supplementary material for: Cryo-EM structure of the human Kv3.1 channel reveals gating control by the cytoplasmic T1 domain
Source: Nat Commun. 2022 Jul 15;13:4087. doi: 10.1038/s41467-022-29594-w (PMC9287412; doi:10.1038/s41467-022-29594-w)
Supplement: Supplementary file 6 — Source data [file 41467_2022_29594_MOESM6_ESM.zip › Source Data/329232_2_data_set_6331864_r80h0q.xlsx]

## Sheet: Activation Salt-Bridge Distance
6.75295	2.6507	2.90044	3.36681
6.64631	2.71074	2.68891	3.75366
6.54423	2.75968	2.97687	3.19213
4.46536	2.72459	2.66964	3.2141
6.45992	2.83636	2.87951	3.71242
6.61588	4.65269	2.50622	3.32652
6.79885	2.55427	4.4046	2.86222
7.39847	2.61981	2.58134	3.05503
7.37559	2.69945	2.8394	3.19232
5.32081	2.77723	2.60211	2.97901
5.54344	2.73339	2.80476	2.91342
4.59214	2.71185	4.12991	3.13133
5.76408	2.66545	2.72505	2.7867
5.28195	2.56258	2.63266	2.84314
4.85825	2.61055	2.6689	2.75436
5.04216	2.652	2.79663	2.92761
6.7208	2.65831	2.66404	2.79867
5.12627	2.63327	4.39246	2.81414
4.50891	2.66248	4.79811	3.40571
5.05452	2.68317	5.18325	3.14084
5.27707	3.28174	5.21237	2.75189
4.93937	2.60852	5.02723	3.11037
5.81687	2.82413	4.79193	3.57085
4.49353	2.83061	3.62244	2.95178
5.09415	2.6059	2.76007	2.92585
2.59663	2.66192	2.92858	3.06808
2.6376	2.59664	2.83757	3.67851
2.78772	2.70195	2.69503	2.95098
5.29659	2.64197	2.59334	2.76136
4.60829	2.8255	2.61779	3.15585
5.94197	2.53158	2.67967	2.92126
5.83248	2.60527	2.74294	2.63852
6.89551	2.89631	2.71452	3.1667
2.75609	2.82385	2.63156	3.45466
2.70022	2.70411	2.79429	3.00271
2.76051	2.66123	2.87682	2.89225
2.63063	2.54427	2.78812	2.8894
2.76241	2.72119	2.80079	3.50219
2.75649	2.52375	2.53854	2.83757
5.17125	2.82069	2.66278	3.7095
5.09583	2.60634	2.69449	2.65868
2.67144	2.64329	2.68248	3.05968
2.64866	2.69715	2.72958	2.93389
2.67075	5.45289	2.87877	3.0672
2.55869	3.74222	2.61545	2.97613
2.67778	4.90439	2.59178	2.75543
4.42595	6.9396	2.72048	2.93874
4.60098	4.58133	2.72993	2.99222
2.61	6.59955	2.65793	3.60813
2.72903	4.96835	2.60857	2.8792
2.70714	6.86578	2.55955	2.73806
2.76937	5.06253	2.72457	2.99616
2.75207	4.45036	2.71062	2.72795
2.63044	2.86896	2.7126	2.82901
2.95283	4.54074	2.63493	2.85009
4.73144	4.91075	2.53577	2.95469
4.90757	2.62193	2.73361	3.33547
8.68326	2.85026	2.80547	2.51891
7.2634	2.77201	2.89796	2.95767
6.74337	2.67144	2.68249	2.72811
6.96185	2.71503	2.79659	3.09041
6.88853	5.09593	2.6166	3.1041
5.91812	4.4549	2.65499	2.9291
5.57345	4.34017	2.95652	3.00481
6.88902	2.62025	2.67329	2.68734
7.67824	2.72701	2.69122	2.78929
6.56548	2.6344	2.64086	2.61506
5.29578	2.49516	2.94558	2.76518
5.46652	2.80006	2.79487	2.76937
5.38166	3.98171	3.00639	2.76281
5.08213	4.17939	2.80947	2.95139
4.52024	2.84119	2.65172	3.38664
6.06679	2.73432	2.65887	2.87007
5.0083	2.69405	2.81316	2.84522
6.24624	2.69811	2.64036	3.02752
4.7492	2.88745	2.82376	2.95956
2.67769	2.64305	2.6631	2.83701
2.63342	2.69444	2.65341	2.98873
2.64919	2.65327	2.74271	2.75748
2.91323	2.60901	2.69378	3.24262
2.69074	2.7874	2.73412	3.66559
2.76286	2.72881	2.66131	2.98693
5.73899	2.80296	2.73088	2.77599
4.3175	2.66623	2.89271	2.76081
4.95093	2.57818	2.66348	2.94546
5.24087	2.87237	4.51472	2.87793
5.08568	2.70507	5.34241	3.11032
2.56351	2.64775	4.61204	3.36663
2.96299	2.71938	4.53383	2.63855
2.75729	2.65688	5.94354	3.66543
4.88825	2.73047	4.83727	3.28821
5.11241	2.77995	4.22424	2.77469
6.65445	4.91407	4.86371	2.95515
5.52524	6.81731	4.1581	2.79265
5.66584	5.21125	4.97186	2.70403
5.41129	5.33953	4.33262	3.02631
4.8761	2.58689	4.1383	2.68764
5.09157	2.61722	4.23964	3.23001
4.66026	2.68317	4.88767	2.95251
5.6742	2.76385	4.4884	2.7466
4.85211	5.21404	4.95012	3.02857
5.93811	2.51128	7.23232	3.25598
7.53659	2.66177	5.35389	2.86561
4.85903	2.86958	4.9712	2.82482
5.1058	2.69883	4.51748	2.59988
4.56541	2.8983	6.492	3.06635
5.58139	2.63137	4.70647	2.69254
5.75587	2.65019	2.94158	3.13251
5.67925	4.58944	2.59143	2.66464
5.46459	4.71772	2.59344	3.12807
5.2754	4.51799	2.80967	2.84741
5.00554	2.57422	2.76971	2.82492
4.80836	5.89154	2.72965	3.48533
2.57234	6.42527	2.64579	2.89594
2.71078	5.18538	2.50717	2.60241
2.70475	4.48649	2.66123	2.74753
2.6021	2.80496	2.67384	3.05965
4.93135	2.65264	2.83915	2.66118
5.4548	3.66505	2.77202	2.84874
6.5576	4.48227	2.82691	2.7541
6.65364	4.70578	2.74637	2.98465
5.75678	6.7758	2.61116	2.98935
5.97334	5.22786	2.97785	2.82173
5.0038	4.35185	2.60257	2.68734
4.77717	4.91147	2.5927	2.89713
6.60092	4.48769	2.58359	2.77678
4.90741	4.2676	2.71533	2.66079
5.52552	2.78778	2.72343	2.75394
7.00539	4.95623	2.77325	2.79723
5.57863	4.79788	2.71315	2.79837
6.08622	6.70884	2.74782	3.01068
7.57941	5.19484	2.53813	2.64414
5.5145	4.95379	2.66567	2.84826
5.41511	4.7278	2.68881	2.82357
4.79283	2.78929	2.6449	2.68963
5.46114	2.72464	4.12545	2.75652
4.82375	2.81237	2.7798	2.90065
4.75004	2.67976	2.83672	2.73726
6.51808	2.9212	2.70899	2.77536
4.51774	2.76684	2.66038	2.7049
6.84342	2.7622	2.70549	2.82781
6.56903	2.77939	2.77157	2.84861
8.12662	2.7921	2.64288	2.8738
6.8523	2.54741	2.79677	2.84255
7.8562	2.92749	3.52698	3.28538
8.49015	2.6396	2.66094	2.75603
8.97207	2.81448	2.68896	2.97054
7.18617	2.74071	2.65818	2.79274
5.35329	2.76481	2.69915	2.98494
4.74304	2.73095	2.76518	2.81924
6.08446	2.64116	5.37718	3.12111
5.188	2.65522	5.30884	3.6988
6.91286	2.58817	5.12162	3.3314
6.94137	2.5687	6.08179	3.04082
5.06156	2.77798	4.55625	3.02281
5.32959	2.65537	2.60929	3.12752
6.95352	2.67486	2.72325	2.6503
7.0212	2.65801	3.3049	2.68568
8.81955	2.92462	2.75187	2.89773
6.11183	2.66387	2.53259	2.94381
6.24732	2.63481	2.67352	3.2921
6.22901	2.79873	2.69892	2.99895
5.22573	2.69426	2.77151	3.3262
7.00718	2.74544	2.73841	2.5991
6.81573	2.58319	2.60434	2.81654
6.59212	2.7417	2.74361	2.95844
5.13854	2.782	2.89485	2.86166
5.1032	2.56348	2.75743	2.84524
6.7339	2.54521	2.73792	2.78027
5.89724	2.88931	2.72958	2.71965
5.23698	2.71943	2.60509	2.93854
5.03166	2.74644	2.60885	2.79487
6.0057	2.7556	2.68903	3.63492
6.08564	2.74098	2.68399	2.66398
6.10004	2.64737	2.84593	2.76141
7.11529	2.58712	4.79959	2.67795
6.03022	2.69631	4.84006	2.79384
7.16767	2.77109	2.80439	2.72191
6.62607	2.54499	2.62065	2.76149
6.46927	2.52438	2.80978	3.04097
6.44092	2.85302	2.55706	2.77653
6.37328	2.80287	2.90029	2.69074
3.9114	2.8128	2.81377	3.00888
5.22137	2.54594	4.47827	3.10691
4.82785	2.71166	2.64826	2.73472
5.37965	2.60601	2.84073	2.94465
6.17334	2.61452	2.79659	2.7328
5.45053	2.79805	2.60357	2.83993
8.06009	2.64189	2.75363	3.01771
6.1573	2.79901	2.66099	2.77024
5.49225	2.68474	2.8651	2.65806
6.30497	5.1078	2.82452	2.76478
6.80447	3.95056	2.7155	3.03033
5.1089	2.82464	2.7544	2.72707
7.17548	2.70144	2.75372	3.00946
5.42474	2.62529	2.78922	3.14232
5.32788	4.78044	2.73878	3.13155
6.86974	2.63281	2.67952	3.02836
5.52922	2.71722	2.72642	3.21126
4.83431	2.61009	3.35955	2.742
5.22412	2.70827	2.81044	2.89634
4.8255	2.68814	2.72221	2.87176
5.35763	2.91961	2.60138	3.00853
6.55649	2.74105	2.71672	2.85379
5.94178	2.80723	3.09149	2.56628
7.55758	2.62888	2.68778	2.77562
4.67981	4.80445	2.78629	2.73306
5.73115	5.6937	2.7347	2.779
6.44875	2.62751	3.15089	2.55791
4.96382	2.71332	2.78757	2.83087
5.36173	2.61055	2.70832	2.66329
5.06948	2.72725	2.65274	2.87842
5.50372	2.89635	2.6777	2.77858
4.80492	2.82577	2.51565	3.43193
2.63585	6.10491	2.53073	2.75967
5.28053	4.86771	2.72833	2.67656
5.07742	4.42138	2.73906	2.72784
4.82017	7.16353	2.77043	2.68449
6.94022	2.72949	2.70011	3.19878
6.63666	5.0011	2.69825	2.73229
5.00537	4.04927	2.68974	3.15755
5.34848	4.84617	2.77586	2.80943
6.64801	4.97212	2.81557	2.63676
5.02047	6.39911	2.61834	2.96261
7.05938	4.66901	2.79672	3.26872
6.73185	2.65139	2.8203	3.1604
4.96637	5.3577	2.61973	2.68114
5.5079	4.07933	2.68539	2.74747
5.80501	5.75033	2.87334	2.91846
6.68295	2.66955	2.71074	2.82576
5.52111	2.70889	2.693	2.78559
5.52875	2.73604	2.67032	2.80211
5.47548	2.87202	2.62215	2.68667
5.24948	2.97424	2.73953	2.82462
5.59154	4.93313	2.66965	2.79964
5.38589	3.40589	2.60173	2.96527
4.6415	2.70825	3.02314	2.88245
4.87017	2.62665	2.71752	2.97139
5.39159	2.81392	2.67926	2.78783
5.11528	2.70758	2.63266	2.8416
2.62566	6.51229	2.66888	2.78242
2.8315	7.19115	2.75773	2.77036
2.72046	5.4749	4.19178	3.00283
2.63996	5.95344	5.53684	3.63201
2.67352	4.86914	7.87438	2.7563
2.5717	5.21087	7.24931	2.5965
2.64003	5.43824	7.82752	2.74115
2.6757	4.82479	5.35813	2.81023
2.56829	6.77305	5.22915	2.68472
2.72435	5.13641	4.85111	2.7685
2.74907	5.31355	4.36113	2.61933
2.73498	5.56077	5.09473	2.7731
2.65188	5.13014	5.19346	2.84346
2.91163	5.1118	3.79353	2.72069
4.40332	4.75132	4.51767	2.91785
5.52543	4.78675	4.96731	2.66013
6.92975	4.96312	4.90492	2.759
4.88436	2.7482	5.38602	2.77182
4.97281	2.79566	4.60638	2.67028
5.52856	2.82365	4.72234	2.85631
4.85483	2.83337	2.55841	2.77764
4.7711	2.83416	2.68203	2.83445
2.72509	2.66688	2.79361	3.39289
5.92858	2.66259	2.74582	3.46298
5.50015	2.87912	2.69253	2.84656
5.70363	2.61909	2.69149	3.11175
4.43996	2.64636	2.66325	2.92824
5.24644	2.89154	2.7481	3.07106
5.31914	2.785	2.84023	2.87872
4.35887	2.7015	2.8331	2.81604
2.80305	5.63552	2.66731	3.05454
2.71428	4.47844	2.9471	2.9083
2.6105	5.77641	2.56932	2.8626
2.59819	5.30623	3.2813	3.10468
2.68583	5.65134	2.75369	2.89584
2.77154	4.67365	2.76807	3.23153
4.26106	4.31342	4.53354	2.79233
5.01403	4.57264	2.66617	2.78811
4.49322	2.56916	2.71843	2.68019
4.87758	4.66931	2.71155	2.614
3.20788	6.19563	2.86825	2.71715
6.15732	7.13633	2.6506	2.76746
5.84291	6.25699	2.73695	2.89346
4.2888	5.19194	2.85904	2.87007
2.78411	4.69155	2.66447	3.1364
2.74521	2.76744	2.68584	2.67942
2.85478	2.72532	2.63098	3.022
2.73602	2.73301	2.79768	2.81078
2.9321	2.79825	2.72746	2.7231
2.73194	2.77513	2.55495	2.72883
2.52567	2.76385	2.85114	2.80607
2.62269	2.84642	2.89059	2.73668
2.55086	2.55512	2.66939	2.66745
3.69575	2.68546	2.70194	2.88254
2.75881	2.72883	3.77737	2.87995
2.66199	2.73181	2.65646	2.8725
2.61917	2.70503	2.73058	2.67219
2.57257	2.62698	2.75293	2.92889
2.62916	2.65319	2.7674	2.6123
4.84008	2.77494	2.75924	2.82372
4.43254	2.72509	2.65671	2.66595
5.10505	2.67178	2.6376	2.64322
2.78708	2.65256	2.71843	2.76471
2.65716	2.80446	2.70226	2.71186
2.65981	2.55548	2.84352	2.69431
2.62962	2.51217	2.53199	2.65492
2.63935	2.64653	2.7535	2.69683
2.90195	2.5468	2.84756	2.9684
2.64025	2.78074	2.62872	3.05493
2.63887	2.62379	2.85902	2.94167
2.63061	2.74451	2.74493	2.61952
2.6425	2.68918	2.76277	3.00559
2.78614	2.78147	2.5599	2.75319
2.72883	2.53513	2.71043	2.97699
2.64221	2.99107	2.66308	2.90038
2.60236	2.72984	2.51488	2.70823
2.6188	2.5992	2.62301	2.62225
2.71728	4.83178	2.75526	2.75116
2.68939	2.67105	2.62471	2.94593
5.31987	2.67099	2.79536	2.63202
2.79281	2.68606	2.84457	2.7012
2.63867	2.60457	2.78082	2.80373
2.72283	2.70876	2.89831	2.85498
2.73587	2.83192	2.65996	2.67202
2.69981	2.69582	2.75842	2.6923
2.65718	2.55064	2.73311	2.85065
2.63732	2.6268	2.88584	2.74698
3.01068	2.65989	2.75524	2.63716
4.54218	2.76691	4.44189	2.68533
2.64941	2.57103	2.89914	2.9858
2.70948	2.72344	2.89825	2.72063
2.67428	2.7273	2.60242	2.69894
2.77045	2.6024	2.70663	3.33327
2.8969	2.7125	2.74403	2.9509
2.67644	2.55503	2.66644	2.83367
2.78225	2.5954	2.69998	2.82457
2.62543	2.8009	2.61184	3.04229
2.65866	2.60067	2.64897	2.96123
2.73573	2.69195	2.73907	2.88558
2.71423	2.63943	2.64888	2.96233
2.70472	2.71634	2.69864	3.00308
2.56173	2.62477	2.73315	2.946
2.61113	2.78115	2.84709	2.87182
2.87592	2.61314	2.61216	2.81388
2.67151	2.61035	2.6025	2.98329
2.71249	4.22769	2.67677	3.08814
2.57315	2.63669	2.64929	2.98854
2.7951	2.80408	2.79875	2.82256
2.56541	2.67484	2.89692	2.89267
2.70712	4.7698	2.76401	2.64793
2.59611	5.2271	2.74791	2.89558
2.61492	4.8137	2.63478	2.68108
2.68726	4.17524	2.65264	2.55949
4.31965	2.75285	2.8771	2.72018
4.65855	4.08989	2.74485	2.76031
2.63006	2.63827	2.84001	2.74301
2.80533	2.79387	2.8032	2.7022
2.60225	2.63779	2.88208	2.75655
4.9179	3.75614	2.63093	2.74086
8.61795	2.66297	2.66409	2.96089
5.9147	2.85172	2.99822	3.05672
7.5185	5.01054	2.79859	2.65206
6.61907	2.6081	2.58536	2.88561
6.67076	2.7175	2.90665	3.21459
7.36343	2.77802	2.91987	3.2855
6.33604	2.90338	2.85626	3.77642
5.67392	2.71432	2.83649	2.97246
6.64719	2.76797	2.67159	2.74854
5.13882	2.6805	2.65703	2.84176
7.23621	2.71737	2.63106	3.43153
6.61853	2.67846	2.90286	2.76395
5.43976	2.74084	2.69617	2.99044
6.93989	2.66362	2.74629	2.82797
6.45522	2.59863	4.08227	3.58847
7.20911	2.6664	5.77634	2.79394
6.1433	2.62574	4.67702	2.93998
5.56167	2.6972	2.66492	3.17228
6.57363	2.56278	2.67256	3.20141
6.98933	2.60948	2.79509	2.89111
6.79703	2.56556	3.00556	2.92871
7.30059	2.70899	2.7077	2.85116
6.08595	2.66223	2.79967	3.67875
7.11953	4.3303	2.68185	3.0001
6.56805	2.68906	2.65143	3.08969
7.66426	2.6068	2.6745	2.88755
7.91063	2.67824	2.88806	2.76624
6.82034	2.6385	2.60482	3.57946
6.4997	2.78585	2.81258	2.86709
5.79235	2.60488	2.7926	3.24377
5.82157	2.72212	4.10284	2.9409
6.04785	2.74566	3.1302	2.75638
5.83551	2.6044	2.73257	3.07451
6.13844	2.6414	4.71367	2.72993
5.75786	2.86213	5.25381	2.79562
4.27728	2.78227	6.14668	3.34809
5.32981	2.67047	7.42168	2.99134
2.81557	2.74155	5.73859	3.02056
2.62477	2.78047	5.07174	2.85519
2.63753	2.53104	5.33153	2.72252
5.08906	2.59488	5.4199	2.95753
3.91179	2.73913	4.55816	3.28769
5.30483	2.549	6.16807	2.55637
5.49627	2.66467	4.99136	2.66003
5.17349	2.76944	3.5099	2.71346
4.71311	2.65592	2.70535	2.883
6.1004	2.60108	3.0011	2.69438
4.00076	2.77654	2.83756	2.86988
7.98631	2.88281	2.75207	2.85077
7.92572	2.67399	2.68443	3.0011
5.32663	2.65754	2.71074	3.07694
7.38028	2.61215	2.85214	2.96773
6.83607	2.9149	2.86395	2.9588
5.25286	2.63977	2.67686	2.78154
8.38745	2.69765	2.74019	2.99676
8.51149	2.88441	2.63591	2.9521
7.93642	4.89343	2.75356	2.93862
7.33586	4.22238	2.68569	3.32453
6.72995	5.79179	2.71082	3.06179
6.85025	5.273	3.16821	2.96914
7.5438	4.7869	2.56191	3.42835
5.82893	5.05811	2.71035	3.16471
4.85062	5.72076	2.64638	2.77601
4.53059	5.39696	2.71532	2.75844
5.13347	4.80359	2.77267	2.69538
5.34168	4.37902	2.81492	3.28079
6.92701	2.60325	2.57655	2.78066
5.73531	2.6833	3.12116	3.71724
6.0312	2.77803	2.82287	4.0359
4.73221	2.79659	2.5715	3.02725
5.1418	2.79508	2.65761	2.74838
5.16742	2.57031	2.6625	3.22309
4.83827	2.62962	2.66364	3.20553
4.8755	2.56127	2.66177	3.0013
4.34056	2.576	2.83919	3.08857
5.24184	5.68325	2.71339	2.77685
5.52602	2.6978	4.69244	3.01146
4.57158	2.67977	2.68293	2.64511
5.15283	2.74007	2.85301	3.10595
4.63659	2.58498	2.71072	2.80095
2.65801	2.81791	2.8903	3.2486
2.8056	2.61733	2.85121	2.86896
2.8203	2.64973	2.593	3.5058
2.52873	2.64883	2.61895	4.22401
2.70618	2.72457	2.71451	3.28393
2.60394	2.69579	2.57382	2.66955
2.71356	2.62434	2.75968	4.76195
3.09188	2.73578	2.60573	4.82988
2.72547	2.68421	2.75411	5.38934
4.85307	2.52498	2.79389	4.7617
6.93548	2.65711	4.66877	4.12618
4.88538	2.94022	4.35465	3.17104
6.59402	2.61239	5.8288	4.04665
5.18563	2.75198	6.02592	3.06669
5.48558	2.65213	5.70392	3.1313
5.68149	2.58287	5.43793	3.20152
5.46389	2.86339	5.66765	3.78711
4.72849	2.70384	5.1223	3.69
4.46752	2.81259	4.20245	2.88154
5.05595	2.63185	4.81877	2.85848
5.21985	2.64548	5.18153	3.51785
7.41921	2.60248	4.41118	4.13306
7.03498	2.69742	5.27037	3.61818
7.107	2.71002	4.55136	3.11936
6.61248	2.70344	4.54372	2.86809
4.92564	2.55488	5.06989	2.77867
6.46058	2.62682	4.92368	2.84291
7.7102	2.61371	5.15365	3.7272
6.19294	2.81194	4.25876	3.23156
4.74119	2.67498	5.30278	3.59469
4.18429	2.69137	5.58215	3.27686
5.25715	2.50711	4.8383	2.97155
6.4382	2.56383	6.62777	3.21612
5.24417	2.84598	7.0516	2.92674
6.41209	2.79768	4.83477	3.15633
5.89586	2.75072	4.45396	4.09886
6.06549	2.59047	5.28402	3.54439
5.34467	2.61544	4.66259	3.09726
4.64658	2.73141	4.3392	3.76953
6.32636	2.98768	5.2417	2.69811
6.75251	2.67547	5.42436	2.81602
5.61023	2.72561	7.52955	2.76091
4.93349	2.79112	5.60544	3.37748
4.67611	4.39713	5.37011	2.81434
4.65878	2.76891	5.1772	3.04935
6.59941	2.70558	7.66272	2.79961
7.00901	2.75513	5.03422	2.80827
5.26429	2.68158	5.33549	3.08296
5.67518	2.64584	8.38573	2.96397
4.68664	4.1592	6.88117	3.14613
6.04937	4.69504	5.9594	3.03082
6.58578	2.73489	6.10521	2.64539
7.12049	2.77865	5.2153	2.99793
6.49597	3.01345	4.79298	2.96029
8.29422	2.7156	2.49884	3.01335
7.33871	2.71236	3.00922	3.46692
8.60653	2.85836	2.84838	3.82573
8.31702	2.63049	2.81799	3.30898
6.91093	2.66881	2.53425	2.9567
8.98568	2.72753	2.93089	2.80537
6.73666	2.67627	2.72535	3.07898
8.32341	2.5927	2.63232	3.0905
6.75731	2.7485	2.60027	3.45874
7.15353	5.1501	2.6338	3.87889
6.94761	4.8467	2.62958	2.76298
7.06909	5.7896	2.58157	3.09596
6.62214	4.6591	2.78354	3.23683
6.99486	2.65217	4.71225	2.93009
6.94919	5.14507	5.59638	3.20534
7.10914	2.55987	3.33351	3.35532
7.22192	2.6947	2.88758	3.1968
7.09272	4.4327	2.64646	3.26873
6.80619	2.69405	2.77841	2.91359
5.41178	4.21772	2.65422	3.47082
7.26871	2.64047	2.65158	3.1543
6.63456	2.77532	2.72406	2.77743
7.02639	2.75241	2.88182	3.07285
7.62111	2.73619	2.7081	2.82041
8.12866	2.66992	3.75834	3.04649
7.36661	2.72985	2.7229	3.02173
6.73298	2.63441	2.77715	2.76467
4.95133	2.6032	2.78214	3.25754
6.4111	2.86908	2.70629	2.80254
7.35405	2.63744	4.5468	2.82823
5.22312	2.7968	2.84762	3.08099
5.59324	2.67374	2.72386	2.98162
6.95517	2.6091	2.79918	2.89396
8.27358	3.39118	2.59156	2.93473
8.5308	2.61413	2.84239	3.34267
8.49975	2.72078	2.89753	2.74215
7.04366	4.93063	2.64635	3.12112
6.81293	5.1288	2.77082	2.70439
7.42656	4.8982	2.73369	3.58282
7.31361	4.83323	2.77713	2.74785
7.34978	4.72747	2.64224	2.77067
7.28947	5.29514	2.73031	3.40162
6.36208	4.62747	2.63222	3.97117
6.79742	4.62958	2.71583	3.09881
7.01705	5.03513	3.0464	2.85384
7.05987	5.13654	3.00842	2.92432
6.71916	2.70603	2.63095	2.78993
7.19907	2.56863	2.79203	2.92859
7.4102	2.80154	2.81402	3.18926
8.15606	2.79948	2.87682	3.16637
6.77798	2.64736	2.74199	3.30436
6.47643	2.82832	2.84384	3.42233
7.50836	2.80368	2.77149	2.89334
6.94366	2.69815	2.68064	3.08309
6.47453	2.69811	2.60387	2.77872
4.82563	2.64188	2.74446	2.8463
7.46175	2.5715	2.60941	2.89083
6.14129	2.60931	2.56815	3.18446
5.26853	2.54223	2.75494	2.69876
5.23551	2.79854	2.87909	2.78287
5.15024	2.73492	2.76487	3.31924
6.39139	2.74769	2.75909	3.05959
4.97427	2.7157	2.55039	3.17103
5.20973	2.605	2.78007	2.98299
5.88845	2.69544	2.78568	2.91081
7.09592	2.66989	2.77895	4.37806
7.96476	2.74474	2.83742	4.11551
5.73022	2.93089	2.74048	4.0439
7.06805	2.58349	2.74047	3.6754
7.59372	4.1445	2.72332	3.13217
5.95978	4.81579	2.76236	3.04352
7.02025	2.68704	2.84838	5.24708
6.54142	2.61913	2.9223	4.14391
6.42235	5.5266	5.02276	3.88073
7.32614	5.50375	5.86927	2.67891
7.08046	7.50788	4.09816	2.89042
6.11213	5.29552	5.2447	3.15153
6.9205	2.77807	2.74395	4.77884
7.05535	2.54372	2.68622	2.82524
6.87986	2.68906	4.20192	2.89294
6.67651	2.66665	4.86527	2.80337
7.31706	2.5634	4.73179	4.7687
6.51759	2.86459	4.94601	5.32336
6.25656	5.08468	4.34855	4.99584
7.13008	2.76747	3.75346	3.31561
7.22923	2.75053	4.19039	3.50648
6.67064	2.67494	4.63577	3.59675
7.35243	2.628	4.42255	3.83549
6.49152	2.66815	5.55204	3.80285
6.76625	2.58717	7.53486	3.30291
6.32305	2.63019	5.68917	2.78218
6.46369	2.60692	6.36055	2.74334
5.17072	2.5742	6.48668	3.2009
6.81491	2.7157	6.87696	3.11006
6.56988	2.70844	6.80295	3.31132
7.12952	2.73428	5.04024	3.07145
7.40545	2.81514	5.58177	2.83088
7.73659	2.70897	4.97415	2.81739
5.91419	3.04335	6.85922	2.70254
5.31369	2.82616	6.8684	2.94044
4.93102	2.65155	4.82243	3.062
3.96926	2.64205	4.5092	2.89225
5.03296	2.64821	5.06666	3.6897
4.93159	2.77593	6.33942	2.78304
5.92604	2.64207	6.75393	3.29902
5.41249	2.64525	4.85334	3.34176
5.3936	2.75211	7.5531	3.26492
5.94066	2.78579	7.07727	2.96845
5.45133	2.89185	5.68238	3.59769
6.88612	2.59019	4.53813	3.40478
7.3606	2.71333	4.40579	2.77202
6.23707	2.61828	4.5204	3.30289
5.35274	2.76754	5.26238	2.98243
6.19717	2.7929	4.99997	2.98505
5.53774	2.59981	5.30127	3.02319
8.92125	2.61734	6.00682	2.79294
5.50896	2.69299	5.04767	2.98389
5.42591	2.66	4.27689	3.1476
5.30345	2.8547	2.64624	3.37948
5.62985	2.82477	5.05896	3.89459
6.54774	2.8571	5.74269	2.91974
6.25308	2.88343	5.33041	3.3128
6.60412	2.75024	4.90766	3.15032
6.78049	2.58818	5.00684	3.62785
5.21644	2.75639	5.48301	3.91277
7.30371	2.67269	4.30221	2.75154
6.96087	2.66696	4.59026	2.96018
6.59677	2.7161	8.018	3.60879
5.59505	2.73042	6.43852	3.73173
6.48535	2.6032	4.80221	3.74621
7.45683	2.61814	4.34027	3.7868
4.26249	2.71496	2.85563	3.49498
5.15679	2.62848	2.75501	4.43938
5.49116	2.79043	2.76005	3.07789
5.14853	2.67228	2.67862	2.88804
5.43397	2.76834	2.63815	3.16383
6.15357	2.68702	2.69509	2.86211
4.40791	2.79081	2.86459	3.21564
5.86264	2.74723	2.65007	2.76513
8.30307	2.69448	2.69048	3.30842
4.87051	4.63168	2.68598	2.94146
6.51572	2.72695	2.60862	3.21021
4.39967	2.58234	2.63457	3.64024
5.28574	2.70409	2.70645	3.80408
4.85149	2.61507	2.53437	3.42779
4.88449	2.70845	2.70326	2.86055
4.3226	4.00038	2.90604	2.97332
4.79217	4.45688	2.6703	3.72266
5.96964	2.63584	2.76483	2.93329
5.35998	4.67394	2.7062	3.80234
4.68767	2.91408	2.88115	2.68227
6.48201	2.56699	2.76854	2.89111
4.31224	2.57306	2.67845	2.96905
5.75533	2.61971	2.77917	2.82907
6.53772	4.89094	4.31108	2.79403
6.20917	2.64935	4.52411	2.71656
6.24648	2.74089	4.20864	2.9625
5.85264	2.70387	4.5569	2.71865
5.02261	2.60594	4.97468	2.66043
6.60291	2.87009	4.82844	2.99909
5.98343	2.72723	3.94428	2.8477
6.59902	2.80192	3.0269	2.9398
6.42889	2.56945	4.46372	2.79353
4.58461	2.65415	4.03548	2.67337
5.21638	2.58581	2.93852	2.79968
4.76603	2.63335	2.7653	2.68253
6.49842	2.72398	2.73907	2.63409
6.89263	2.61476	4.12336	2.70253
7.04828	4.68763	5.96604	2.8833
6.6101	2.78548	4.96522	3.00043
6.45502	2.57529	4.27675	2.85799
7.42311	5.31265	2.70415	2.72999
8.88144	2.58707	2.58464	2.62893
8.64924	2.63396	4.61377	2.67767
8.49872	2.87537	4.97999	3.08521
8.18084	2.53742	2.80345	2.9651
8.59094	2.65767	2.98303	2.7503
8.25425	2.64117	2.9025	2.79717
7.34816	2.587	2.72918	2.73585
5.81956	2.73483	2.76935	2.71726
7.18943	2.74177	2.64955	2.88254
7.57865	2.76516	2.87056	2.5412
7.36906	2.5854	3.04007	2.92701
6.18121	2.69021	2.64057	2.72695
6.89332	2.74263	2.70798	2.81051
7.72323	2.81137	2.67165	2.62855
7.37277	2.6285	3.02637	2.76474
7.01595	2.53096	2.82367	2.92517
6.38042	2.72628	2.77854	2.735
6.95107	2.62605	2.6972	2.92781
4.89618	2.84699	2.72661	2.76561
7.37522	2.68248	2.73972	3.12341
7.6829	2.71891	2.65483	3.05688
5.75508	2.59641	2.58839	2.82073
8.9543	2.64481	2.68511	2.71199
6.87102	2.8696	2.71369	2.70499
5.56135	2.60204	2.78069	2.75966
4.56581	2.78142	2.847	2.65311
2.69559	2.61331	2.86162	2.69677
4.56836	2.63342	2.75074	2.833
4.69367	5.13449	2.66812	2.86251
7.62352	5.79335	2.67896	2.80462
7.66908	5.75076	2.76322	3.05066
7.88273	6.14407	2.89975	2.68853
7.8585	7.06463	2.88841	2.97581
8.32253	6.86688	2.58261	2.9578
6.56935	6.81684	2.62545	2.76315
6.46186	6.5427	2.75995	2.93677
5.58441	7.14256	2.66294	2.90403
7.19877	5.54519	2.8769	2.69186
8.21474	5.13733	3.04797	2.86464
6.77361	5.5526	2.58809	2.7287
8.55801	4.56828	2.75657	2.87217
8.93099	5.11199	2.65803	2.88704
7.26805	7.22772	2.58169	2.86342
6.86021	7.3578	2.8303	2.85172
6.09029	5.18955	2.73607	2.74862
6.2462	7.35695	2.6197	2.7926
4.42056	5.16804	2.77578	2.76096
5.093	5.16586	2.81533	3.25914
4.84484	2.65211	2.94239	2.74864
6.61255	2.71973	2.83812	2.79147
5.2005	2.5883	3.29135	2.79305
5.61246	2.63318	4.8567	2.83131
6.32401	2.70298	2.59112	2.76123
7.53819	2.72485	2.70137	2.67017
6.68478	2.66329	2.72127	2.89657
6.63291	2.6258	2.76166	2.8793
7.60193	2.69349	4.23902	2.67436
5.29534	2.94792	2.72267	2.68158
6.42365	2.78602	2.6078	2.6932
4.5576	4.16525	2.61096	2.93532
5.40328	4.13361	2.72795	2.64811
4.82387	2.88533	2.52726	2.80385
9.77905	2.74217	2.88654	2.74328
7.324	2.66148	2.86832	3.0426
5.1734	2.9642	2.71907	2.86852
4.72128	2.5226	2.57241	2.81263
7.01523	5.03021	2.71711	2.96451
6.28115	2.89541	2.75624	2.79975
7.84863	2.89678	2.77815	2.62635
7.49948	2.58909	2.66145	2.87533
6.52929	2.75235	2.52818	2.66604
5.39957	2.71544	2.74366	2.64169
7.18017	2.74271	2.58871	2.88826
7.87201	4.15502	2.73781	2.90136
7.64312	2.65562	2.70383	2.99468
6.4079	2.60971	2.66898	2.95447
4.89191	5.12548	2.57399	2.83163
6.10918	2.78073	2.72191	2.90947
7.43674	2.55546	2.60015	2.66184
6.96674	4.78257	2.7274	2.77815
5.9223	5.37425	2.51688	2.72402
7.52663	5.16261	2.5981	3.12298
7.36433	6.11134	2.65228	2.74361
6.88916	7.17206	2.68308	2.75511
6.76358	2.45759	2.64051	2.92624
6.19175	2.73064	2.80346	2.69193
6.63926	2.6054	2.71268	2.72646
7.75636	2.54376	2.67822	3.06967
6.74359	2.64608	2.61512	2.92734
7.31776	2.58567	2.81684	2.64753
7.46551	2.78464	2.77434	2.65867
7.03767	2.78016	2.60908	2.87587
7.70218	2.49055	2.91061	2.81677
6.64283	2.55251	2.73088	2.78555
6.97495	2.79645	2.68889	2.71178
5.37511	2.57591	2.60544	2.67204
6.87178	2.54888	2.71604	2.51597
5.40464	3.01794	2.84867	2.93443
5.46491	2.63985	2.51546	2.58729
7.36634	2.7745	2.57754	2.71643
5.36329	5.93432	2.88462	2.68254
5.45471	4.81391	2.828	2.87195
4.63105	2.77476	2.76531	2.86591
5.66203	2.70707	2.93588	2.82622
6.70536	2.69476	2.61314	2.80936
4.67772	2.71398	2.72912	2.7143
6.57269	2.90833	2.84684	2.69236
7.18986	2.61418	2.77649	2.70808
6.39821	2.69757	2.72162	2.86974
5.47812	2.56147	2.66222	2.90882
7.03148	2.65168	2.65435	2.98747
6.47662	2.91539	2.6921	2.84142
5.04387	2.58476	2.76552	2.88487
6.57088	2.94653	2.65789	2.7619
7.22175	2.60364	2.80462	3.42412
7.15028	2.67217	2.72151	3.11475
6.55697	2.7341	2.63564	2.72584
7.68907	2.64896	2.78694	3.30757
6.05327	2.6982	2.697	2.81485
6.84909	2.66257	2.72509	2.67104
7.75104	2.69572	2.55382	2.72064
5.17698	2.69939	2.67809	3.03315
6.76445	2.6558	2.72928	3.00711
5.28944	3.40169	2.62549	2.74583
6.3814	2.64531	2.60572	2.67264
7.19773	2.59656	2.70306	2.69416
7.37499	4.92713	2.78841	2.6597
6.71703	2.59973	2.57398	2.85367
6.91747	2.75409	2.63351	2.65562
5.0648	2.6771	2.57505	2.84798
5.07841	2.63002	2.69461	2.73387
7.06663	4.60875	2.76646	3.11111
7.17784	4.69522	2.70845	2.776
7.231	3.98077	2.68127	2.77076
7.15154	6.18518	2.92297	2.60603
6.11256	5.93116	2.67317	2.91743
7.23404	4.18174	2.76185	3.36694
8.80559	5.03579	2.70704	2.78401
7.1967	4.99941	2.63602	2.63625
6.84287	3.62407	2.59864	2.68095
7.2029	5.06867	2.75206	2.73624
5.87251	3.67185	2.59288	2.82244
8.43651	4.85187	2.79065	2.62408
7.17944	4.69181	2.9032	2.66903
6.85756	6.70583	2.76689	2.96191
6.1294	7.93676	2.60071	2.69425
6.80225	5.983	2.7567	2.69663
7.38561	7.33352	2.74331	2.68987
7.28394	5.26417	2.51983	3.08795
6.64661	4.89761	2.72619	2.91029
6.01184	5.6913	2.64657	2.72929
6.44398	6.06299	2.77982	2.89541
7.76102	5.6397	2.81928	3.0751
7.62749	6.2487	2.72094	2.75193
7.70839	6.72585	2.60319	2.71927
8.0125	4.95115	2.59933	2.89152
7.58038	7.05159	3.07482	2.94637
7.44621	7.21703	2.64747	2.84382
6.40603	4.75997	2.577	2.87613
6.30407	4.95247	2.92651	2.84795
4.36177	5.23701	2.74915	2.90673
5.63874	4.50717	2.7713	2.98129
5.20589	2.73907	2.61268	2.77982
5.73839	2.72261	2.75864	2.75027
5.31572	2.67598	2.62332	3.03147
4.98803	2.6656	2.73184	3.62288
6.71848	2.86449	2.71184	3.02921
5.67839	2.65144	2.79916	2.62461
4.86187	2.74901	2.65943	2.93396
4.81728	2.63076	2.68511	2.87281
6.01715	2.76291	2.73987	2.76556
5.42003	2.7029	2.78803	3.12443
6.49158	2.86799	2.71781	2.75091
4.71772	2.8573	2.91445	2.93595
6.06908	2.57532	2.71047	2.68693
4.50754	2.78185	2.71018	2.90438
5.91774	2.71157	2.71873	2.90833
3.63285	2.74821	2.78928	3.13332
5.92636	2.70697	2.64201	2.7398
6.3357	2.84953	2.67432	3.24123
5.17372	2.71929	2.5572	2.90159
4.67052	2.80371	2.73697	3.19051
2.74406	2.62751	2.83242	2.84122
2.71673	2.87202	2.78734	2.82244
2.67649	2.61751	2.54133	2.60603
2.74612	5.03169	2.94849	2.8286
2.98564	2.76281	2.65929	2.88272
2.65552	4.82894	3.19438	2.74177
2.70195	5.40264	2.78557	2.85946
2.6966	4.64484	2.77714	2.57143
2.86264	2.56725	5.50058	2.89589
2.67387	5.50318	2.72079	3.03356
2.87802	2.81769	2.7182	2.78514
2.62486	2.6501	2.75406	3.28833
4.71327	2.7487	2.62819	3.0266
5.78057	2.58447	2.82441	2.58122
4.87653	2.69238	2.96387	2.99661
4.85257	2.66719	2.79145	2.74023
4.89438	2.90573	2.73066	2.60342
6.41716	2.56461	2.74202	2.72804
4.96198	2.74281	2.86381	3.06937
6.21188	2.82273	2.72543	2.8036
5.46678	2.75901	2.71833	2.69256
4.71386	2.63139	2.85842	2.7726
5.04129	2.75269	2.85981	3.31048
4.94096	2.76006	2.87086	2.8116
4.80485	2.59931	2.74886	2.87593
5.51842	2.93025	2.641	3.40391
5.30153	2.67533	2.59232	3.31572
6.61111	2.701	2.77452	3.08164
6.4453	2.74379	2.63941	4.19596
7.062	2.82415	2.6419	2.84804
6.50877	2.81876	2.67922	3.24932
4.51701	3.07215	4.91241	3.15752
7.05716	2.63884	2.78233	3.25178
8.04669	2.63533	2.75082	2.95069
5.00683	2.66356	2.86651	2.78112
6.06097	2.87786	2.66162	2.90525
7.10139	2.67022	2.60064	3.57895
8.51705	2.80116	2.67172	3.06079
6.88077	2.61233	4.57328	2.7012
5.72439	2.5588	4.86046	2.85141
6.20924	2.58385	4.19245	2.76973
5.5635	2.70688	4.80171	3.49956
4.62374	2.65156	4.62697	3.29872
5.37392	2.61681	2.70533	2.96365
4.42783	2.72826	2.57632	3.08036
5.11714	2.70119	2.74201	3.17847
5.12927	2.62882	2.80644	2.94783
4.60146	2.61361	2.58513	3.41449
6.00585	2.61842	2.65755	2.90012
5.41998	2.63822	2.5686	2.74215
5.40823	2.88099	2.73016	3.03017
2.64152	2.66748	2.74989	2.92563
2.72496	2.77447	2.81899	2.58219
2.62196	2.63377	2.73507	2.65258
2.7103	2.77966	2.85311	2.67032
2.62366	2.76877	2.81028	2.93027
2.80203	2.59719	2.9695	2.78298
2.5331	2.82072	2.8172	3.24694
2.75858	2.69461	2.70832	2.73906
2.81862	2.64388	2.66998	2.76465
2.68585	2.64529	2.63298	2.69765
5.24261	2.63466	2.72055	2.968
2.67808	2.61559	2.63395	2.65882
2.72841	2.73795	2.55599	2.72958
2.67159	2.67077	2.53523	3.16948
2.75314	2.57342	2.71162	2.76467
2.67946	2.76901	4.60029	2.7625
2.67077	2.65588	2.6109	3.20203
2.55707	2.70521	4.89042	2.81548
2.7223	2.7732	4.94496	3.0372
4.96735	2.80503	4.81486	2.75358
2.59116	2.66245	2.71325	2.90128
2.72987	2.86826	2.6524	2.92619
2.8279	2.73942	2.66424	2.83302
2.78088	2.7336	2.84882	2.7684
5.92198	2.8245	2.74155	2.85792
5.60376	2.68875	2.67427	2.63936
6.13554	4.99806	2.73791	2.74084
5.27876	7.12726	2.64275	3.19094
4.77247	5.93689	2.60971	3.00508
4.80551	4.7862	2.54874	2.81098
4.3528	6.6806	2.69113	2.77348
5.43589	5.09623	2.74246	3.23192
5.12552	4.63432	2.71219	2.86306
7.24007	5.75319	2.8907	2.6921
6.32388	5.06932	2.71831	2.79282
6.07639	7.55477	3.04443	2.72684
6.36052	6.85003	2.58198	2.66402
5.04671	4.83666	2.61727	2.7289
2.71591	6.76064	2.89686	2.77901
2.56761	6.81473	2.80667	2.85708
2.69942	7.33281	2.68264	2.63321
2.64208	7.66675	2.65205	2.60762
2.58815	4.5949	2.7811	2.72259
2.6757	5.21056	2.81497	2.72095
2.59861	6.10855	2.73607	2.51064
2.54858	5.69113	2.6721	2.64427
2.78928	5.58582	2.88168	2.75982
2.61507	5.15722	2.70381	2.62962
2.68105	5.20635	2.91919	2.75913
2.55145	6.72072	2.67722	2.85561
2.68825	7.3581	2.68667	2.56477
2.64284	5.07714	2.70699	2.82322
2.60742	4.75996	2.6697	2.81263
2.62299	7.43882	2.8372	3.04219
2.88024	5.95051	2.8808	2.81135
2.93398	5.93944	3.14269	2.69092
3.05689	4.70458	2.81853	2.65302
2.90848	2.65399	2.58695	2.97298
2.61778	2.65131	2.6169	2.77596
2.82286	2.94302	2.67808	2.87279
2.68309	2.62122	2.73075	2.61829
2.80189	2.57213	2.75612	2.81216
2.78167	2.61735	3.07001	2.90895
2.60561	2.67797	2.69996	2.76554
2.66932	2.77051	2.557	2.66041
2.67049	2.77883	2.66058	2.84777
2.80171	2.69648	2.83621	2.85188
4.59882	2.7803	2.78971	2.79021
6.47618	2.91956	2.64164	2.63703
6.38784	2.72239	2.7217	2.67728
5.02757	2.73706	2.73838	2.63431
5.08162	2.51693	2.57334	2.7975
5.22684	2.67152	2.6354	2.74811
4.76278	2.78859	2.72112	2.71818
5.41189	2.83785	2.66703	2.96823
5.29228	2.82791	2.72672	2.63633
5.75766	2.78748	2.82972	2.65682
5.47924	2.66124	2.7385	2.87524
5.48613	2.58856	2.70699	2.88233
2.52957	2.92319	2.97968	2.75091
2.91803	2.70603	2.71658	2.71494
2.81279	2.72141	2.62659	2.70261
2.61086	2.79166	2.88903	3.02577
5.7487	2.6498	2.71617	2.75501
4.61814	2.70411	2.53308	2.64794
2.77601	2.7234	2.68307	2.718
2.66223	2.65779	2.58567	2.89306
2.73901	2.71533	2.75575	2.78643
2.61369	2.92932	2.85825	2.78961
2.77364	2.78656	2.54577	2.74625
4.79169	2.82885	2.68375	2.71864
5.20201	2.66389	2.65816	2.82861
5.6848	2.86402	2.881	2.98677
4.92448	2.60103	2.64736	2.7086
4.89034	2.80031	2.64481	2.88794
4.36709	2.62593	2.82795	2.85528
5.09668	2.54379	2.77029	2.80533
2.66524	2.66604	2.68517	2.69825
2.59218	2.57957	2.64237	2.7592
2.7085	2.77283	2.59328	2.95085
2.78727	2.70315	2.79562	2.92078
2.57226	2.65356	2.61888	2.67301
2.58391	2.69375	2.75168	2.68739
2.66365	2.55088	2.68824	2.81414
2.62968	2.77897	2.71597	2.65549
2.73388	2.57732	2.82179	2.88264
2.66072	2.69044	2.66289	2.70446
2.66595	2.62886	2.60529	3.8476
2.76964	2.61361	2.5757	2.71339
2.71947	2.75647	2.68524	3.06935
2.78744	2.60831	2.80207	2.70037
2.58708	5.11571	2.74871	2.75192
2.6726	2.6828	4.68432	2.66689
2.62019	2.6501	2.54002	3.07698
2.58282	2.63864	2.58901	2.99583
2.82311	2.64055	2.65445	2.9181
2.69341	2.73193	2.57048	2.96306
5.25015	2.64917	2.6419	2.65257
4.10751	2.69705	2.74193	2.91333
5.24856	2.61704	2.70315	2.61448
5.09946	2.75053	2.80152	2.66375
5.27625	2.52861	2.78907	2.70187
5.19644	2.6042	2.58645	2.99956
3.94463	2.51517	2.74325	3.21232
5.45092	2.50032	2.61085	2.92672
6.49928	2.67763	2.65572	2.75833
6.63113	2.66597	2.61551	3.52741
4.78027	2.54419	2.72004	2.5905
4.87291	2.80838	2.89898	2.97042
5.43184	2.52111	6.93578	2.66402
5.14243	2.71456	6.57367	2.66662
5.98275	2.84636	5.52381	3.36413
5.92836	2.55809	6.36869	2.78031
5.73696	2.68174	6.36966	2.79904
5.67392	2.67996	7.05525	2.60127
5.18652	2.90748	4.08575	2.92879
4.91082	2.69411	6.17739	2.7706
5.4868	2.6674	5.48684	2.71737
5.80189	2.86359	4.13539	2.84447
5.8594	2.64178	4.68817	2.76955
5.16482	2.68472	5.44938	2.92181
6.07739	2.82594	4.9682	2.78615
4.68035	2.68527	7.48609	2.87105
5.93702	2.66898	5.6581	2.95572
6.83587	2.80195	4.58015	3.04529
5.41555	2.68122	5.79256	3.2888
5.20426	2.60718	4.99782	2.90477
5.9028	2.76825	4.95481	3.0337
4.91636	2.66062	7.18301	2.87922
5.70504	2.57893	5.25533	3.20507
5.65956	2.57166	2.72267	2.93418
5.80442	2.59362	3.96274	2.87899
5.90501	2.64429	6.32621	3.08405
6.4549	2.60288	3.26438	2.71996
5.23261	4.7562	4.71755	2.86876
5.86287	2.66875	2.72461	3.0767
6.00753	2.75772	2.9704	2.9611
5.52459	2.74827	2.9206	2.94992
5.0222	2.71503	2.63638	3.50504
5.38369	2.60133	2.80533	3.39022
5.17739	2.78018	2.72856	4.64655
5.28752	2.68197	2.94056	3.19302
5.34179	2.61038	2.78613	2.71403
5.15	2.75688	2.76471	2.92284
5.53441	2.65189	2.87969	2.59215
5.57177	2.65319	2.65396	3.02736
5.34331	2.69464	2.72399	2.7314
4.85051	2.6727	2.74032	2.78627
5.2724	2.77424	2.52859	2.78342
5.53404	2.55206	2.5825	2.72119
6.30194	2.83252	2.72103	2.96002
5.22473	2.60344	2.72358	2.8716
6.77422	2.71422	2.64112	3.04481
5.78348	2.61475	2.80311	2.66258
5.6433	2.70217	2.61535	2.81989
6.07413	2.80483	4.9932	2.73861
6.15523	2.64521	2.71695	2.77858
6.6351	2.65499	2.74876	2.73674
5.05158	2.73608	2.81091	4.43992
4.50957	2.64868	2.66137	3.75034
6.57598	2.87841	2.74182	2.80694
5.01276	2.60123	2.70706	2.71632
5.27167	2.65884	2.74893	2.75617
4.79047	2.73118	2.65189	2.7185
4.59291	2.70832	2.68694	2.81884
5.71623	2.83399	2.65483	2.76845
5.18326	2.70882	2.65445	2.71177
4.82415	2.68455	2.63657	2.78255
2.59126	2.65686	2.76281	2.76863
2.63699	4.96847	4.95711	2.75307
2.69802	4.09563	2.67273	2.69989
2.63641	2.55165	2.82959	2.67539
2.63617	2.72376	2.89653	2.77851
2.5391	5.14425	2.61583	2.72107
5.04838	2.72283	3.26541	3.30879
4.91148	2.66879	2.89437	2.86297
5.25336	4.35104	2.58979	2.77291
4.76036	2.72588	2.79016	2.82599
4.76765	2.67869	2.9476	3.03056
5.03484	2.64935	2.70619	2.77714
5.45887	2.65741	2.77151	3.10509
4.51343	2.62366	2.7018	4.73774
2.71803	2.84313	2.79576	3.83616
2.59617	2.65356	2.85354	2.73242
2.83346	4.84771	2.89845	2.85918
4.98915	5.57603	2.58349	2.65686
4.88522	6.1823	2.82844	2.90174
5.3287	5.96392	2.73814	3.14252
5.58327	5.12178	2.56527	2.76644
5.80842	4.49904	2.86064	2.83023
4.75304	3.02604	2.58082	2.83625
5.3993	2.74835	2.65724	2.82753
4.65748	2.78399	2.84908	2.65076
4.81984	2.78692	2.62206	2.90123
5.02906	2.63152	2.59208	2.75968
6.13685	2.77739	2.56293	2.8604
5.14504	2.68756	2.88071	2.72507
4.66778	2.65808	2.69686	2.80801
4.56575	2.55556	2.90255	2.591
5.64636	2.81605	2.71314	2.97574
5.25556	2.7482	2.84503	2.972
5.17217	2.7281	2.68338	3.02272
4.9287	2.6712	2.61682	2.8749
3.67479	5.14879	2.76949	2.8527
5.30444	4.46718	2.71991	2.97123
5.14465	5.82825	2.63486	2.5947
4.69648	4.31479	2.61138	3.00987
5.92695	2.66679	2.77261	3.39124
4.52691	2.78255	6.64853	2.7528
5.80222	2.95489	4.58706	3.14589
5.62824	2.65708	2.77197	3.19232
5.09684	2.86681	2.64284	2.87962
6.55105	2.74791	2.5884	3.3754
5.28898	2.642	2.70266	2.81599
4.55985	2.79823	2.81312	2.73038
4.26693	2.69592	2.72545	3.28129
6.70126	2.62324	2.66925	4.08854
6.60444	2.62498	2.70177	3.05716
4.67093	2.63402	2.64375	2.99815
5.84322	2.57197	2.73659	3.34402
4.50427	2.69809	2.80779	3.40476
5.43897	2.70409	2.75536	2.69268
5.06925	2.73074	2.93028	2.84431
6.63617	2.66902	2.71303	2.8298
7.52663	2.6857	2.60488	2.68337
4.67116	2.609	2.76002	2.66122
6.31833	2.49774	2.81169	2.80918
5.47541	2.80646	2.77335	3.22791
6.58401	2.63145	2.65718	2.73923
7.06108	2.68661	2.59262	3.23089
5.3023	2.71872	2.61928	2.94241
4.89013	2.67015	2.70897	2.81803
5.03466	2.59973	2.70339	2.91127
2.56221	2.75475	2.62461	2.77146
2.80423	2.6455	2.61874	2.84149
4.84377	2.84016	2.78757	5.06354
2.71339	3.05792	2.81194	6.97081
2.63813	2.7522	2.6685	7.51879
2.93677	2.64496	2.71787	8.2494
2.65355	2.60171	2.74184	6.02194
2.80899	5.1581	3.2579	6.18673
2.67666	6.26678	2.6597	6.39596
2.7868	4.88125	2.76583	6.17454
2.68104	4.6245	2.62902	5.85246
2.64064	5.41381	2.69242	6.35586
2.79776	4.88069	2.64753	6.30307
4.08742	2.71543	2.60433	6.80808
2.67925	2.90051	2.6446	6.66953
2.6987	2.63232	2.63659	6.23494
2.6947	2.59857	2.67787	6.33501
4.27647	4.89851	5.98395	6.24981
5.9771	4.97243	4.49556	6.97534
2.66955	2.74732	5.21248	6.00222
5.79235	2.73938	5.19687	5.16923
4.93463	4.92932	5.32622	4.36432
5.74493	4.98663	5.62049	4.38713
4.8913	4.96363	4.17702	4.7404
6.28564	8.84271	4.92555	5.15895
4.59379	4.90349	3.7761	5.89457
5.81575	5.57782	4.8203	5.11165
7.25297	6.46634	4.75737	6.21907
5.86197	4.6989	3.97273	3.89576
5.37744	5.15649	2.91	2.90553
6.38089	7.61238	2.99921	2.76617
6.14724	6.96249	4.57727	2.94396
6.03033	7.18238	5.40695	2.89238
5.55563	2.63746	4.66108	3.06341
6.74656	2.57957	3.77582	3.03396
6.53548	4.97027	6.39917	3.06889
5.7859	4.34527	4.93032	2.91607
4.77407	2.615	6.9807	2.91918
5.15587	2.65592	6.09594	3.01101
5.16669	2.76634	5.54142	2.79107
5.76723	4.85502	4.96594	2.76729
4.26134	4.70331	5.8814	2.87647
6.85698	2.70766	2.67985	2.68756
5.30217	2.64853	2.71595	2.67592
5.3451	2.6299	2.57686	2.82067
5.52703	5.12543	2.7365	2.97505
5.078	9.09684	2.64796	4.08912
6.25173	7.22963	2.57996	3.13639
3.82469	7.83201	2.70209	2.99809
4.41414	5.47308	2.78074	2.75465
2.68337	6.65879	2.77288	2.88566
2.8876	8.05792	2.69006	2.71302
2.71501	5.39082	2.74395	3.30554
3.27592	7.53203	2.55494	3.03005
2.65827	6.62186	2.64183	2.95441
2.71744	4.66754	2.67054	2.7
2.48944	9.41244	2.6503	3.20888
2.72637	7.93378	2.74022	3.00117
2.65733	10.825	2.74476	3.23922
2.69942	8.25194	3.89878	2.87731
4.81396	8.28706	4.88273	2.73434
5.22969	8.45611	4.21933	3.58024
5.78538	9.19235	5.85794	3.06459
5.19875	8.62883	5.41591	5.51674
5.48891	6.37782	4.25193	4.49653
4.74577	6.95284	4.78528	5.43331
6.05374	6.37248	5.08485	5.19154
5.03734	7.03203	4.59885	4.58514
6.00758	7.82407	4.70844	4.90535
5.18719	6.39714	2.9682	5.49628
6.23742	7.25001	4.12899	6.31814
5.74973	8.30459	2.69548	6.68765
4.78557	7.75104	2.66603	6.46255
4.11053	9.53923	2.74774	7.44406
4.8465	8.75393	2.63244	8.08114
2.9777	6.51104	2.75533	5.32219
2.73554	7.13366	2.63127	4.56545
5.43913	6.43046	2.80694	5.47112
5.11615	5.63206	2.59464	4.50798
5.44839	6.34738	2.75648	4.03491
5.08936	8.60999	2.83743	6.51213
4.44665	8.63636	2.51942	6.57555
4.24286	6.57146	2.70646	4.97372
5.19947	3.97751	3.73541	7.36555
4.93888	5.19918	2.75865	6.33983
4.87456	5.46184	2.78305	5.36598
4.88183	5.54165	2.7882	5.73751
4.94802	5.09732	2.88974	5.11385
4.93774	6.21422	2.61507	4.09908
4.78147	5.4028	2.64945	6.28615
2.74775	5.3133	2.71545	4.97062
5.42392	6.36689	2.62523	5.33777
4.26856	6.47921	2.60762	6.0095
4.38937	6.99705	2.64555	4.30526
5.63483	6.31811	2.53174	2.9978
2.58213	7.68527	2.68522	4.49953
2.5719	5.85472	2.60932	4.81026
4.80018	6.39513	2.6078	4.55745
5.41466	7.33304	2.66259	4.94956
4.76993	5.79622	2.69291	5.26579
5.37379	6.22568	2.75995	3.96336
2.61084	7.67956	2.76727	5.17357
2.60693	7.93994	2.60346	6.32433
2.69617	7.57344	2.80346	4.84394
2.6202	6.76762	2.70771	4.75754
2.81382	7.13397	2.83313	4.79112
5.51074	6.5551	2.77549	3.52913
5.40898	6.38897	2.80875	4.9625
4.79709	7.19991	2.74456	5.42206
5.36255	4.02205	2.63086	5.41267
6.49139	5.38285	2.58312	4.58618
5.1059	4.84497	2.74381	5.19101
5.38912	5.06255	2.82844	5.18143
5.47169	6.6699	2.76179	5.58324
5.59945	8.07993	2.81232	4.81758
7.39575	6.22509	2.72296	4.66175
6.74132	5.7486	2.6715	4.81503
6.89344	4.01954	2.66467	4.26645
2.77216	2.79811	2.64277	5.00001
2.60117	2.7654	2.80617	5.01552
4.95018	2.74434	4.86401	5.61863
4.61601	2.69253	2.5584	4.3669
5.02405	7.45637	2.90067	4.62451
5.38996	5.86618	2.64764	4.94072
4.74044	5.55138	2.69933	5.3578
6.63913	5.57247	2.70599	4.76208
5.06995	4.89303	2.91565	4.99749
4.58651	4.78074	2.74644	4.5147
2.64675	2.76654	2.67151	4.63251
2.72197	2.80943	2.61936	4.51213
2.77626	2.8152	2.78541	5.43509
5.43336	2.62984	2.85644	4.81761
6.51547	2.84001	2.69944	5.08093
4.86416	2.62042	2.67262	5.31681
5.03282	2.54223	2.70987	5.0757
5.39145	2.65084	2.82478	4.87432
6.62981	5.26507	2.79102	4.98653
6.62042	5.10622	2.88607	4.3506
4.65255	2.68553	2.68719	4.65053
4.63293	2.61086	2.78611	4.98559
2.74135	2.67808	2.68621	4.82723
2.59817	2.61876	2.70379	4.16064
2.57786	4.84617	2.7468	5.4555
2.73147	4.88402	2.69603	4.59375
5.27777	5.08466	2.63706	5.27505
5.3537	2.85023	2.7731	4.679
4.85951	4.70715	2.57511	4.83683
4.788	5.02777	5.30997	5.07648
5.52722	4.32387	2.82618	4.59899
4.71111	7.02433	2.70536	4.4231
6.13248	4.81736	2.73103	4.92482
5.17028	4.55046	2.62365	4.65139
5.22943	5.08674	2.76576	4.63785
4.80954	5.45517	2.66365	5.09264
4.95674	2.55699	2.73345	5.98953
5.33499	2.90302	2.67897	5.65148
4.78774	2.59671	2.58909	5.51689
4.89324	2.76106	2.71714	4.2325
4.61877	2.7961	2.66169	4.89712
5.58307	2.65303	2.72503	4.76598
5.47933	2.71319	2.74243	5.08355
4.97713	2.72784	2.85552	5.6649
5.41788	2.62673	2.93539	5.51439
5.51674	2.63365	2.60789	5.1984
5.57682	2.45654	2.64781	5.15847
5.58324	2.61048	2.71626	5.27227
5.29043	2.6921	2.77449	5.2891
4.73274	2.67441	2.91302	5.76384
4.6713	2.61037	2.78844	5.22581
5.30232	4.94196	2.69002	4.60664
5.05597	2.72992	2.73516	4.1451
5.1622	2.77144	2.7744	5.22666
5.51124	2.63905	2.66689	5.91399
4.59361	2.86814	2.65788	5.27744
4.55109	2.63955	2.72208	5.49907
5.24906	2.68289	2.79636	5.31466
5.59116	2.60299	2.80724	4.83792
5.70284	2.61102	2.74725	4.63248
5.04478	2.87988	2.75183	5.22025
5.31327	2.63222	2.65083	5.38879
5.9383	2.68845	4.55668	6.15651
5.66216	2.73877	2.86162	6.02346
5.51523	2.64322	2.75053	5.88994
4.85643	2.73575	2.82924	4.01331
6.20583	2.71643	2.57826	6.09367
5.69972	2.75937	2.60938	5.79184
5.123	2.55131	2.47651	5.5216
5.98994	2.74622	2.73394	4.72502
5.36107	4.52059	2.66971	5.47322
5.51684	2.76988	2.73805	4.82926
5.02955	3.91793	2.6682	5.18703
5.77031	5.01727	2.57637	5.12461
4.69536	4.95766	2.696	5.10133
6.41088	2.68048	2.58474	3.28491
5.85154	2.58118	2.61079	4.25154
5.45553	6.38762	2.73558	4.55514
4.51251	4.71486	5.11286	5.33263
5.07136	4.45374	2.70551	3.4058
6.24999	4.46633	2.83536	4.21617
5.70323	5.04877	2.64293	4.02728
6.19635	4.54191	2.65236	5.40591
5.42307	5.24333	5.12658	5.09358
5.32933	5.13777	2.55243	4.25767
5.4581	4.72725	2.64033	4.65249
5.7849	6.26479	2.85198	4.80028
6.51008	6.34506	2.79385	4.96236
6.70994	4.19591	2.68376	5.43402
5.42491	5.24756	2.73345	4.30235
5.4917	7.28211	2.6434	3.69678
4.52179	6.22227	2.65376	4.24342
5.31835	6.72058	2.72472	5.33746
5.06621	6.85841	2.65521	5.04226
5.55577	6.77548	2.58242	4.50912
2.62345	5.5442	2.72605	5.4334
4.27075	5.37856	2.70487	5.06814
2.85577	4.84984	2.68032	5.20903
2.79281	5.44391	2.72129	4.80977
4.44412	2.6787	2.5622	4.85
2.63517	2.63742	2.62797	5.1608
2.71888	2.92839	2.87592	4.97566
2.66154	2.69359	2.76018	5.16547
3.70142	2.71494	2.60923	5.09225
2.57144	2.73279	2.66559	5.54819
2.60117	4.29173	2.53317	5.50538
2.64252	2.72971	2.64715	5.22077
3.06599	2.59927	3.05144	4.87304
4.83375	2.69261	2.64898	5.49186
5.64481	2.83049	2.77209	5.55321
5.0192	2.59328	2.68638	6.04508
5.34748	2.64707	2.73417	5.55221
3.90743	2.72989	2.79648	4.86232
2.54091	2.85909	2.62353	5.22909
2.7685	2.60217	2.54685	4.99164
5.07229	4.5399	2.62364	5.69692
5.02532	2.63412	2.7874	4.22701
5.11649	2.58575	2.67961	4.83133
5.96142	2.57392	2.65622	4.94286
6.09644	2.85548	2.55378	4.58315
5.2603	2.54122	2.9617	4.51664
2.72239	2.62076	2.67617	5.00533
2.68546	2.70366	2.71577	5.28805
2.68293	2.72326	2.72868	5.33678
3.99793	2.66689	2.65484	5.64816
2.67649	2.55922	2.74882	5.12076
2.65829	2.78174	2.68049	4.38749
2.74447	2.6114	2.86925	5.11197
5.18739	2.55706	2.76986	5.27176
5.59523	2.73978	2.78859	4.87078
4.73232	2.6343	2.6634	5.42635
4.92257	2.86118	2.70309	5.72232
4.7741	4.48555	2.65635	5.4551
6.113	2.59896	2.6638	5.14126
4.39356	2.68233	2.71367	5.46733
2.67144	2.76509	2.90718	5.54431
2.89256	2.64947	2.59453	5.55235
5.16862	2.77489	2.83362	5.2965
4.57959	2.58889	2.67249	4.9223
5.12009	2.73228	2.67823	5.00309
4.75178	2.62602	2.60348	5.69783
5.43729	2.71293	2.64365	5.17912
4.45891	2.85649	2.52274	5.74357
6.15533	2.71207	2.63221	5.43601
5.51069	2.7392	2.76373	4.50513
5.10849	2.84488	2.70714	5.28298
5.21726	7.42481	2.63659	5.33162
5.25599	4.75535	2.70383	4.93555
4.81686	2.69744	2.6827	5.32768
5.3962	2.56777	2.66453	7.28428
4.52136	2.73711	2.91227	5.5034
5.5257	2.66317	2.77317	5.9294
6.00966	2.61276	2.61735	5.32542
5.08986	2.65484	2.70291	7.63514
5.15197	2.56254	2.71524	7.1578
5.27315	2.60173	2.65793	5.56339
5.42806	2.56784	2.64904	5.28725
6.3942	2.61528	2.61872	2.78225
6.41651	2.74011	2.74221	2.82282
6.1792	2.57829	2.7735	2.695
5.73609	2.77211	2.67556	2.91632
5.0736	2.78459	3.11946	3.28385
5.19794	2.61046	2.79505	2.92695
5.52015	2.68397	2.66694	2.86573
5.44065	2.75763	2.61204	4.9622
4.20728	2.79444	2.82045	4.37366
4.88462	2.58417	2.82243	3.22007
4.9825	2.57452	2.78412	4.84814
4.99305	2.67679	2.84117	4.04946
4.82406	2.69361	2.89429	4.81768
4.83825	2.72316	2.70057	5.01467
5.30307	4.0153	2.65165	5.08166
5.52592	4.83908	5.04496	4.71454
5.12781	3.87899	2.73682	4.78066
4.67673	4.75274	2.81393	4.87276
4.71197	6.95196	2.85344	5.21488
5.5023	7.04476	2.82083	4.77712
4.98912	5.04831	2.8594	4.92459
5.37417	5.69235	2.54964	4.78273
5.03087	7.09569	2.81505	4.40267
5.43282	6.20027	2.65315	4.93944
4.54935	7.55547	2.78665	4.48908
5.25199	5.46828	2.62619	4.91542
5.30555	4.12457	2.60211	5.14869
5.36027	8.95715	2.63441	4.63986
5.62908	6.46822	2.60759	4.67256
5.40273	5.55108	2.51892	4.50085
5.43816	6.74251	2.63702	4.90668
5.32261	5.3793	2.71862	5.0397
5.3956	4.87317	2.62796	4.81233
4.77558	5.89606	2.53304	5.34278
4.6925	6.95811	2.62284	4.94463
6.96293	7.15675	2.63579	4.37567
5.0964	6.24081	2.5555	4.92443
5.32229	4.67455	2.5633	4.0104
5.59058	6.59604	2.75678	2.70738
5.57158	5.1751	3.85173	3.10388
4.95182	4.56018	2.60301	2.71877
2.63691	4.48453	2.59794	2.91071
3.4301	4.47483	2.75308	2.72729
4.92969	2.6221	2.60242	2.67002
4.57265	4.10245	2.64728	2.90458
5.00641	4.69639	2.66438	2.93007
4.91244	4.90112	2.78557	3.03483
4.70018	4.90311	2.84171	2.92132
4.84311	4.60706	2.73366	2.84384
4.93357	3.94668	3.96832	2.80082
4.53939	2.6363	2.74228	2.97659
5.59701	4.98946	2.58087	3.16135
4.12937	5.13511	2.75996	2.98078
2.82712	2.85088	2.71634	2.88849
2.71717	2.63618	2.81989	2.68114
3.95066	4.34857	2.67428	2.82852
5.28459	4.8296	2.77172	2.63055
2.55393	4.56098	2.70675	2.86994
2.68093	4.43857	2.75047	2.91762
2.60435	3.69803	2.92736	3.19026
5.06672	6.33648	2.58017	3.37346
5.28356	7.33727	2.64874	3.06312
4.89636	6.77701	2.74379	2.6609
5.69039	5.81641	2.63238	2.70294
5.42692	6.2318	2.73617	3.10424
4.61927	7.16204	2.69633	2.69396
2.65529	7.44087	2.77586	2.64492
3.2656	6.30128	2.71738	2.87482
2.81009	4.63579	2.6335	2.97742
2.6887	5.50644	2.63235	4.60927
2.88312	7.24233	2.59009	6.13356
4.6467	6.70547	2.67661	4.2088
6.23973	5.12544	2.68468	5.44575
4.65658	5.07868	2.8375	4.97436
4.34049	6.87722	2.70404	5.75814
5.43399	6.59938	2.71914	5.04243
7.14404	5.86724	4.81075	3.55879
5.77336	7.04622	5.47756	4.33222
5.9685	5.48391	6.96498	5.41467
7.10348	4.45913	6.05741	4.61036
5.59067	4.45108	6.15764	3.5616
4.11857	3.88038	6.37649	2.82073
5.17382	6.76051	5.3448	3.33467
5.45445	3.94767	5.35801	3.77495
5.00776	5.25144	4.73634	2.78116
5.2813	4.29335	5.48054	2.99597
5.2111	4.51027	4.87287	4.39084
4.83707	4.31034	5.46878	3.96966
5.79574	4.38074	6.04246	3.37539
5.9377	2.61097	4.79917	3.01755
5.7162	2.75366	5.69283	2.85871
5.15913	2.72332	4.17624	2.97814
4.86264	2.83155	4.22167	4.62448
4.82718	2.72626	5.06009	4.20374
5.90428	2.58479	4.50852	3.81295
6.32316	2.67085	6.12857	2.7356
5.30092	2.86953	5.25697	2.74847
4.84158	2.54606	4.22329	4.25331
5.75081	2.6733	5.62841	4.49946
5.17604	2.68795	6.31876	4.85289
5.24886	2.58461	5.412	4.33286
5.19528	2.55986	6.20405	4.02305
5.1341	2.82154	4.25945	2.94976
5.09103	2.85966	4.07889	2.89583
5.26392	2.79437	5.46167	4.53182
5.28654	2.76829	2.91898	4.61271
6.46623	4.69558	4.56414	4.2555
4.65073	4.49295	2.63401	5.19962
6.43385	4.59202	4.19178	4.36362
4.99939	5.73636	4.37023	4.52522
5.03994	4.69633	5.10248	4.75871
5.55051	2.72255	4.68318	4.88309
5.47286	2.87411	6.19847	6.0991
5.43571	2.65259	4.76986	5.43144
5.41119	2.80858	3.96254	6.84071
4.92647	2.95253	2.63551	6.41509
5.44817	4.97721	3.10114	6.83549
6.11082	4.05092	2.57499	4.55268
5.29424	5.37259	2.68322	6.17013
5.57913	5.1756	2.6372	6.95145
4.85012	2.71928	2.89479	8.42374
5.22622	2.82188	2.73439	5.97817
4.5034	2.73536	2.54758	5.22946
5.55744	2.71891	2.60652	4.85279
5.64279	2.74218	2.65836	5.02764
5.11555	2.80282	2.71208	4.60401
5.28724	2.84373	2.66325	5.09895
6.47613	2.60451	2.55978	4.86032
5.80582	2.72479	2.8206	5.15506
5.32058	2.75538	2.97452	5.79431
6.47504	3.48197	2.62962	6.86734
5.57968	2.61763	2.58612	7.96603
5.41902	2.67489	2.75842	7.72223
5.13391	5.62665	4.34964	5.62584
5.47523	4.59315	6.03777	6.77886
5.66951	4.01816	4.78745	7.74025
5.66983	6.25276	2.85998	6.91093
5.28275	6.34389	2.92659	5.72441
5.46819	7.07408	2.60895	4.71808
5.50262	7.24875	2.695	4.81326
5.1181	5.83091	2.6304	5.04836
4.14191	6.51762	2.63009	3.55636
4.58625	7.50636	2.66844	4.9418
4.73359	6.42568	2.9253	2.72507
4.70627	7.39009	5.33394	3.92506
5.02877	8.2377	5.08238	2.89802
5.04542	7.0902	4.86862	2.70231
5.30641	6.03752	2.82611	2.67447
5.00673	4.8496	4.89827	2.73843
5.35853	7.96983	5.18102	4.36469
5.55829	7.63054	4.55308	4.19832
4.56379	5.89074	5.57351	4.53971
5.7594	5.60272	6.28557	3.85332
6.4373	6.35265	4.90328	4.90254
5.46997	6.88278	5.1642	4.80988
6.01925	7.95816	6.06925	4.3396
5.54734	6.57274	5.60285	4.03165
5.37692	4.98812	5.15207	2.79386
5.4867	6.2657	5.58152	3.28824
5.446	8.37707	5.41298	3.75758
5.10021	7.8464	4.7403	3.8202
5.02204	8.02522	4.92913	4.5416
5.25883	7.92895	5.70082	3.86152
5.38236	6.75469	4.87288	3.24055
5.58942	6.81623	2.78023	4.27981
5.31114	5.91322	2.88142	2.85009
5.55066	6.53117	4.72022	3.92346
6.2036	5.54004	2.78871	2.76134
5.75851	3.95802	2.57382	3.33671
5.30529	2.56159	4.69999	3.95199
5.2218	2.76319	2.74565	2.87183
5.29475	2.89242	2.73916	3.46553
5.27706	2.75834	2.7575	4.08946
5.25599	2.58901	2.68701	3.59232
5.00616	2.6972	5.03686	4.16348
5.55872	2.59887	3.72878	3.96428
5.72312	2.69433	2.75139	2.92181
5.40407	2.7651	2.8248	4.24158
4.96163	2.79321	2.53316	3.63711
5.3522	2.66319	2.5678	4.09635
5.15028	2.62614	2.5511	4.16531
5.10397	2.64887	4.86581	4.0096
5.13872	5.61309	2.65466	3.06498
5.93191	4.54319	2.68621	3.07599
5.40139	4.52581	2.64418	2.89543
5.27937	4.18289	2.69422	2.93049
6.06549	6.55565	2.71546	2.82977
5.81827	7.01057	2.83432	3.65145
5.78385	6.33881	2.68432	4.46163
5.7992	6.52693	2.75821	4.16938
5.51146	3.67407	2.68578	4.62563
5.34178	4.19639	2.80496	3.16748
5.02717	4.6186	2.69609	3.57918
5.90189	5.34501	2.82823	2.93234
4.83198	2.61439	2.52146	2.77966
4.73464	6.82733	2.60856	3.83023
5.52232	5.2154	4.32771	3.54776
5.90027	4.28854	4.68702	3.85093
5.09834	5.23399	4.53664	2.95237
5.43258	5.73499	4.70358	2.7867
5.13483	4.85915	2.57428	2.97331
5.35584	4.49477	2.58405	2.72123
5.25636	5.04144	5.32589	5.46214
5.48239	2.61133	6.23825	3.67867
5.41133	2.79521	4.69551	2.985
5.9751	2.65191	2.48058	2.78611
5.38987	2.64387	2.68928	2.68169
5.33248	2.62031	4.92158	2.84889
5.23451	2.69476	5.29341	3.31269
5.40268	2.6912	4.87386	2.66025
5.89906	2.69942	2.62528	2.84396
5.38355	2.69267	2.96961	3.90689
4.99749	2.81876	2.77967	3.22624
5.57248	2.63167	2.97692	3.30741
5.78476	2.6704	2.58019	2.90154
5.35396	2.814	2.64793	2.8406
5.5938	2.69613	2.76858	2.84858
5.45834	2.63659	2.6514	3.79986
4.89602	2.57289	2.68652	3.35949
5.73901	2.67832	2.54185	2.63129
5.41571	4.75105	2.78751	3.44943
7.041	2.70398	2.6467	3.0357
5.45895	2.71219	2.55923	2.79258
5.49335	2.81433	2.9504	2.63108
5.36574	2.94282	2.78621	3.46378
5.11201	2.93464	2.62008	2.76894
5.28879	2.53657	2.73214	2.93886
5.25841	2.70014	2.91647	5.08627
6.58318	2.70803	2.72927	2.99855
5.65238	2.91564	2.621	3.16811
5.78056	3.35388	3.5947	3.95339
5.49222	2.69431	2.60849	2.71387
5.55627	2.6771	2.69372	3.02911
5.51395	2.6393	2.60897	3.10712
6.26088	2.56116	2.64024	4.5865
4.96648	2.71467	4.74482	3.89416
6.70783	2.59309	6.02051	4.93892
6.64657	2.71075	4.67057	4.33618
5.1556	2.91126	5.34715	5.01216
6.33313	2.84192	5.29488	3.10859
5.98138	4.73967	4.14638	5.31551
5.82398	2.56303	2.65982	5.12533
4.27278	2.70304	2.66438	5.69098
5.48844	2.88979	2.72934	6.47375
4.93625	2.63221	2.6778	6.64997
4.52334	2.51933	2.6789	6.19882
5.0566	2.86435	2.68831	6.54795
4.4099	2.70449	2.68647	6.10401
5.27195	2.78116	2.66673	6.80769
5.61361	2.6868	2.87202	6.96747
5.43891	2.59687	2.56039	6.66267
5.59875	2.70374	2.88177	6.11887
5.46714	2.83275	2.70313	5.72179
5.36329	2.70046	2.82821	5.35834
5.27709	2.64201	2.625	5.48297
5.16623	2.62657	2.59625	5.72868
5.65316	2.63204	2.61115	3.18569
5.31744	2.62781	2.87322	2.80601
5.35758	2.70803	2.64034	3.19608
5.94606	2.56127	2.53672	3.92635
5.64721	2.6448	2.73443	3.99361
6.09994	2.82678	2.61933	2.70535
5.72169	2.74879	2.61891	2.97214
5.95924	2.81434	2.56827	2.79607
5.90921	2.64615	2.67077	2.89722
5.36059	2.44143	2.75879	4.5123
6.32793	2.833	2.55459	3.13753
6.14306	2.64163	2.68384	3.94773
5.93034	2.71953	2.75284	4.55851
5.46023	2.70682	2.7561	2.94914
5.68399	2.65315	2.72184	4.19224
5.40666	2.68107	2.72079	3.08184
5.17765	5.3194	2.65036	2.92684
5.65694	4.80317	2.99737	3.1232
5.18207	2.572	2.82507	2.61069
5.25072	4.60611	2.78774	2.89196
5.80189	4.60589	2.63415	2.92498
5.40995	4.1841	2.61796	2.91127
5.61766	2.7209	2.49187	3.0519
5.2536	5.63817	2.7791	2.83975
5.27069	7.03242	2.58541	2.92823
4.56755	7.00656	2.61698	2.74274
5.46308	6.50669	2.69034	2.87391
5.52966	6.41807	2.76812	2.74672
5.26139	6.58477	2.88689	2.60833
6.47947	7.93631	2.5633	2.75282
5.4026	9.51854	2.59712	2.7908
6.23675	6.58053	2.83841	2.72376
6.03793	7.06715	2.59155	2.82726
4.92009	8.25679	2.67981	2.70344
7.64266	4.58427	3.0415	2.68449
5.50805	5.55313	2.68404	2.6667
5.03509	6.41467	4.80155	2.84691
6.51476	7.09863	3.01227	2.83071
7.58061	5.92729	4.23061	2.8259
10.3406	7.0246	5.46276	2.82986
9.10426	7.30579	4.71814	2.76214
8.95711	5.19776	5.34951	2.74144
9.5237	5.94839	4.71391	2.701
9.68321	7.21637	2.63799	2.78399
7.65515	5.23995	2.66295	3.06889
7.07037	4.21811	2.72839	2.59044
7.47751	6.58623	2.74347	2.76267
4.85968	5.00546	2.62248	3.03391
4.95743	6.12242	2.64534	2.7256
6.65892	4.85122	4.36404	3.58533
4.4517	7.40283	4.82872	3.21815
6.46657	4.60996	4.51542	2.76762
8.32525	2.61414	2.75202	2.88217
5.29242	2.88723	2.74528	3.14593
5.33016	2.77031	2.7375	2.78548
6.51875	2.61895	2.60693	2.92127
5.13883	5.39565	4.33827	2.73688
6.10436	7.61486	2.70766	2.72993
4.93083	5.05491	2.66483	2.86457
4.61296	5.64104	2.69906	2.82549
4.79922	2.57057	3.90258	3.17096
6.21802	4.10918	4.08712	2.78133
6.61929	4.38029	2.70815	2.76633
5.4137	5.10679	2.70954	2.73477
5.31559	4.85339	2.80166	3.01132
4.77713	4.22794	2.6709	2.8853
6.01801	5.74696	2.65047	2.76015
5.98911	7.66553	2.82348	2.58151
6.92748	4.51761	2.56615	2.87023
5.48737	5.17358	2.76729	2.99675
4.56967	5.14771	4.34775	3.26721
7.57397	4.73799	2.61583	3.08309
5.12535	5.9947	2.64775	3.25958
6.06675	6.73244	2.63165	2.84046
6.44993	5.52191	2.54718	2.76262
5.4791	7.69057	2.64526	2.90527
5.0788	4.74859	2.78742	2.8521
4.09677	4.69528	5.37282	3.00796
4.9985	5.28175	4.25545	2.74752
4.81849	4.43482	4.12584	3.77724
2.71022	5.56581	6.09477	2.95486
4.39624	5.03979	5.87208	3.17599
4.8215	5.47626	5.14444	2.85422
2.77606	6.85926	5.14986	3.04121
2.80532	4.79775	4.81822	2.92241
4.72824	7.64399	4.77399	2.76515
2.62042	4.46956	4.00935	2.76062
2.7946	4.69376	6.06262	2.87376
2.7596	5.11025	5.14123	2.74732
5.21473	7.56112	4.63742	2.85623
5.03362	6.39646	4.7739	2.72619
5.41829	6.89027	5.57656	2.73953
5.70401	5.6991	5.2182	2.8282
5.4283	5.97526	5.04709	2.7159
5.0731	3.19233	4.88127	2.71134
5.09254	2.61041	5.50612	2.7748
5.94274	2.85715	4.70487	2.83341
6.18122	2.7986	4.72353	2.90355
5.12938	2.75193	5.22166	2.7333
5.39978	2.72889	5.0397	2.98749
5.0255	2.6711	5.40575	2.77523
2.55319	2.60238	4.42152	2.72641
2.67397	2.93289	4.76753	2.98198
2.7318	2.85939	3.93123	2.6638
2.63714	2.7175	5.4978	2.75058
5.30839	2.908	4.47942	2.97397
4.88441	3.03101	4.51408	2.9981
6.45048	2.57653	4.19214	2.74687
6.04775	2.69074	4.75706	2.73604
6.38483	3.62284	6.30506	2.85645
4.485	2.61408	6.49653	2.88621
5.62585	2.59295	5.19879	2.89526
5.58072	2.70862	5.58879	2.62444
5.39308	2.56766	5.83871	2.70661
5.48217	2.85639	5.73138	2.80989
4.51945	2.83388	5.34179	2.89949
5.49962	2.69557	5.47954	3.10305
5.67874	2.74853	5.05206	2.82073
5.00109	2.7751	4.72189	2.81279
5.35452	2.70924	4.53662	3.1062
5.58693	2.70964	4.50699	2.9713
5.22492	5.2559	5.57388	3.60222
6.0838	4.95648	4.95005	2.78849
5.80308	5.69351	5.77811	2.81886
5.4395	4.47485	4.47617	2.95112
4.61898	5.98167	4.65159	2.74264
5.41809	6.96217	4.39585	2.99543
5.70987	5.27047	4.54113	2.94518
5.29163	5.3503	6.21113	3.02076
6.72991	4.96127	6.20572	2.75646
4.99173	6.4044	4.85569	3.18134
5.28305	4.7415	5.05432	3.69789
5.17937	2.71037	4.59371	3.01778
6.68417	2.81014	4.50735	3.62846
4.95045	4.47465	7.75018	3.54145
5.06602	5.28435	2.80286	3.55019
5.46667	4.55061	6.38016	2.84389
4.75087	3.86766	4.64856	3.04344
6.21702	5.19019	4.79719	2.8474
5.47783	4.84173	4.38738	2.96267
5.31121	7.37714	2.57762	2.94136
5.1288	5.54441	2.64889	2.87426
4.99986	3.94073	2.8566	2.9351
5.59312	6.34468	4.58019	2.75405
6.88114	5.66283	4.77739	2.85526
5.66571	2.56893	6.47844	2.85079
6.33857	2.6053	7.00586	2.93244
5.03052	2.69744	6.50758	2.92022
6.24399	2.80248	2.81512	2.68127
7.31434	2.90029	2.66098	2.63159
5.76725	2.83312	2.79752	2.78492
5.67777	2.70765	5.92123	2.72661
5.43769	2.81846	5.35845	2.81327
5.81406	2.4933	2.81037	2.5794
5.67247	2.87106	2.68099	2.68991
5.37409	2.77377	2.77318	2.71088
6.39998	2.81612	5.20831	2.71135
5.49373	2.63532	4.97908	2.58261
5.26667	2.79392	4.59855	2.7231
5.60825	2.75206	4.72662	2.85299
5.50474	2.80158	2.73039	2.99135
4.80376	2.79245	2.54533	2.98052
5.03981	2.83304	4.28166	2.93621
4.99755	2.65432	2.68673	2.83111
5.74541	2.67432	4.65532	2.74474
5.11396	2.66947	2.71872	2.78146
5.61133	2.57932	4.10464	2.7573
5.14909	2.61952	4.51545	2.75929
5.56027	2.67584	2.85241	2.87063
4.49794	2.71015	2.65488	3.63355
5.03946	2.68091	2.86339	2.96387
4.93345	2.65667	2.76118	2.87327
4.72371	2.73481	2.67486	2.59153
5.35632	2.6667	2.72375	2.8208
4.97541	2.58157	2.65815	2.78871
4.86936	2.69809	2.667	2.85551
4.57576	2.67921	2.7908	3.02483
2.71238	2.75065	2.72538	2.86297
5.05025	2.63524	4.08594	2.72895
4.73565	2.76848	2.71717	2.6985
4.82338	2.66317	2.68653	2.6709
4.64807	2.85982	3.13071	2.62185
4.81438	2.81199	4.17164	3.06638
4.93464	2.70536	2.54772	2.88531
5.24419	2.74843	2.64837	2.6507
5.09034	2.69141	2.88546	2.60954
4.64343	2.6863	5.2038	2.72723
5.02117	6.45613	2.63839	2.71577
4.5948	2.67453	2.65444	3.18404
5.27562	2.76969	2.63247	2.70939
5.40232	2.65437	4.61655	4.71528
4.7157	2.6594	2.59771	6.58686
4.46794	2.85973	4.63816	5.75639
4.42599	2.71948	3.84147	5.86656
4.17221	2.77282	5.01027	6.53136
2.83192	2.69937	2.5965	6.93122
4.81484	2.67067	2.55587	7.15115
5.5433	2.67898	4.78123	7.38454
6.49573	2.69965	5.50821	7.18183
7.97493	2.62033	2.63009	6.28793
7.01987	4.15755	2.73138	6.0334
6.43625	2.52153	5.79133	6.49966
6.41986	2.88671	5.03474	6.31819
6.66922	2.6197	4.56095	6.75678
6.56813	2.60943	2.86594	5.78531
7.03702	2.58243	2.71932	5.67035
6.53729	2.81897	2.78735	6.59329
5.37658	2.59354	5.30089	5.44089
7.20276	2.73969	6.26411	4.72395
5.46356	2.90762	6.25282	6.01345
5.15069	2.69	4.78632	4.97589
2.74116	2.6127	5.25182	6.32815
4.19947	2.70285	4.80949	6.34762
5.79052	2.52526	5.11755	7.78512
5.22162	2.72862	4.77336	7.44702
4.60912	2.62705	4.27215	7.58335
5.16428	2.70618	2.82002	7.24473
5.04013	2.82604	2.64628	5.85986
4.85524	2.75219	2.62818	5.3875
5.12002	2.63304	4.80572	5.1949
4.563	2.87328	2.68474	5.22752
5.00025	2.60866	4.8924	3.95416
4.45877	2.70232	2.83658	2.92756
4.54186	2.74643	4.88517	2.84807
2.63365	2.63714	4.33764	2.67858
4.55572	2.61268	4.23862	2.883
4.90629	2.63231	2.72138	2.73106
5.29115	2.77664	2.83662	3.20031
4.68886	2.69435	4.91798	3.18361
4.93058	2.78432	2.6671	4.98744
4.47091	2.58683	2.66342	5.56656
5.07536	2.91803	2.79578	5.86929
5.03759	2.75236	2.81103	5.59567
5.06742	2.7347	2.7098	5.76317
4.56318	2.72965	2.70749	4.4828
4.72193	2.80201	2.70979	4.85919
5.43858	2.57264	2.77218	4.98748
2.80533	2.72486	2.68918	4.98063
2.64231	5.5287	2.82029	5.36696
5.89368	6.16543	4.28128	5.37625
2.73278	2.80207	2.64489	5.62546
5.28527	3.27855	2.82845	4.96462
6.73036	4.4867	2.58551	4.99109
5.14022	4.29355	2.88161	5.1669
4.75422	4.65658	2.57833	4.83365
5.57619	2.66927	2.66815	6.5371
5.17915	2.86282	2.91606	6.01778
6.0364	2.70781	4.6058	5.1049
6.63946	3.99945	4.49001	5.3164
7.90199	2.80517	4.13669	2.81103
5.09138	5.22301	4.38652	2.9106
5.41153	2.66425	3.08825	3.32868
7.11608	4.50417	2.75982	2.80168
4.9892	5.26731	4.65379	2.85147
4.98375	5.5186	2.75481	3.05604
5.84214	7.45283	2.74157	3.1024
5.14876	7.05749	2.61795	2.90422
2.60763	2.65637	2.58537	3.65121
6.19114	2.69498	3.91663	2.72388
5.39609	2.64702	2.7423	2.69693
4.43553	4.42585	2.79095	3.33713
2.81572	2.75583	2.70563	2.94133
2.67344	2.60526	2.70868	2.82674
2.79471	2.67022	3.19852	3.08031
2.51503	2.61678	2.61847	3.15661
2.67234	2.61934	2.50635	3.96933
2.61744	2.57373	2.71533	2.70649
2.5805	2.74775	2.5555	2.73871
2.59881	2.77204	2.84836	2.66515
2.65002	2.6656	2.60809	4.89532
2.67369	2.98243	2.67122	2.80232
2.57422	2.7692	2.55057	3.10273
5.56429	2.5572	2.59195	3.01578
2.48556	2.57936	4.18576	2.58613
4.51569	2.56677	3.36326	3.13113
2.67045	2.56698	2.69158	3.46297
2.74543	2.67862	2.55457	3.32292
2.73381	2.73686	2.87096	3.46823
2.76487	2.53105	2.62155	2.70233
2.76453	2.76089	2.68769	3.28805
2.71046	4.96411	2.65798	3.35745
2.7397	2.53884	2.69084	3.57022
2.65115	5.81677	2.62695	3.02742
2.64367	2.63251	3.28412	2.98077
5.57653	2.69941	2.83638	2.56127
6.58382	2.55836	2.62806	4.10514
7.39878	2.76486	2.63156	2.8425
6.81556	2.71644	2.83557	2.52896
6.54215	2.71991	2.60733	3.12675
7.8552	4.83094	2.67564	2.75857
5.90659	2.79133	2.74124	2.93399
5.67508	2.65761	2.65768	3.26462
5.62026	2.7468	2.61537	2.63657
7.23097	2.71788	2.62614	3.78324
5.95051	2.68069	2.7844	2.70744
6.43884	5.50587	2.68414	4.03378
5.49183	4.38237	2.86138	2.8608
5.46878	4.24327	2.8472	2.96544
4.92314	2.58692	2.57888	2.91698
5.26735	2.56673	5.29967	3.26709
4.43412	2.60209	2.93191	3.63132
4.93904	2.8422	2.74183	2.70706
2.62215	2.59015	5.03097	2.92497
6.30652	2.59944	5.18399	2.75661
6.45971	2.94556	2.85704	2.69614
7.04223	2.78633	2.55681	2.8964
2.92371	2.62609	2.89012	3.024
2.70187	2.68373	2.70481	2.80723
2.67051	2.74658	2.62713	2.74004
2.7306	2.72472	2.83459	3.0679
2.63911	2.7427	2.6614	3.17064
2.80002	4.48722	2.73313	2.69826
2.65878	3.21742	2.64844	2.75487
2.63868	2.63249	2.71695	2.82376
2.60665	2.58709	4.67997	2.71958
2.78995	2.618	2.59873	2.99389
2.64584	2.60256	2.56651	2.94561
2.65773	2.62231	2.74767	2.81756
[truncated: 10,003 more rows]

## Sheet: Activation R4 Position
-0.313103	5.37272	4.90583	-0.181267
-0.945633	5.18491	5.5662	-0.330368
-0.890366	5.73254	5.74563	-0.20945
-0.362915	5.28529	5.89036	-0.581818
0.0628967	5.63819	5.87254	-0.82309
-0.043457	5.88418	5.54037	-0.339272
0.0156479	5.21091	5.08563	-0.373993
-0.559456	5.7111	5.31437	-0.217819
-0.41581	5.42564	5.302	-0.531639
-0.463974	5.17346	6.10546	-0.467644
-0.551826	5.43237	5.09184	-0.565094
-0.381828	5.47108	5.25329	-0.0454483
-0.348732	5.11964	5.32928	-0.302002
-1.07999	5.04073	5.48618	-0.564369
-0.258003	5.29619	4.90782	-0.0794525
-0.656349	4.82418	5.42819	-0.43454
-0.583458	5.52454	5.42219	-0.60183
-0.60817	5.55199	5.61111	-0.696175
-0.593658	5.48418	5.22945	-0.463448
-0.23037	5.13728	5.39745	-0.521088
-0.780914	5.42619	5.42619	-0.293449
-0.718002	4.95764	5.68618	-0.486908
-0.621445	4.75401	5.58364	-0.453102
-0.376373	5.17236	5.85837	-0.655457
-0.653641	5.21272	5.6029	-0.755455
-0.795815	5.47691	5.16656	0.00782013
-0.716545	5.57018	5.52599	0.0809021
-0.851089	5.04945	6.02891	-0.663269
-0.804909	5.71073	4.85001	-0.382721
-0.564903	5.63744	5.66382	-0.333458
-0.591637	5.43727	5.57891	-0.0230942
-0.190552	5.31291	5.66272	-0.54364
-0.307091	5.12253	5.05056	-0.0865479
-0.672188	4.61273	5.23891	-0.495102
-0.432365	5.35636	5.40691	-0.531265
-0.50473	5.20218	5.21255	-0.620003
-0.160713	5.54619	5.53217	-0.211624
-0.147087	5.5031	6.06671	-0.388542
-0.182541	5.72636	5.22637	-0.233627
-0.133644	5.64617	5.78854	-0.179657
-0.361259	5.78001	5.95182	-0.344002
-0.243637	5.75927	5.71818	0.036377
-0.438194	6.07637	5.34599	-0.556175
-0.586182	5.26237	5.53636	-0.493095
-0.587471	5.80908	5.88601	-0.989632
-0.750175	5.58527	5.82745	-0.247643
-0.52272	5.65945	5.38581	-0.396194
-0.501991	5.04709	5.74073	-0.207993
-0.260178	6.03765	5.76691	-0.76963
-0.402542	5.76601	5.52782	-0.956375
-0.585808	5.49728	5.90437	-0.569817
-0.320351	5.33801	5.92799	-0.555817
-0.80056	5.28871	6.56364	-0.801262
-0.34671	5.51401	6.19401	-0.830002
-0.572731	5.712	5.94727	-0.712555
-0.84819	5.96365	5.95055	-0.941078
-0.508728	5.98364	5.85909	-0.601997
-0.425644	5.94909	6.13582	-0.629829
-0.041626	5.75436	5.34109	-1.00999
-0.423454	5.14328	5.51092	-0.183098
-0.607262	5.98945	5.76455	-0.560555
-0.517281	5.51092	5.31837	-0.538353
-0.655632	5.76183	5.94418	-0.824913
-0.602562	5.34747	6.4949	-0.878914
-0.594353	5.36365	5.85036	-0.796188
-0.167992	5.55654	5.71455	-0.705093
0.0749054	5.82346	5.56163	-1.15382
-0.0414734	5.74001	5.48653	-0.871094
-0.337456	5.28291	5.45291	-0.751633
-0.587273	5.47453	5.66382	-0.595108
-0.323639	5.51709	5.88526	-0.497276
-0.0887299	5.11982	5.42364	-0.469643
-0.48909	5.384	5.62109	-0.63073
-0.0241852	5.2942	5.66946	-0.472176
0.0740051	5.5291	5.35126	-0.110008
0.110909	5.38491	6.09346	-0.5289
0.107277	5.54636	5.31891	-0.245819
-0.399101	5.59218	5.25109	-0.486191
-0.130363	5.99799	5.78292	-0.254745
-0.142921	5.77728	4.68109	-0.669456
-0.628716	5.83147	4.69127	-0.191628
-0.343987	5.44527	4.90982	-0.473282
-0.468353	5.66019	5.04328	-0.710907
-0.377464	5.96346	5.18401	-0.221275
-0.058548	6.31582	5.19235	-0.432175
-0.290367	5.55946	4.62127	-0.659645
-0.405464	5.7489	4.88435	-0.80381
-0.283821	5.93763	5.22055	-0.398903
-0.11673	6.08836	5.15655	-0.407623
-0.500374	5.59509	4.93291	-0.589272
0.338005	5.90201	5.73072	-0.625648
-0.137451	5.93818	5.28927	-0.181831
-0.199265	6.09183	5.5311	-0.68454
-0.772377	5.65909	5.394	-0.522919
-0.133636	5.99837	5.29946	-0.534737
-0.345085	5.26328	5.54765	-0.686546
-0.296005	5.6898	5.01654	-0.661629
-0.666542	5.93127	5.13837	-1.01346
-0.434174	5.85328	5.22655	-0.717995
-0.448555	4.98309	5.22691	-0.66346
-0.504532	5.48327	5.51582	-0.529625
-0.40274	5.23254	4.60018	-0.414902
-0.159821	6.08418	5.3549	-0.596542
-0.450706	5.47545	5.03728	-0.449997
-0.436554	5.28126	5.32582	-0.648903
-0.606003	5.61673	5.41091	-0.425079
-0.321274	5.78983	5.56091	-0.36618
-0.349449	5.61382	5.59945	-0.584549
-0.190903	5.82946	5.90144	-0.0796432
-0.521271	5.49198	6.02837	-0.664192
-0.341087	6.11164	5.81254	-0.111076
-0.292732	5.69873	5.64964	-0.500725
-0.28727	5.73799	5.56073	-0.583275
0.0534744	5.76765	5.64636	-0.247269
-0.00435638	5.36617	4.88454	-0.193817
-0.11779	5.88163	5.06455	-0.564728
-0.484184	5.33874	5.118	-0.138557
-0.185822	5.83636	5.27892	-0.52655
-0.0545425	5.34218	4.93983	-0.525993
-0.407463	5.79237	5.62891	-0.559624
-0.276367	5.63945	5.43055	-0.243996
-0.659813	5.31836	5.79565	-0.78981
-0.217995	5.35909	6.07365	-0.31675
-0.10128	5.30164	5.54729	-0.586548
-0.392906	5.74383	5.37383	-0.434914
-0.0225449	5.87637	5.87582	-0.603806
-0.506729	5.60818	5.65253	-0.433815
-0.32708	5.39872	5.49055	-0.491806
-0.313461	5.53474	5.31509	0.132187
-0.214737	6.23746	5.56273	-0.84108
-0.596367	5.36364	6.01871	-0.568542
-0.231277	5.90253	5.89181	-0.821815
-0.502731	5.69274	5.74473	-0.466003
-0.444725	5.77272	5.71381	-0.153275
-0.333458	5.64945	5.40836	-0.842728
-0.642921	5.84473	5.65382	-0.0461731
-0.412544	5.97327	5.62763	-0.437454
-0.508736	5.35218	6.00982	-0.64547
-0.608727	6.03218	5.68018	-0.476906
-0.836922	5.66054	5.74873	-0.482368
-0.310722	5.37437	5.89873	-0.733284
-0.257637	5.61835	5.57763	-0.736008
-0.00126648	5.30091	5.71672	-1.02109
-0.360542	5.41419	5.22599	-0.568176
-0.437996	5.04091	6.11308	-0.693443
-0.744553	5.36619	5.2431	-0.718002
-0.664169	5.866	5.53927	-0.855453
-0.479279	5.97345	5.46528	-0.735451
-0.454185	5.61872	5.368	-0.878181
-0.309998	5.72018	5.88109	-1.03838
-0.290184	6.21127	5.01418	-0.740921
-0.497459	5.63927	5.31909	-0.553268
-0.0974426	5.28838	4.77309	-0.816727
-0.490356	5.27654	5.01218	-0.478905
-0.145622	5.30363	5.03201	-0.648186
-0.514923	5.13509	5.06601	-1.11564
-0.02108	5.64165	4.84073	-0.80854
-0.400368	5.66019	4.72417	-1.01054
-0.0941849	5.34164	5.63946	-0.838181
-0.345268	5.41219	5.0351	-0.866364
-0.841286	5.59145	5.66764	-0.733101
-0.908539	5.72781	4.83181	-0.875084
-0.56218	4.95673	5.27454	-0.971817
-0.661079	5.86835	4.91581	-0.421631
-0.477455	5.28201	5.43636	-1.13327
-0.614914	5.07581	5.55127	-0.791092
-0.605835	5.45053	4.32745	-0.797272
-0.455811	5.46454	5.38527	-0.586914
-0.489273	5.10508	4.76727	-0.673088
-0.530724	5.17073	5.50128	-0.197456
-0.326912	5.29292	4.85346	-0.869446
-0.308907	5.58	4.89727	-0.556915
-0.528557	4.9718	4.83436	-0.487457
-0.416542	5.00546	5.28746	-0.519638
-0.463097	5.28198	5.37018	-0.85273
-0.490005	5.05654	5.22127	-0.972717
-0.705284	5.19254	5.2251	-0.589279
-0.547638	4.82619	5.50764	-0.813461
-0.37709	5.19637	5.45417	-1.07527
-0.806366	5.13509	5.17891	-1.11436
-0.454544	5.73382	5.31054	-1.04765
-0.408722	5.23655	5.27745	-1.26019
-0.93618	5.16837	6.19001	-1.03001
-0.779083	6.20182	5.75346	-1.36672
-0.851082	5.92327	5.72618	-1.28001
-0.975815	5.62891	6.13345	-0.911995
-0.724541	5.91183	5.70255	-1.21528
-0.30072	5.46601	6.29691	-0.739647
-0.634911	4.99927	5.728	-0.549263
-0.452904	5.318	5.48036	-1.22182
-0.662727	5.64491	4.81836	-0.648369
-0.571266	4.89635	5.43255	-0.744743
-0.157265	5.48746	5.72346	-0.432175
0.0956345	5.24619	6.19091	-1.09237
-0.213997	5.69744	6.1729	-0.887451
0.0807266	5.52782	5.84146	-0.643456
-0.826912	5.27419	5.54327	-0.601456
-0.375999	5.87418	6.26254	-0.515091
-0.379456	5.6089	5.9251	-0.402374
-0.314178	5.004	6.02637	-0.517647
-0.314011	5.41329	6.05947	-0.456894
-0.898712	4.93636	5.38236	-0.432549
-0.506729	5.21983	5.78127	-0.933647
-0.206551	5.408	5.30891	-1.09418
-0.50528	5.4329	6.41564	-1.00419
-0.713829	5.03963	5.66328	-1.32964
-0.67836	5.2571	5.72273	-1.16181
-0.23037	5.36546	5.35474	-1.09962
-1.01873	4.77999	5.40964	-0.710556
-0.568169	5.45436	5.41872	-0.8731
-0.519997	5.58418	5.81547	-0.836365
-0.427818	5.93781	6.074	-0.979088
-0.376007	5.54837	6.00582	-0.88546
-0.635635	5.45273	6.18546	-0.701103
-0.0830917	5.52399	5.61472	-0.5429
-0.220543	5.43092	6.65472	-0.830727
-0.256371	5.064	6.13509	-1.02254
-0.27108	5.05563	5.51819	-0.64473
-0.388191	5.26181	5.7389	-0.902542
-0.449814	5.23528	5.76363	-0.807823
-0.107094	5.78219	5.78945	-0.498718
-0.37764	5.26399	6.02091	-1.1591
-0.459816	4.73055	5.8009	-0.56237
-0.100906	4.70509	5.93237	-0.782364
-0.21801	4.91563	5.28054	-0.861641
-0.662186	5.11036	5.55964	-0.288376
-0.0963745	4.752	5.59908	-0.446739
-0.0849075	5.05602	5.424	-0.32782
-0.0723648	5.31218	5.68237	-0.542358
-0.570183	4.58128	5.5171	-0.185989
-0.290192	5.00328	5.82635	0.0609131
-0.379807	4.34018	5.93728	-0.255646
-0.580917	5.04727	5.42691	-0.461998
0.101456	4.86635	5.41018	-0.225258
-0.251274	4.37038	6.20019	-0.812172
-0.261269	4.72217	5.85564	-0.603271
-0.726547	4.78329	5.99945	-0.953644
-0.0108948	5.06001	5.6929	-0.798737
-0.478722	5.02182	5.76618	-0.937286
-0.517448	5.13054	5.57202	-0.573448
-0.290176	5.28745	5.86745	-0.748718
-0.10746	4.92944	5.38509	-0.860741
-0.379463	4.38654	5.52855	-0.810181
-0.378731	4.8871	5.07309	-0.481094
-0.553818	5.32727	5.73454	-0.233452
-0.415077	5.05109	5.67436	-0.511635
-0.727638	5.3569	5.96819	-0.633636
-0.753998	5.54091	5.80217	-0.654724
-0.364716	4.66382	6.03	-1.06074
-0.378357	4.60945	6.5471	-0.324913
-0.0387268	4.328	6.28529	-0.768547
-0.26619	4.80709	6.26037	-0.505104
0.191269	5.17545	6.24236	-0.948906
-0.375816	4.4938	6.01364	-0.56292
-0.549278	4.97145	5.92146	-1.02855
-0.705086	4.83145	6.12545	-0.606178
-0.717819	4.738	6.48018	-1.00018
-0.526375	4.948	6.41528	-0.60582
-0.15564	5.23928	6.06982	-0.84581
-0.708	4.76399	6.01874	-0.880196
-0.746185	5.56146	5.77873	-0.329094
-0.409454	5.21018	5.74181	-0.615265
-0.446541	5.23983	5.91199	-0.207451
-0.188377	5.14636	5.36726	-1.06509
-0.334724	5.22728	6.52818	-0.622353
-0.148903	4.97746	6.27527	-0.875282
-0.171265	4.85654	6.72746	-0.610176
-0.469643	5.45673	6.326	-0.462372
-0.0496445	5.22674	6.7869	-0.716011
-0.0832748	5.13072	6.57728	-0.108177
-0.165276	5.55563	6.85944	-0.430374
-0.383263	5.19637	6.26854	-0.810715
-0.658371	5.18728	5.8031	-0.573639
-0.52964	5.18308	5.92073	-0.647636
-0.445816	5.35001	5.54127	-0.329277
-0.333092	5.51964	6.31837	-0.45018
-0.629097	5.28728	6.17854	-0.517632
-0.611458	5.38509	6.27346	-0.70636
-0.198189	5.48526	5.72437	-0.502365
-0.386909	4.78747	6.25327	-0.254181
-0.0523605	5.64455	6.23292	-0.673271
-0.295097	5.53419	6.57562	-0.315475
-0.24128	4.92963	5.52963	-0.395088
-0.3591	5.09274	6.21109	-0.495636
-0.599991	5.40583	5.84599	-0.339264
-0.861626	4.98054	5.46291	-0.510361
-0.293098	5.00365	5.98963	-0.581818
-0.0158157	4.872	5.58909	-0.60527
-0.231819	5.37891	5.88764	-0.193268
-0.124001	4.95874	5.62254	-0.358185
-0.415276	4.82054	5.32491	-0.0163651
-0.411453	5.40817	5.47926	-0.609459
-0.634171	5.63891	5.31873	-0.647446
-0.400002	5.79327	5.23236	-0.601822
-0.570549	5.08146	5.77309	-0.841461
-0.515099	5.66346	5.10074	-0.474365
0.172188	5.47729	6.02727	0.0476303
-0.506172	5.22237	5.33728	-0.749451
-0.0445251	5.66018	5.49946	-0.415833
-0.157822	5.51109	5.54581	-0.544174
-0.577461	5.46854	5.51855	-0.526741
-0.460182	4.91854	5.25346	-0.237831
-0.468544	5.37126	5.7851	-0.35527
-0.891098	4.9809	5.43927	-0.860916
-0.370552	5.41708	5.45345	-0.64019
-0.284721	4.82201	5.57108	-0.958
-0.382545	5.60072	5.95965	-0.55291
-0.56855	4.79782	6.05364	-0.469803
-0.579453	5.06963	5.20527	-0.329269
-0.763443	4.98347	5.51709	-0.709999
-0.231995	5.37527	5.76545	-0.902199
-0.228546	5.59364	5.99564	-0.74617
-0.231819	5.09745	6.01691	-0.876366
-0.0694656	5.28364	5.85709	-0.345627
-0.965813	4.71582	5.69818	-0.62381
0.153999	4.8791	6.392	-0.201088
-0.509651	5.68782	5.91382	-0.228195
-0.102722	5.50436	6.17127	-0.519455
-0.0454559	5.10254	5.7769	-0.0281677
-0.388191	5.53201	5.94564	-0.707993
-0.119469	5.27309	5.3811	-0.672905
-0.426353	5.18873	6.10983	-0.676193
-0.600365	5.20835	5.90564	-1.11855
-0.642921	5.41145	5.90509	-0.767265
-0.210716	5.3011	5.49728	-1.24109
-0.409271	4.68653	5.98437	-0.614906
-0.0601807	5.19746	5.85709	-0.600746
-0.288368	4.6529	5.76563	-0.576019
-0.291451	5.02272	5.91727	-0.759636
-0.643089	5.24438	5.68926	-0.300537
-0.388924	5.42545	5.56801	-0.360176
-0.298004	5.51019	5.57291	-0.451271
-0.463638	4.69928	5.64236	-0.755272
-0.535805	5.31001	5.33218	-0.620178
-0.14164	5.158	6.25546	-0.573997
-0.028183	4.848	5.68764	-0.562553
-0.345642	5.31618	5.09965	-0.387825
0.0387268	5.11674	5.43873	-0.356911
-0.206917	5.15582	5.66273	0.214912
-0.340904	5.13491	5.46491	-0.0534363
-0.444923	4.51437	5.63473	-0.212173
-0.455643	5.15891	5.22854	-0.607269
-0.503273	5.68109	5.13019	-0.268723
-0.405273	5.48109	5.16182	-0.179993
-0.0723572	5.23456	5.27601	0.0647278
-0.304359	4.67873	5.57582	-0.100182
-0.377998	5.30528	5.07745	0.00745392
-0.299454	4.73783	5.88638	-0.211098
-0.687088	4.9542	5.26182	-0.438545
-0.882538	4.93181	5.55309	-0.301811
-0.326546	4.29928	5.52019	-0.757637
-0.488182	5.26727	5.16981	-0.416733
-0.723999	5.49545	5.25182	-0.611099
-0.409805	5.45273	5.78218	-0.123093
-0.629448	4.404	5.57983	-0.367447
-0.64637	4.96089	5.51454	-0.256187
-0.971642	4.99855	5.52564	-0.533455
-0.62291	5.05763	5.73436	-0.425819
-0.521271	4.65091	5.52656	-0.231636
-0.605827	4.83546	5.85237	-0.664909
-0.327644	5.00692	5.64217	-0.450188
-0.722176	5.41746	5.79947	-0.67691
-0.292	5.32618	5.22963	-0.716187
-1.01054	5.3251	6.17619	-0.112175
-0.138008	4.98856	5.90474	-0.689095
-0.422745	5.80038	5.55872	-0.515274
-0.887985	5.04362	6.35873	-0.359451
-0.610725	5.58472	5.75218	-0.973465
-0.58091	5.4698	5.84619	-0.959267
-0.294899	4.82545	5.72946	-0.887444
-0.352722	5.0989	5.99837	-0.798737
-0.536728	4.6871	5.66946	-0.802727
-0.269096	5.26382	5.79128	-1.29601
-0.558357	4.96073	5.99001	-0.999641
-0.271645	5.228	5.82745	-0.735634
-0.22419	4.81091	5.82199	-1.01601
-0.775642	5.16292	6.04037	-0.606918
-0.664917	4.99799	5.65164	-0.775276
-0.0421829	4.48528	5.81127	-0.791077
-0.964912	4.83454	6.14709	-0.62764
-0.468544	4.54382	5.59909	-0.369095
-0.562538	4.83945	6.30181	-0.59362
-0.552727	4.23963	6.14945	-0.636726
-0.31382	4.71218	6.18873	-1.30508
-0.191635	4.82637	5.42762	-0.677628
-0.0812683	5.16982	6.082	-0.800529
-0.500732	4.96018	6.38146	-1.03217
-0.393654	5.10564	5.92054	-0.532356
-0.27182	4.62072	6.53854	-0.64872
-0.480537	4.74326	6.14201	-0.587624
-0.612732	4.44672	6.12128	-0.657822
-0.329094	4.17255	6.25181	-0.434357
-0.811813	4.73054	6.19528	-0.527992
-0.66526	4.73982	6.08399	-0.591988
-0.616539	5.05127	5.6111	-0.3489
-0.449272	4.98255	5.70599	-0.381104
-0.75399	4.85836	5.63363	-0.488182
-0.431091	4.88454	5.78582	-0.470901
-0.349083	4.32146	5.97218	-0.333633
-0.243279	5.08837	5.32945	-0.353645
-0.336006	4.61835	5.1731	-0.664543
0.0483627	4.68127	5.44291	-0.779991
-0.00108337	4.78163	5.29401	-0.722733
-0.437828	5.36054	4.40363	-0.626732
-0.0567398	5.58964	5.83691	-0.682716
-0.683273	5.76236	5.24601	-0.866356
-0.190727	5.68747	5.43691	-0.850182
-0.328903	4.95273	5.79018	-0.539093
-0.525276	5.98072	5.91982	-0.837639
-0.404175	6.06163	5.34219	-0.536903
-0.621994	6.19764	5.56091	-0.766006
-0.818726	5.93399	5.78236	-0.300911
-0.568909	5.798	5.55891	-0.206017
-0.760902	5.05455	5.20527	-0.344543
-0.568001	5.13945	5.72419	-0.427284
-0.469269	5.5829	6.18126	-0.590546
-0.662354	5.70473	5.9831	-0.359459
-0.179993	5.36635	5.63364	-0.649101
-0.607468	5.36783	5.81946	-0.434723
-0.495094	5.37908	5.64491	-0.680923
-0.268555	5.63091	5.84093	-0.247284
-0.718918	5.28255	5.3929	-0.590179
-0.494728	5.09383	5.09145	-0.858734
-0.357262	4.64162	5.55437	-0.945633
0.080719	5.29345	5.66236	-0.391815
-0.26545	5.33782	5.58964	-0.970901
-0.307083	5.02836	5.58781	-0.884171
-0.660378	5.456	6.30128	-0.635811
-0.266357	5.50527	5.72672	-0.609993
-0.533997	5.3631	5.37145	-0.432732
-0.49073	5.28635	6.01453	-0.433449
-0.200356	5.40673	5.58018	-0.585266
-0.399445	4.85201	5.70982	-0.223633
-0.582741	4.99672	5.78219	-0.769997
-0.378555	5.56599	5.50981	-0.286369
-0.468544	5.05654	6.04436	-0.681816
-0.640732	5.19781	5.55763	-1.08473
-0.307999	4.67582	5.44691	-0.710365
-0.310188	4.88219	5.34111	-0.775261
-0.61673	5.40891	5.43199	-1.26363
-0.437813	5.1849	5.62818	-0.937828
-0.620537	5.53436	5.84673	-1.00237
-0.375099	5.51582	5.54453	-0.593262
-0.283455	5.24384	6.05836	-0.878174
-0.774727	6.0051	6.07072	-0.687454
-0.538544	5.22964	5.95563	-0.723816
-0.130905	5.35291	5.86565	-0.704727
0.0701828	5.44691	5.68546	-1.0322
-0.464005	5.70672	6.02001	-1.17036
-0.455093	5.03982	5.95599	-0.920906
-0.460365	5.07999	5.77618	-0.641998
-0.0719986	4.67946	5.79018	-0.752357
-0.459824	5.39635	6.06237	-0.636002
-0.548187	5.55618	5.8111	-0.528175
-0.563454	5.01564	6.26891	-0.952538
-0.400177	5.07545	6.62782	-0.254547
-0.372177	4.97763	6.10909	-0.332909
-0.33873	5.03636	5.81853	-0.491104
-0.678375	5.08928	5.53436	-0.403084
-0.718361	4.71292	5.67835	-0.397079
-0.877632	5.15672	6.23835	-0.688362
-0.849106	5.02019	5.56437	-0.627457
-0.629631	4.36964	5.65836	-0.373093
-0.659637	5.17036	6.18947	-0.698181
-1.05618	5.54619	5.944	-1.12873
-0.347275	5.45273	5.70327	-0.329643
-0.28746	4.7369	5.8451	-0.857651
-0.236908	4.67981	5.45235	-0.499466
-0.551262	4.75255	5.59782	-0.886726
-0.35273	4.81165	4.536	-0.639465
-0.784004	4.70999	5.41019	-0.933098
-0.485649	4.96691	5.23636	-0.421463
-0.440727	4.91109	5.3471	-0.432907
-0.503815	4.91164	5.21001	-1.14018
-0.351097	4.59273	5.65655	-0.314552
-0.409286	5.6218	5.21273	-0.80365
-0.152901	5.40218	4.89892	-0.381638
0.153091	5.19017	5.39636	-0.287628
-0.716362	5.30582	5.41855	-0.678375
-0.183632	4.35928	5.50491	-0.243271
-0.354912	5.4791	5.19001	-0.0905457
0.143639	4.55583	4.91563	-0.253815
-0.358551	5.27272	5.97218	-0.509476
-0.236923	4.74474	5.01745	-0.375282
0.208733	5.18108	5.328	-0.376373
-0.321457	4.84581	5.48672	-0.38163
-0.269821	4.8831	5.75327	-0.295082
-1.07545	5.35291	5.92017	0.100906
-0.932549	5.17219	5.18037	-0.700356
-0.585632	4.94255	5.75381	-0.415451
-0.692719	5.59764	5.9027	-0.302727
-0.244728	4.94435	5.31219	-0.389275
-0.442551	5.17036	5.41181	-0.352364
-0.874367	4.87491	4.82346	-0.209457
-0.492554	5.02472	5.45	-0.558907
-0.469635	5.14201	5.02782	-0.314186
-0.884354	5.23219	5.49236	-0.32328
-0.0496216	4.91727	5.24892	-0.365448
-0.222557	5.29436	4.65327	-0.467628
-0.546356	5.242	4.66764	-0.203094
-0.252731	5.11545	5.17146	-0.456001
-0.575096	5.07236	5.15891	-0.465263
-0.534355	5.12254	5.08237	-0.740723
-0.544922	4.43346	5.58836	-0.726547
-0.660179	4.60473	5.67089	-0.225983
-0.777824	4.58563	4.47928	-0.612907
-0.292534	5.34818	5.39674	-0.229263
-0.306366	4.9529	4.77563	-0.606918
-0.253998	4.97709	5.15746	-0.493988
0.273994	5.23654	5.71618	-0.174194
0.00617981	4.84163	5.29582	-0.249092
0.044548	4.98381	5.84473	-0.369278
-0.391075	4.84255	5.80254	-0.293282
-0.122017	4.41073	5.122	-0.192734
-0.0630951	4.69035	4.84145	0.20237
-0.605095	4.94637	5.00636	-0.595284
-0.401268	5.01945	4.86563	-0.0652695
-0.185997	4.77455	5.16383	-0.103996
-0.132744	4.64909	5.09618	-0.484741
-0.32164	4.93181	5.23455	-0.0989075
0.198181	4.51038	5.26109	-0.419266
-0.254723	4.75455	5.63108	-0.496178
-0.0252838	4.9891	6.15382	-0.400009
-0.319084	4.38564	4.88965	0.0449066
0.033989	4.81946	5.66054	-0.156548
-0.389267	5.03928	5.26	-0.648361
-0.279442	5.2029	5.43528	-0.453995
-0.487823	5.19108	5.11256	-0.277458
-0.123802	5.1011	5.13128	-0.170898
-0.349991	5.10801	5.26364	-0.529266
0.0414505	5.24654	5.83183	0.0445328
-0.0285492	5.1029	5.64619	-0.270912
0.088356	5.31672	5.39237	-0.340904
-0.164185	5.17764	5.53	-0.567818
0.165092	5.24017	5.35945	-0.113441
0.469078	4.68436	5.57454	-0.108727
-0.067276	5.02055	5.46819	-0.253998
-0.00182343	4.65781	5.02363	-0.450912
-0.517273	4.85236	5.40235	-0.0118179
0.0674515	4.73416	5.37963	-0.216187
-0.421272	5.24966	5.70908	-0.477982
-0.036911	4.7829	5.81892	-0.285255
-0.189827	4.69164	5.11618	-0.109642
-0.323288	5.14565	6.15145	-0.6409
-0.342903	5.27599	5.75672	-0.334549
-0.238197	4.99783	5.54909	-0.00363159
-0.451462	4.88528	5.77109	-0.284912
-0.47036	5.06945	5.64146	-0.705467
-0.243996	5.73727	5.59654	-0.000541687
-0.376541	5.54762	5.62509	-0.562363
0.279449	5.30872	5.82381	-0.333267
-0.46891	5.67926	6.32201	-0.126907
-0.0596313	5.49018	5.79327	-0.0843658
-0.170555	4.98891	6.03928	-0.069809
-0.503448	5.22817	6.06764	-0.386375
-0.782364	5.73344	5.73528	-0.455276
-0.42144	5.39635	6.11474	-0.372543
-0.36528	5.33747	6.26818	-0.240005
-1.08472	5.62273	6.10201	-0.355804
-0.127266	5.422	5.74307	-0.178543
-0.663094	4.81818	5.62418	0.207825
-0.385635	4.338	5.66309	0.145805
-0.730354	5.00436	5.64764	-0.146736
-0.392014	5.32545	4.98456	-0.22274
-0.0527344	5.32891	5.79545	0.172379
-0.218185	5.00346	5.75782	0.27636
-0.414185	5.0791	5.76927	-0.210548
-0.3022	4.83436	5.26781	0.101456
0.0545502	4.73727	4.8871	-0.164909
0.0570831	4.8918	5.37345	-0.0565491
0.0767212	4.58891	5.27909	-0.334175
-0.119812	5.61781	5.79164	0.282715
-0.272011	5.08873	5.41636	0.235992
-0.0710907	5.05692	5.60726	0.433998
-0.247833	5.12074	5.32891	0.162178
0.0658188	5.20237	5.37637	0.227455
-0.438187	4.99293	5.34164	-0.340736
-0.111084	5.16291	5.81945	0.400711
-0.25563	5.30618	5.57201	-0.136917
-0.661827	5.162	5.80309	0.227829
-0.429085	5.26819	5.73965	0.313995
-0.482193	5.63363	5.81329	-0.0987244
-0.765274	5.09364	5.35582	-0.248917
-0.161636	5.28637	5.88708	-0.276367
-0.637283	5.4071	5.68528	0.0471039
-0.774361	5.58401	5.82691	-0.363281
-0.366348	5.63617	4.92001	-0.149094
-0.551826	5.52492	5.17854	-0.297821
-0.570541	5.65709	5.33673	-0.0318069
-0.157097	5.20656	5.26399	-0.100739
-0.141632	5.0791	5.72271	-0.131271
0.298553	5.45965	5.20454	-0.40419
-0.348175	5.66402	5.66017	-0.700905
0.13546	5.57091	5.24819	-0.382179
-0.128181	5.29546	5.15455	-0.349625
-0.219276	5.36528	5.52381	-0.332909
-0.521461	5.33854	5.514	-0.235809
-0.612366	5.37127	5.3	-0.0721893
-0.063652	4.82019	5.5071	-0.0992737
-0.268547	5.16473	5.26383	-0.285629
-0.371445	5.27528	5.73472	-0.430374
-0.0447388	5.33583	5.16438	-0.642181
0.116913	5.39019	5.65781	-0.769997
-0.765099	5.31472	5.50089	-0.182373
-0.104729	5.47055	5.02927	-0.595078
-0.179268	5.00309	5.08909	-0.765465
0.00418091	4.75182	5.3489	-0.943619
0.0756302	4.68326	5.59255	-0.830734
-0.253464	5.43656	5.30782	-0.562538
-0.652725	5.16036	5.36981	-0.582718
-0.328362	5.14218	5.52563	-0.265656
-0.0174561	5.81674	5.49236	-0.113815
0.279648	4.88854	5.23128	0.00362396
-0.361992	4.98999	5.22418	-0.136368
-0.308739	5.41654	4.59492	-0.0683746
-0.0847244	4.9951	5.39473	-0.440193
-0.527832	5.48326	5.57673	-0.267807
-0.641632	4.82745	5.44273	0.0185471
-0.332909	5.26328	4.90455	-0.207634
-0.0823669	4.96037	5.19963	-0.129646
0.0176315	4.73818	5.492	-0.0103531
-0.382904	5.01673	5.27364	0.237091
-0.200729	4.688	5.34528	0.113457
-0.450371	5.51474	5.43509	0.133652
-0.268372	4.30145	5.20655	-0.0271072
-0.208725	4.90636	5.82472	-0.285645
-0.125633	4.85	5.10128	-0.0183563
0.0821838	5.20383	5.49964	0.0872803
0.169266	4.58818	5.26473	0.263626
0.332001	4.99073	5.15363	0.270714
0.00163269	4.60364	4.97928	0.739456
-0.177643	4.48328	4.85636	0.172729
-0.143997	5.17383	4.82691	-0.0778122
-0.0561829	4.84708	5.32601	0.00128174
-0.220551	4.61364	5.01437	-0.292366
-0.0121918	5.0949	4.98655	0.517647
-0.0703659	4.96236	5.15345	0.357826
-0.10527	4.77145	4.50127	0.196899
-0.0679932	4.93819	4.22636	0.266197
-0.272362	5.37891	4.76945	0.601089
-0.289452	5.53963	4.44073	0.522362
-0.234009	5.34855	4.83982	0.25399
-0.568192	4.56947	4.63491	0.000907898
-0.109459	5.45126	4.91237	0.096344
-0.365631	5.39799	4.91946	0.452187
0.131096	5.15946	5.10999	-0.149094
-0.0854492	4.65472	4.85418	0.00763702
-0.388199	5.09873	5.06836	-0.0765381
0.149277	4.57782	5.478	-0.0358124
-0.156738	5.124	5.75364	-0.416183
0.156906	5.58634	4.71436	-0.293999
-0.175446	5.34419	5.30599	-0.265106
0.103645	4.80781	5.18726	0.036377
0.0978241	5.40709	4.90656	0.142723
0.159454	5.07545	5.15983	0.191269
0.0067215	5.33836	5.15109	-0.00163269
0.247826	5.43019	4.74709	0.307449
0.0896378	5.24419	5.05546	-0.127274
0.0841904	5.02346	5.73654	0.0260086
-0.127274	5.43382	5.02782	-0.0750885
-0.0552826	4.62727	4.58962	-0.19709
-0.46981	5.24946	4.58092	-0.0934525
0.358551	4.84509	5.32218	-0.026001
-0.18	4.59583	5.31547	0.0936432
-0.283264	4.81601	4.81963	-0.131096
-0.343269	5.45491	5.28219	-0.0348969
0.0501938	5.13728	5.01965	0.20491
0.0511017	5.62527	4.61109	0.230705
0.168549	5.55128	4.66891	0.130905
0.352188	5.36309	5.09091	0.364899
0.307266	5.242	4.41364	0.147095
-0.205093	5.43818	4.67365	0.128365
-0.0274582	5.43545	4.55673	0.107819
-0.252899	5.5791	4.58201	-0.118355
-0.315804	5.49382	4.84256	0.176537
0.179817	5.80036	4.72617	0.0838242
0.219261	5.40784	4.74982	-0.165459
0.0256348	5.80601	4.79073	-0.212372
-0.310356	5.18383	5.29182	-0.06073
0.127815	5.7729	4.71109	-0.276909
0.184372	5.17655	4.61036	-0.38382
0.232178	5.30963	4.8791	-0.118553
0.0625687	5.55145	4.68728	-0.333641
-0.0223694	5.30892	5.30417	-0.197823
0.174004	5.23709	4.23946	-0.0539856
-0.147636	5.60564	4.80544	-0.447464
-0.177628	5.44399	4.64983	-0.136368
-0.359993	5.14455	4.98309	-0.165276
-0.375626	5.59164	5.31619	-0.549629
-0.0160065	5.0649	5.31128	-0.52182
-0.072731	5.17819	4.54672	-0.601639
-0.0470886	5.94182	4.66381	0.0449142
-0.424194	5.96236	4.34654	-0.0578156
-0.231461	5.654	5.01656	-0.57473
-0.059082	5.6851	4.56292	-0.429817
-0.24128	5.83182	4.39619	-0.759644
0.0172806	5.72037	4.99091	-0.455086
-0.439819	5.71454	5.06727	-0.213104
-0.0719986	5.49345	4.97617	-0.406548
-0.294006	5.48873	4.44218	-0.223824
-0.432907	5.48254	4.67128	-0.633087
0.145447	5.4491	4.52946	-0.651642
-0.273819	5.53835	4.79928	-0.393097
0.0474625	5.24908	4.79202	-0.640358
0.00344849	5.38946	5.33344	-0.271645
-0.305458	5.22491	5.39291	-0.413094
-0.148544	5.34836	4.63528	-0.25563
0.052002	5.0349	5.138	-0.693092
-0.0921631	5.34945	4.99492	-0.0454407
-0.377823	5.13692	4.61526	-0.340378
-0.290184	4.82545	4.89655	-0.430725
0.00981903	5.0371	5.08837	-0.428902
0.126198	5.196	4.78745	0.0952759
-0.285271	5.20528	5.28527	-0.104904
-0.332558	5.0209	5.15146	-0.309639
-0.0854568	5.64365	4.71508	-0.163452
-0.661827	5.96891	4.72582	-0.419647
-0.300362	5.38472	4.87492	-0.690918
-0.0921707	5.59437	4.4189	-0.48909
-0.0385437	5.26144	4.35564	-0.826546
-0.155098	5.18673	4.32964	-0.255264
-0.260536	5.07927	4.88055	-0.319809
-0.370354	5.37836	5.25344	-0.509087
-0.409836	5.4222	4.97328	-0.297638
-0.177261	5.52855	4.63837	-0.403091
0.00108337	5.28001	5.08709	-0.432365
0.45726	5.43364	4.7191	-0.0565491
-0.0587387	5.96582	4.68527	-0.708733
-0.140549	5.34345	4.87764	-0.890915
-0.490204	5.58145	4.87327	-0.21347
-0.33783	5.46799	4.8549	-0.0863647
-0.223808	5.14418	4.96217	-0.582008
-0.263634	5.33436	5.054	-0.596199
0.18364	5.70544	4.74272	-0.732193
-0.196541	5.47509	4.7729	-0.448547
-0.436363	6.20782	5.34127	-0.27182
0.33255	5.81436	4.32236	-0.64418
0.042366	5.70036	4.60854	0.129997
-0.189095	5.62019	5.02928	-0.128906
-0.453445	5.66073	5.19018	-0.354729
-0.480537	5.56544	4.84	-0.921089
-0.188904	5.52346	4.75891	-0.606186
0.0289154	5.11491	5.03601	-0.784538
-0.13018	5.59489	4.78619	-0.403984
-0.874001	5.56836	4.47455	-0.87381
-0.261993	6.11819	4.19728	0.193268
0.109627	5.00455	4.13889	-0.515633
-0.138725	5.86418	4.11783	-0.150551
-0.0785522	5.24381	4.43291	-0.312363
0.146172	5.84837	3.92509	-0.787819
-0.0610886	4.76054	4.60764	-0.439087
0.337814	5.40872	4.80872	-0.589272
0.0892715	5.52654	4.78365	-0.062912
-0.533463	4.97327	5.06854	-0.0163727
0.0952759	5.47581	4.74763	-0.288551
-0.142006	5.17656	4.84746	-0.277458
-0.245087	5.69437	4.66799	-0.638924
-0.0525436	5.64672	5.04345	-0.639107
0.842728	5.12853	4.47891	-0.379639
0.519463	5.91382	4.59053	-0.0532608
0.607635	5.04201	4.94382	-0.354538
0.729652	5.32674	4.97292	-0.30545
0.37764	5.62219	4.67255	0.0201797
-0.196548	5.47181	4.48927	-1.10473
0.11982	5.11092	4.36891	-0.947655
0.250908	5.45127	4.40709	-0.798729
0.325813	5.48218	3.90237	-0.574905
0.449455	5.56126	4.67327	-0.417831
-0.665443	5.92436	3.89473	-0.31691
-0.342178	5.8051	4.88855	-0.583267
-0.108551	5.76982	4.28509	-0.268181
0.133644	5.60454	4.87345	-0.512184
-0.0734558	5.88582	4.62762	-0.17672
-0.235992	6.07129	4.77164	-0.0694504
0.356544	5.76837	4.93636	-0.468536
0.304726	6.01819	4.92564	0.289818
-0.166916	6.09346	4.1409	-0.510918
0.0401917	5.62746	5.04346	-0.466179
-0.14344	5.69454	4.91218	-0.215271
-0.562546	5.50072	4.90144	0.034729
0.106186	5.11546	4.94999	-0.161812
-0.0474472	5.50584	4.76637	-0.245636
0.0250854	5.81473	5.04581	-0.511093
0.189819	5.51074	4.69981	-0.901093
-0.386002	5.63837	4.72018	-0.0510941
0.215637	5.11673	4.67146	-0.099823
-0.288727	5.50654	5.01691	-0.487823
0.040184	4.96436	5.26782	-0.102364
-0.51619	4.38526	4.29255	-0.321449
-0.222725	5.01218	4.66563	-0.359818
-0.441086	5.33927	5.16291	0.139648
-0.136375	5.43382	5.04109	-0.0939865
0.167091	5.52	5.04163	-0.243271
-0.220726	5.75419	4.94037	-0.370918
0.0112686	5.68309	5.61728	-0.294189
-0.177269	5.73618	5.31855	0.259636
-0.169449	5.36491	5.61873	-0.0192566
-0.592903	5.31654	4.57473	-0.452003
-0.413994	5.69981	5.17655	-0.446732
-0.212181	5.20147	4.59636	-0.333275
-0.0725403	5.3371	4.80837	-0.0910797
0.0220032	5.57673	5.27746	-0.732002
-0.0779953	4.75819	5.00201	0.145996
0.00453949	5.6218	5.13946	-0.253082
-0.054184	5.51382	5.46018	-0.16272
-0.317818	4.89073	5.17182	-0.322189
-0.0625458	5.51764	4.83491	-0.0814514
-0.0663605	5.37128	4.92254	-0.169083
-0.354172	5.03763	5.2538	-0.11293
-0.819267	5.00636	4.8	0.0321884
-0.409836	5.12782	5.41291	-0.457092
-0.192001	5.69962	4.93655	-0.287636
0.144005	5.05528	5.03236	-0.051445
0.0996399	4.60837	5.60983	-0.238914
-0.451263	4.8089	6.06801	-0.326363
-0.113274	5.25892	4.94145	-0.240173
-0.390549	4.838	5.53455	-0.518173
-0.413643	4.52711	5.27437	-0.610733
-0.660172	5.19382	5.6251	-0.440369
-0.117096	4.84508	5.47219	-0.355095
-0.757996	5.00854	5.26128	-0.425262
-0.343445	5.2311	5.06945	-0.0874634
-0.156906	5.37509	4.85273	-0.300552
-0.146721	5.26073	4.56273	-0.311272
-0.350006	5.40419	5.63999	0.0899963
0.224548	5.37055	4.72183	-0.365822
-0.0896454	5.27982	5.43836	-0.627625
0.186348	5.79491	5.95145	-0.403809
-0.0512695	5.08872	5.35818	-0.26619
-0.13018	5.56673	5.05836	-0.520355
0.0456314	5.986	4.84964	-0.256004
-0.232185	5.64763	5.82964	-0.055275
-0.337265	5.63964	5.24727	0.325829
-0.245628	5.49581	5.18999	-0.21328
-0.258362	5.48563	4.94744	-0.302917
0.153816	5.6931	5.60782	0.0752792
-0.0569153	5.32983	6.0869	0.100723
-0.296188	5.34092	5.26599	-0.290184
-0.00692749	4.95473	5.63837	0.198723
-0.335098	5.11328	5.48691	0.377266
-0.648178	5.43909	5.97037	-0.251816
-0.417633	4.90472	4.37019	-0.0609131
-0.313629	4.96908	5.5042	-0.164543
-0.658173	5.53055	5.12928	0.400368
-0.471817	5.4451	5.304	-0.18927
-0.692543	5.66691	4.5791	0.277092
-0.790543	5.16654	5.4089	-0.151642
0.278374	5.6291	5.25745	-0.232727
-0.00146484	5.22437	4.86037	0.385086
-0.284546	5.29182	5.60982	0.571266
-0.0812607	5.82073	5.07782	0.232918
-0.337997	5.228	5.26728	0.261993
-0.495087	5.20455	5.38764	-0.307266
-0.194359	5.29947	4.98182	0.409454
-0.208717	5.46037	5.67163	0.0965424
-0.218178	5.54601	5.26437	-0.216362
-0.0874481	5.29909	4.8749	0.0601654
-0.259811	5.57618	5.55907	0.106544
0.078537	5.58201	5.10745	0.0747375
-0.272011	5.88163	5.45728	0.135826
-0.496178	5.22054	5.59709	-0.00163269
-0.0996399	5.43037	5.24272	0.11528
-0.247818	5.26418	6.00237	0.153641
-0.116173	5.32419	5.40873	0.0805359
-0.289452	5.38873	4.9918	-0.131271
-0.0227356	5.90601	5.38309	-0.302368
0.119621	5.16783	5.11109	-0.115997
-0.112724	5.18873	5.22128	0.146179
0.155998	5.50693	5.38564	-0.418724
-0.0841904	6.04491	4.99927	0.185989
0.0787354	5.56964	5.55346	-0.345818
0.169456	5.42345	5.09238	0.204712
-0.0201797	5.63092	5.52763	0.210556
-0.0634613	5.8471	4.95054	-0.555084
0.271286	6.43963	5.09946	-0.239098
0.32	5.81927	5.14036	-0.236549
-0.129265	5.99127	4.47672	-0.464188
0.0452728	5.85	5.11926	-0.0981827
0.156914	5.57927	4.83218	-0.586548
0.0969162	5.82054	4.35891	-0.182182
-0.0807343	5.76964	5.13164	-0.297462
0.0610809	5.46037	4.69691	-0.427452
0.207268	5.07363	4.73709	0.114548
-0.451279	5.33746	5.07545	-0.410545
0.0469055	5.08491	4.93218	-0.0212708
-0.0803604	6.04473	4.76781	0.566376
0.114548	5.71345	4.80419	-0.238724
0.276543	5.924	4.76311	-0.160004
0.149818	5.46618	4.12128	-0.349083
-0.121819	5.43491	5.01599	-0.426727
0.119637	5.87581	4.42836	-0.80146
-0.0125504	5.62526	4.44309	-0.375641
-0.331642	5.86819	4.34873	-0.316002
-0.429634	5.60037	4.22945	-0.249268
-0.381088	5.36927	4.98109	-0.285812
-0.446175	5.22636	4.59181	-0.274727
-0.243263	5.48963	4.53836	-0.574905
0.293259	5.52618	4.89763	-0.214714
-0.608002	5.80818	5.1442	0.107651
-0.585999	5.82037	4.93963	-0.213821
0.0589142	5.56292	5.34399	-0.370178
-0.700546	5.53745	4.66036	-0.42144
-0.464005	5.77746	5.06746	0.205086
0.0321884	5.83709	5.3018	-0.617439
-0.193092	5.09837	4.70054	-0.375275
-0.12854	5.21655	4.96399	-0.146187
-0.110901	4.98291	4.69418	-0.231636
-0.634361	5.43944	4.92127	0.104362
-0.159088	5.06255	4.85365	-0.394554
-0.578369	5.00055	4.90728	-0.118355
-0.406006	6.064	4.84345	-0.447273
-0.218903	5.54891	4.97581	-0.324547
-0.320183	5.55674	5.27928	-0.174355
-0.466553	4.89874	5.08564	-0.278732
-0.610001	6.06472	4.89436	-0.228912
0.194366	5.67018	5.02036	0.150726
-0.224182	5.97855	4.73491	-0.127632
-0.167084	6.01217	4.85254	-0.580734
-0.889084	5.50273	4.75109	-0.461082
-0.464546	6.13145	5.36565	-0.210358
-0.424561	5.45599	5.70455	-0.0838089
-0.204536	5.7431	4.69709	-0.0776215
0.097084	5.76763	4.96018	-0.0361786
-0.366364	5.78073	4.95709	-0.508545
-0.0438309	6.04362	5.22292	-0.191818
-0.332359	6.41253	5.11492	-0.628723
-0.537262	5.68729	5.17673	-0.438744
-0.64254	5.97109	5.42091	-0.645454
0.154373	5.64964	5.70491	-0.309814
-0.541466	5.80564	5.38638	-0.689461
0.0345612	5.59636	5.16982	-0.257454
-0.303818	5.24601	5.09891	-0.361458
-0.408913	5.98344	4.62492	-0.179993
-0.149635	5.59619	4.96127	-0.519814
-0.424187	5.29291	4.78255	-0.400909
-0.489258	5.77236	5.07254	-0.145813
-0.601822	5.62272	4.45691	-0.711273
-0.454178	5.34435	4.92455	-0.77182
-0.357094	5.58347	4.48491	0.126366
-0.168182	5.23692	4.44328	-0.275276
-0.791275	5.24746	4.88582	-0.451447
-0.253815	5.0289	4.7411	-0.377815
-0.348183	5.64127	5.01691	-0.375641
-0.0556335	5.43673	4.67854	-0.261635
-0.267639	5.30891	4.47236	0.0190964
-0.791817	5.36217	4.93892	-0.467995
-0.413635	5.70183	5.34964	-0.724365
-0.593819	5.776	5.34383	-0.195824
-0.254723	5.41582	5.30672	-0.752716
-0.32782	5.89218	4.59219	-0.62326
-0.437645	5.09237	4.74964	0.149277
-0.450722	5.12109	5.38708	-0.706001
-0.149071	5.46364	4.91508	-0.212173
-0.325996	4.93	5.21945	-0.70546
-0.0892639	5.13928	4.84673	-0.322365
-0.591812	5.42181	4.84418	-0.563087
-0.152542	5.86291	4.88564	-0.295265
-0.440544	5.66327	5.10164	-0.422745
-0.0436478	5.85091	4.848	-0.422546
-0.279816	5.3769	4.95746	-0.429634
-0.123459	5.94819	5.09254	0.0745392
-0.432899	5.86417	4.76436	-0.156189
0.0310898	5.86836	4.89527	-0.318169
-0.559807	5.55181	5.08163	-0.184731
-0.658905	5.22764	4.93381	-0.553825
-0.592178	5.90456	5.16528	0.0343704
-0.670563	5.93491	4.56909	0.10601
-7.62939e-06	6.08945	4.66181	-0.24926
-0.159637	6.24854	4.99	-0.405457
-0.472908	6.50108	5.16382	-0.246544
-0.594727	5.96781	5.61344	-0.323448
-0.366913	5.84109	5.25601	-0.383453
-0.165092	5.89346	5.11618	-0.203461
-0.197441	5.55019	5.39891	-0.492912
0.161636	6.11636	5.23637	-0.822182
-0.497093	5.72672	4.77637	-0.647079
-0.242538	5.76546	4.81782	-0.173286
-0.261093	4.87965	5.22655	0.00473022
-0.521095	4.67037	5.04128	-0.317818
0.0370865	5.00291	5.33527	-0.36364
-0.430359	5.9311	5.44217	-0.671814
-0.265091	5.74055	5.29436	-0.228363
-0.431984	6.23347	4.54073	-0.445274
-0.653618	5.93891	4.21635	-0.291443
-0.379997	5.56709	5.33164	-0.572556
-0.475449	5.81292	5.47	-0.541275
0.0381775	6.28854	4.22709	-0.774376
-0.299461	6.06417	4.98637	-0.289459
-0.153648	5.67945	4.75254	-0.133453
-0.53891	6.05255	4.81618	-0.229828
-0.251823	5.93965	5.07001	-0.313812
-0.641632	5.64873	4.65073	-0.390007
-0.55127	5.58636	4.98891	-0.0934601
-0.524002	5.76037	5.43564	-0.13382
-0.527824	5.53181	5.30582	0.112198
-0.288918	5.94254	5.23054	-0.148361
-0.380188	5.58456	5.52164	-0.0979996
-0.224915	5.146	5.45509	0.108185
-0.164001	5.55927	5.72856	-0.287102
-0.343086	5.55928	4.78799	0.20237
-0.298729	5.57036	5.228	0.101814
-0.581078	5.146	5.03036	0.00600433
-0.142189	5.33802	5.16908	-0.193459
-0.266182	5.28963	5.05856	-0.220543
-0.164001	5.61417	5.4709	-0.0983582
-0.0841827	5.71472	5.64182	-0.148003
-0.100723	5.41509	5.88999	-0.435997
-0.176559	5.47018	5.21835	-0.308182
-0.363991	5.12254	5.81127	-0.175095
-0.372002	5.61109	4.92655	-0.353462
-0.331818	4.97	4.94544	-0.0196381
-0.501076	5.99618	5.48782	-0.341446
-0.0832748	5.56344	4.64255	0.0725479
-0.196365	5.94163	5.46419	-0.315628
-0.272552	6.14564	5.20291	-0.269455
-0.190178	6.3289	5.21855	-0.323631
-0.285828	5.59927	4.58237	-0.018364
-0.39801	5.3942	5.14454	-0.220734
-0.371826	5.72327	5.5089	0.107094
-0.496727	5.94601	5.05547	0.126541
-0.0470886	5.58345	4.74109	-0.12072
-0.0440063	5.97363	5.20964	-0.0127258
-0.00637054	5.87382	4.91383	-0.0763702
-0.474899	6.25782	5.70145	-0.396019
-0.45491	5.71563	4.55311	-0.0674515
-0.413277	5.72636	5.77799	-0.410919
-0.261986	5.85564	4.78218	-0.292717
-0.475807	5.96472	5.47763	-0.33255
-0.580177	6.01472	5.60872	-0.338547
-0.684731	5.70727	4.80817	0.0480118
-0.324005	5.35636	5.45782	-0.534714
-0.221092	5.30509	5.13474	-0.136734
-0.642548	5.62691	5.36345	-0.145996
-0.339272	5.47783	5.58746	-0.30217
-0.0423584	5.40164	5.50327	0.165451
-0.265457	5.89601	4.99419	0.20491
-0.178345	5.81727	5.50184	-0.0067215
-0.0705414	6.08965	5.10891	-0.511642
-0.462357	6.08401	5.04582	-0.150543
-0.329628	5.78492	4.99018	-0.321083
-0.17382	5.55582	5.30836	-0.122177
-0.419464	5.33746	5.27254	-0.393639
-0.0805359	5.58817	5.04635	-0.109642
-0.0189133	5.68417	4.53291	-0.15818
0.110359	6.0649	4.7891	0.00454712
-0.243279	5.82218	5.1422	-0.100357
-0.45546	5.95127	4.58253	0.0967178
-0.521461	5.45345	5.13164	0.0294647
-0.406364	5.66745	3.82745	-0.240913
-0.0256348	5.94254	5.12147	-0.617447
0.132553	6.17783	5.34654	-0.383636
0.36618	5.63564	5.31438	-0.295456
0.210915	5.49999	4.99108	0.163101
-0.443283	5.32636	4.77181	0.378716
-0.205284	5.45454	5.34854	0.067276
-0.044548	5.48527	4.8149	-0.0638275
-0.154175	5.79563	4.44528	0.233276
-0.27253	5.46165	4.75182	-0.279831
-0.234901	5.61109	5.57218	-0.0254593
-0.482002	5.31783	4.82526	0.0150909
-0.222366	5.01219	4.75565	-0.381454
-0.163269	5.41092	4.70091	0.102913
-0.262352	5.22037	4.59727	-0.655449
-0.552536	5.22946	5.18783	-0.35836
-0.416725	5.4109	5.102	-0.266724
-0.694542	5.57182	4.74364	-0.343628
-0.728905	5.67546	4.95381	-0.540192
-0.48835	6.09654	4.77654	-0.45871
-0.719635	5.88909	4.94873	-0.0372696
-0.158531	5.48963	4.52164	-0.102173
-0.472183	5.97581	3.80946	-0.438187
0.0327301	5.53364	5.03092	-0.515091
-0.250549	5.43311	4.50909	-0.301445
-0.149635	5.3718	4.72562	0.00799561
-0.389824	5.37617	5.04874	-0.254547
-0.0963593	5.87637	4.60365	0.102554
-0.248543	5.90836	4.80618	-0.385262
-0.536354	5.70344	4.02744	0.0208969
-0.345642	5.59145	4.80291	-0.269463
-0.274544	5.53782	4.58237	-0.386711
-0.263626	5.69328	4.40565	-0.195999
-0.59436	6.00164	5.05891	-0.380554
-0.284904	6.04709	4.84382	-0.0980072
-0.315094	5.91946	5.1829	0.00455475
-0.274918	5.96382	4.77218	0.212173
-0.139267	5.62964	5.19727	-0.17746
0.482178	6.03491	5.16509	-0.344017
-0.618904	5.59182	5.4251	-0.589821
-0.532356	5.73546	5.25527	0.0696411
-0.196541	5.618	4.77983	-0.175652
-0.289635	4.95272	4.74382	0.14183
-0.577278	5.60782	4.49582	-0.011467
-0.339279	5.51928	4.94473	-0.018364
-0.363815	5.17345	4.97892	0.0698242
0.20417	5.52054	4.52164	-0.338737
-0.163094	5.43418	5.57653	-0.184914
-0.337822	5.96528	4.30674	-0.607635
-0.762177	5.23418	4.7442	-0.114555
-0.583641	5.58618	4.86091	-0.430374
-0.850174	6.16402	4.51291	-0.362
-0.571266	5.89854	4.90781	-0.556915
-0.538177	5.8269	4.89964	-0.542725
-0.412193	5.24946	4.82999	-0.233086
-0.692192	5.23782	5.18946	-0.412003
-0.29892	5.41764	4.714	-0.105812
-0.191811	5.18709	4.29218	-0.321831
-0.31546	5.87328	4.678	-0.193817
-0.629265	5.12472	4.7009	0.0483627
-0.700554	4.80782	4.87018	0.170364
-0.0932693	5.35581	4.742	0.149452
-0.505821	5.31599	5.05834	0.0327148
-0.257645	6.05146	4.46819	-0.26091
-0.848724	5.56181	4.97437	0.0130997
-0.706734	5.52782	4.75837	-0.235085
-1.03001	6.19072	4.49526	-0.159096
-0.280891	5.98162	5.06546	-0.266922
-0.412178	5.65581	5.0769	-0.205093
-0.432541	5.79	4.44437	0.0701828
-0.332184	5.65	4.40946	-0.000350952
-0.459091	5.32928	4.64036	-0.313629
-0.172905	6.08418	4.42529	0.337822
-0.276176	5.87983	4.76926	-0.0652771
-0.0885468	5.908	4.68618	-0.13382
-0.431999	5.44382	4.87146	-0.58255
-0.537811	5.88219	4.86781	-0.270912
-0.431999	5.53018	4.89165	-0.283638
-0.270737	5.14327	4.70909	-0.347267
-0.363823	5.94382	4.89673	-0.090538
-0.262901	5.41927	4.73382	-0.275093
-0.568718	6.00854	4.23547	0.158012
-0.317459	5.97528	4.44328	-0.0594559
-0.549828	5.66053	4.96618	-0.211639
-0.0836334	5.78745	4.72855	0.111275
-0.635643	5.23072	4.9949	-0.142723
-0.589996	5.25799	4.38745	-0.523994
-0.37545	5.17328	4.67436	-0.665833
-0.381821	5.7	4.88673	0.123451
-0.400719	5.60547	4.16618	-0.244911
-0.62381	5.61037	3.93255	-0.36364
-0.327278	5.56492	4.43255	-0.526741
0.333641	6.05563	4.43347	-0.634186
-0.228195	5.83838	4.57819	-0.135635
-0.431824	5.88128	4.56528	-0.128738
-0.42292	5.66237	4.90382	-0.253815
-0.0474548	5.98854	3.88328	-0.24527
-0.0590897	5.78819	4.46473	-0.392548
-0.206001	6.04692	4.79308	-0.189819
0.0207291	6.09527	4.2458	-0.726738
0.598549	5.72782	4.33746	-0.311821
-0.0805359	6.06181	4.55455	-0.62236
-0.061821	5.72854	4.59963	-0.559074
-0.212914	5.60219	4.70128	0.195633
-0.0587234	5.64363	4.41872	-0.767815
-0.0425491	5.50471	4.22109	-0.874367
-0.228722	5.706	4.16637	-0.122177
0.246719	5.81583	4.09999	-0.167084
-0.0976334	5.64946	4.73637	0.149269
-0.230911	5.59946	4.97929	-0.723625
-0.155632	5.27728	4.3511	-0.60038
-0.255089	5.51963	4.54582	-0.741104
-0.226913	6.08818	5.15817	-0.725632
-0.0410919	5.49545	3.98819	-0.335999
-0.167633	5.93527	4.28617	-0.421997
0.111633	6.0069	5.4151	-0.750015
-0.0878067	5.93182	4.3211	-0.0190811
-0.0865402	5.62437	4.22037	0.0250854
-0.0432816	5.64145	4.24582	-0.458
-0.228546	5.86472	4.84274	-0.824913
0.0978165	5.80692	4.61127	-0.346176
-0.297455	5.68237	4.47562	-0.292183
-0.270729	5.75692	4.71	-0.565819
-0.120377	5.1651	4.48364	-0.530357
0.0529099	5.55473	4.75218	-0.99855
-0.231819	5.65744	5.03818	-0.723274
-0.20945	5.57417	4.84873	-0.473099
0.67601	5.64072	4.49254	-0.776176
0.653641	5.79564	4.6929	-0.381462
0.138542	5.9409	4.18053	-0.731804
-0.00110626	5.28781	4.55054	-0.904732
0.15126	5.39672	4.89927	-0.834564
0.162186	5.90381	4.68764	-0.295639
-0.125999	5.712	4.62183	-0.738907
-0.203445	5.866	4.9429	-0.317986
-0.139633	5.74889	4.69181	-0.620544
0.223625	5.70473	4.09653	-0.0165482
-0.0880127	5.57874	4.37255	-0.2509
-0.369637	5.52637	4.63145	-0.761452
0.0305481	5.59727	4.31673	-0.417633
0.142365	5.48254	4.4491	-0.305084
0.098732	5.23817	4.36346	-0.985641
-0.245811	5.2409	3.95364	-0.401642
-0.478371	5.62672	4.50108	-0.30854
0.0539932	5.65563	4.40127	-0.329628
-0.477814	5.90709	4.008	-0.507629
-0.168541	5.51073	5.04819	-0.40818
-0.359276	5.30819	5.17072	-0.449089
0.0511017	6.33218	4.68401	-0.413643
-0.319092	5.77563	4.68728	-0.375832
0.229446	5.73836	4.25072	-1.13545
-0.270378	5.56801	4.64874	-0.532722
0.0298157	5.56329	4.64346	-0.805634
-0.276367	5.52744	4.258	-0.728546
-0.566368	6.20947	5.21655	-0.857262
-0.247993	6.05199	4.66746	-0.115829
-0.305092	5.24435	4.71417	-0.433807
-0.00745392	5.70708	4.59382	-0.601456
-0.0427246	5.34073	5.06219	-0.365829
0.265266	5.57944	5.22964	-0.544922
-0.598709	5.44036	4.55836	-0.895271
-0.387093	5.28837	4.33764	-0.656349
-0.347809	6.20673	5.04764	-0.521645
-0.106728	5.99909	4.72872	-0.632187
-0.026741	6.0498	4.73091	-0.901634
-0.21344	5.52055	4.58872	-0.481987
-0.267097	6.08219	4.91946	-0.707458
-0.269096	5.43163	4.88164	-0.726913
-0.28273	5.92963	5.12218	-0.878922
0.19928	5.76781	5.53892	-0.483093
-0.00653839	5.66673	4.80055	-0.519272
0.187813	5.69601	4.63181	-0.716721
0.295822	5.83472	4.89545	-0.853096
0.466011	6.02	5.72491	-0.614914
0.274544	5.52946	5.32873	-0.720726
-0.510376	5.84599	5.05964	-0.122177
0.0285492	6.002	4.75401	-0.805634
0.266907	6.00073	4.72618	-0.916908
0.416183	5.99455	4.72728	-1.1609
0.339287	5.89709	5.00491	-0.617462
-0.33709	5.82856	4.76746	-0.750908
-0.324371	6.02709	5.79909	-0.450546
0.106728	5.61619	5.20454	-0.721817
0.281998	5.83526	5.23419	-0.784004
-0.272537	5.94909	4.9511	-1.08253
-0.385277	5.48401	5.5211	-0.293457
0.175819	5.12873	5.04728	-0.522362
-0.0547333	5.24108	4.99692	-0.436546
-0.42527	5.49727	4.70199	-0.583817
0.0501862	5.7242	4.92691	-0.430908
-0.634911	5.40382	4.85455	0.125076
-0.0521698	5.29909	4.64127	-0.179451
-0.0136414	5.07236	5.35855	-0.425629
-0.291451	5.62326	5.10764	0.162186
-0.450722	5.74673	5.21564	-0.115631
-0.14782	5.16981	4.90708	-0.208183
-0.806732	5.60963	4.67709	-0.333443
0.153999	5.44782	5.23163	-0.129265
-0.143272	5.39799	4.84946	0.0561829
-0.214355	5.51019	4.41726	-0.35981
-0.349457	5.83873	4.46619	-0.0439987
-0.0967102	5.86455	4.42582	-0.0174637
0.166542	6.18545	4.796	-0.00980377
-0.0260086	5.63055	5.23345	-0.319458
0.113998	5.53854	5.30345	-0.397636
0.0549164	5.65583	4.6489	0.166191
-0.238731	5.74419	4.88219	-0.316185
-0.18055	5.61109	4.89162	-0.371819
0.227631	6.23782	5.01093	-0.427643
0.125458	5.62109	5.18037	-0.366196
-0.252007	5.48965	4.86565	-0.634003
0.0089035	5.54672	5.40965	-0.925461
0.0600052	5.54163	5.43945	-0.615089
0.0218048	5.70328	4.83928	-0.644737
0.237076	5.30492	4.41618	-1.0931
-0.128181	5.5591	4.53854	-0.600891
0.0947342	5.46745	4.41963	-0.873444
0.293282	5.70145	4.77673	-0.38636
0.157448	6.00945	4.59782	-0.958916
0.0983582	5.65545	4.82436	-0.759285
0.220917	5.81036	5.01181	-1.04163
0.150734	5.58418	4.55965	-0.065094
-0.254906	5.68328	4.70437	-0.51963
0.575645	6.03455	4.48327	-0.780006
-0.0214691	5.44163	4.91109	-0.861633
-0.277092	6.24564	5.00564	-0.485275
-0.00454712	5.95547	5.53781	-0.465614
-0.00454712	6.24326	5.40527	-0.375633
-0.146553	5.832	5.24637	-0.658737
-0.108185	5.90163	4.91382	-0.841797
-0.00617981	6.37092	5.46037	-0.408188
-0.196548	5.41019	4.8991	-0.543449
0.108002	5.91	5.00763	-0.457275
0.08564	5.87074	5.01854	-0.520737
0.0258331	5.98582	5.03817	-0.639275
0.131271	5.93253	4.97091	-0.592537
-0.127823	5.64545	5.51345	-0.641281
-0.0505447	5.48091	4.95436	-0.805992
0.317459	5.54255	4.90928	-0.408539
-0.371101	5.37527	4.42473	-0.288544
-0.526543	5.80363	4.60055	-0.96492
0.363457	5.70853	5.33528	-0.85363
0.493629	5.84291	4.33546	-0.711807
-0.103271	5.85854	4.57891	-0.943642
-0.00564575	5.83582	5.55836	-0.97419
0.485649	5.35691	5.23782	-0.653633
-0.165642	5.68473	5.17345	-0.672188
0.527458	5.51091	5.21564	-0.236725
0.277092	5.3969	4.69237	-0.450897
-0.0138168	5.57091	5.49637	-0.765999
-0.452362	5.93255	5.01201	-0.870537
-0.0729065	5.36074	4.4331	-0.748177
0.127998	5.45165	5.16328	-0.367622
0.00836945	5.96201	5.26035	-0.839439
-0.236725	5.67983	5.34946	-0.585449
-0.153275	5.84309	4.82581	-0.549446
-0.246368	5.74272	5.02036	-0.304733
-0.13945	6.22401	4.57509	-0.151634
-0.103996	5.84946	5.27347	0.281082
-0.135086	5.60817	4.79474	-0.324539
-0.0940094	5.69693	4.95237	-0.432549
-0.170723	5.79436	5.14127	-0.408539
-0.0178146	5.71473	5.01527	-0.799622
0.0538177	5.72964	4.49672	-0.275093
-0.2351	6.2618	5.05599	-0.274162
-0.0318222	5.90565	4.8889	-0.129814
0.221458	5.49836	5.408	-0.149078
-0.317276	5.76727	4.8251	-0.0578156
0.10891	5.72746	4.78928	-0.0879974
-0.433632	6.22182	5.39182	-0.231461
-0.188721	5.58291	5.22854	-0.326012
-0.39637	5.4771	5.22709	-0.255463
-0.177635	5.51564	5.63255	0.0930862
0.129463	6.15292	5.22709	-0.113281
-0.0905457	5.93983	4.47235	-0.288719
0.142372	5.69072	5.39909	-0.290367
-0.884911	5.47401	4.89256	-0.422554
-0.53981	5.39854	4.64182	-0.115089
-0.438896	5.86018	4.57475	-0.178352
-0.466537	5.83927	5.26328	0.287094
-0.589272	5.94981	5.06763	-0.167458
-0.390541	6.21072	5.27599	0.188904
0.15419	5.50999	4.64891	-0.186188
-0.105461	5.79908	5.00291	0.0567322
0.139992	6.35508	5.01217	0.237091
0.0387192	5.88472	5.08273	-0.0590744
0.0561829	6.0089	4.80363	0.216179
-0.115273	5.86527	4.93453	-0.214722
0.146019	5.97618	5.0769	-0.0203705
-0.110558	5.72692	4.38637	-0.0419998
0.211266	5.78055	4.89964	-0.264732
0.222733	6.25291	4.80383	0.0161819
0.509827	6.48637	4.9111	0.223274
0.142189	5.94818	4.93564	0.0916214
0.144745	6.06673	4.70362	-0.00344086
-0.102905	6.13019	5.08218	-0.325264
-0.325981	6.28618	4.43199	0.191994
-0.277809	6.36202	4.90018	0.196915
-0.263992	6.27618	5.12981	0.231628
0.125633	5.88855	4.83891	-0.000900269
-0.194176	6.0631	4.59309	-0.417999
-0.0230942	5.91218	5.13763	0.0930939
-0.0663757	6.26929	4.77473	-0.151825
-0.121826	6.19654	5.09799	-0.167633
-0.438911	5.65	5.37601	-0.373283
-0.178535	5.96692	4.96528	-0.227081
-0.314552	6.23563	5.09454	0.0579987
-0.149277	6.11436	4.99274	0.00145721
-0.228561	5.964	4.60964	0.217087
-0.0089035	5.72109	5.15636	0.470543
-0.16909	5.65092	5.06037	-0.173454
0.33783	5.66055	4.48074	-0.0709
-0.19471	5.70472	4.77	-0.354004
-0.162193	6.05399	4.78691	0.0740051
-0.211823	5.82872	4.62108	-0.219467
0.540192	6.23601	5.15581	0.164177
-0.0689163	6.33781	4.61763	-0.244354
0.531281	6.51092	4.57891	-0.164902
-0.193459	6.00708	4.49437	0.134369
-0.335815	6.1809	5.19691	-0.178009
0.118362	5.76909	4.64854	-0.64328
-0.0362015	6.45128	4.80928	-0.280907
0.0312653	5.59145	4.45036	-0.124367
-0.209633	5.75764	4.79272	0.086174
-0.194916	5.70218	4.36362	0.287827
0.0469131	5.70764	3.97363	-0.142365
-0.0556335	5.93128	4.274	0.0216446
-0.123993	6.33927	4.81963	-0.0614395
-0.102737	6.30564	5.11054	-0.151443
-0.215462	6.02599	5.29364	-0.448723
0.357277	6.41145	4.62217	-0.397087
0.507088	6.22982	4.48473	-0.216377
0.520905	6.23746	4.58109	-0.256004
0.110718	6.31382	4.23982	-0.432533
0.434013	5.68655	4.06382	-0.689095
0.580727	6.14109	4.444	-0.722176
0.0185471	6.09672	4.98945	-0.254356
0.234917	6.19946	3.86781	-0.513641
-0.133102	6.17963	4.47418	-0.793091
0.495636	6.50472	4.56581	-0.630173
0.213455	6.00964	4.92036	-0.935997
0.491272	6.11819	4.38564	-0.855461
-0.0525589	5.80946	3.97327	-0.791634
0.100555	5.74673	4.48145	-0.596909
0.181816	6.09219	4.66763	-0.718742
0.11927	5.77946	5.1911	-1.03654
0.0540085	5.95527	4.80436	-0.340538
0.325821	5.45473	4.51582	-0.413643
0.367821	6.16927	3.82729	-0.729813
-0.354546	5.726	4.2309	-0.648918
-0.0792694	5.90091	4.88437	-0.603271
-0.133102	6.10417	4.76564	-0.593994
0.00818634	5.95473	5.28254	-0.175995
0.277092	5.72781	4.75454	-0.138908
-0.154716	5.76527	4.72036	-0.506538
-0.327454	6.16747	4.43147	-0.829819
-0.0334549	6.3749	4.34037	-0.966911
0.298546	6.03799	4.41528	-0.671082
0.00419617	6.51655	4.02309	-0.663994
0.291092	5.82927	3.92946	-0.613998
0.0581894	6.13891	4.44326	-0.812729
0.270721	5.78709	4.6289	-0.750374
0.0552673	5.72073	4.2449	-0.881821
0.242172	5.73454	4.14072	-0.568375
-0.203087	5.46108	3.71037	-0.718552
0.0221863	6.31128	4.58073	-0.721634
-0.349266	5.95274	4.99199	-0.623466
-0.427811	6.05273	4.39363	-0.636536
-0.173088	6.19272	3.67017	-1.1138
-0.112175	6.09218	4.17637	-0.976364
-0.053093	6.53291	4.4349	-0.743088
0.320198	5.982	4.23872	-1.0429
-0.108551	6.15691	4.7249	-1.10836
-0.214188	6.12691	4.27801	-1.24199
0.372551	5.39526	4.34327	-0.625641
0.203995	5.64381	4.60582	-0.926727
-0.119827	6.432	4.52908	-1.12036
-0.32563	6.22926	4.29873	-0.577095
-0.0252762	6.22127	4.58802	-1.08272
-0.255638	5.80218	4.66526	-0.986916
-0.411644	5.77836	4.64455	-0.973274
-0.0621796	5.25983	3.93054	-1.26235
0.0665512	4.97672	3.6911	-1.28127
0.117455	6.49181	4.60473	-0.931641
-0.154541	6.21254	4.78982	-0.833267
-0.00271606	6.0051	4.77253	-1.012
-0.143082	6.15344	4.22237	-0.787613
-0.225624	6.02037	4.15018	-1.15036
-0.043457	5.93619	4.04746	-0.689819
-0.117447	5.31982	3.53491	-0.902184
-0.338165	5.40182	3.59344	-0.920364
0.284737	5.64818	3.88963	-0.349648
0.122726	5.92381	4.21181	-0.779831
-0.0270844	6.33181	4.07892	-0.753998
0.476173	5.80128	4.1869	-0.618362
0.254723	5.91673	4.42509	-0.804543
0.346001	6.00473	4.28709	-0.739265
0.458542	6.15254	3.6749	-0.920898
0.306358	6.5591	4.4782	-0.890007
0.169617	5.59981	4.686	-0.784546
-0.376175	6.17873	4.38981	-0.795441
0.449631	6.13691	4.44528	-0.966721
0.397278	6.13182	4.16109	-0.645279
0.152359	5.94109	4.87454	-0.86927
0.132721	5.92236	4.18637	-0.656914
-0.222549	6.04981	4.76945	-0.309631
-0.0558167	6.22253	3.89036	-0.40583
-0.369637	5.90873	4.55964	-0.475456
-0.252548	6.37308	4.27964	-0.96965
-0.0321808	5.97218	4.69981	-0.783463
-0.142189	5.64292	4.15092	-0.702003
-0.46891	5.33964	4.61182	-0.470734
-0.353088	5.77728	4.83836	-1.76401
-0.433449	5.66437	4.66566	-0.0989075
-0.339638	5.62073	4.47654	-0.594559
-0.160912	5.80964	4.30218	-0.373276
-0.277092	6.06727	4.62364	0.0225449
0.0652695	5.72272	4.12363	-0.586548
-0.199265	5.40273	4.784	-0.837639
-0.354721	5.38783	4.39872	-0.640549
-0.131271	5.31454	4.34582	-0.425812
0.153999	5.5591	4.12945	-0.54528
0.0712662	5.76583	4.50272	-0.383629
0.00254822	5.1171	4.29891	-0.503815
-0.457268	5.15817	4.35436	-0.52636
0.24472	5.55037	4.71672	-0.441826
-0.199471	5.84891	5.13747	-0.0819931
-0.0849075	5.79382	4.19836	-0.56218
-0.317635	6.18218	4.85109	-0.57563
-0.221092	6.12563	4.99255	-0.578552
-0.435471	6.06164	4.38599	-0.748734
-0.323624	5.418	4.87035	-0.554733
-0.637276	5.88455	5.31763	-0.467812
-0.582901	6.09164	5.22963	-1.03618
-0.720718	5.96164	5.51273	-0.175453
-0.668739	5.94982	5.42127	-0.442726
-0.61908	5.48054	5.10728	-0.217819
-0.546364	6.04563	4.5498	-0.702179
-0.705818	5.66908	4.56329	-0.306183
-0.546188	5.70108	5.39073	-0.440361
-0.825439	6.25001	5.04254	-0.495819
-0.623077	6.40673	5.394	-0.290909
-0.409645	5.31328	5.37763	-0.579819
-0.551277	5.64364	5.08237	-0.181084
-0.0798264	5.93165	5.59637	-0.0945587
-0.62381	5.66436	5.47236	0.0930939
-0.0245438	5.54928	4.68345	-0.15036
-0.512901	5.6491	5.05765	-0.395638
-0.0214462	5.39963	4.40236	-0.431091
-0.297096	5.39727	4.53381	-0.229088
-0.320366	5.45145	4.54601	-0.4011
-0.062912	5.28546	4.54182	-0.487823
-0.0154572	5.2218	4.43109	-0.479088
-0.344368	5.91727	4.71527	-0.340897
-0.508369	5.55873	4.50964	-0.408371
-0.453629	6.14454	4.55236	-0.344002
-0.427643	5.52274	4.65326	-0.247993
-0.136726	5.57945	4.22618	-0.316719
-0.0463791	4.99709	4.75344	0.0550766
-0.226364	5.272	5.06454	0.176361
-0.517456	5.67072	4.51218	-0.403999
-0.103279	6.08927	4.38181	-0.433273
0.0434494	5.46983	4.65891	-0.689629
0.152191	5.36309	4.75	-0.294548
-0.561646	5.67	4.74982	-0.328728
0.00689697	5.69309	5.56072	-0.317818
-0.0878296	5.60036	5.19511	-0.0920029
-0.178185	5.49456	4.82546	0.0309143
-0.637642	5.75436	4.92982	0.0572891
-0.632179	5.94201	4.25909	-0.11618
-0.398178	6.09963	4.45854	-0.138535
-0.38018	5.616	5.21381	-0.462006
-0.474731	5.52546	4.25581	-0.72364
-0.90181	5.92419	4.64346	-0.381271
-0.415642	6.35435	4.7131	-0.456909
-0.508362	5.83891	4.74146	-0.132545
-0.169456	5.97691	4.34801	-0.343079
-0.338913	5.97601	5.26255	-0.562012
0.104362	6.36473	4.89563	0.04599
-0.396355	6.08727	4.83308	-0.366005
-0.162369	6.29345	4.64509	-0.563995
0.202179	5.90982	4.72764	-0.492363
0.319283	5.99727	4.96347	-0.310707
-0.319992	6.14799	5.30582	-0.150375
-0.347466	5.70399	5.12145	-0.610909
-0.327278	6.3709	4.82235	-0.664925
-0.243828	6.22272	4.76273	-0.517265
-0.00164032	5.90562	4.55473	-0.24836
-0.0678177	5.90564	4.61218	-0.252174
-0.31691	5.7769	4.90345	-0.392723
-0.0376358	6.22436	4.64236	-0.898361
0.0576324	5.36146	4.78691	-0.443626
0.231277	5.51655	5.0149	-0.0896378
0.0672684	5.84291	4.69637	-0.626366
-0.282547	5.90254	4.23073	-0.587997
-0.030365	5.63783	4.13855	-0.581818
-0.259819	5.62546	4.62309	-0.635811
-0.270737	5.82491	5.0789	-0.351639
-0.36454	5.64437	4.74091	-0.490906
0.0290909	6.0871	4.92437	-0.487076
-0.218536	5.70383	4.95563	-0.661095
-0.210739	5.85854	5.07655	0.21109
0.106178	5.95401	5.25455	-0.234726
-0.345825	5.87	4.91927	-0.824364
-0.35891	5.96165	4.65091	-0.203102
-0.207825	6.1282	4.81891	-0.299622
-0.0207214	6.28745	4.714	-0.237823
-0.42601	6.00199	5.20527	-0.752007
-0.269821	6.62437	4.84962	-0.568718
0.345444	6.32072	4.96817	-0.840012
0.0339966	5.72254	4.93255	-0.506729
0.167091	5.62218	4.85947	-0.548019
0.280006	5.53381	4.80618	-0.597641
-0.264732	5.78073	5.07218	-0.418182
-0.09272	5.866	5.0691	-0.274559
-0.35746	5.64727	5.18165	-0.138374
-0.167999	5.67091	4.97254	-0.598175
0.167458	6.09183	5.29056	-0.755089
-0.0898056	5.67764	4.67782	-0.246178
-0.161636	5.7449	5.1578	-0.438362
0.438187	5.7471	4.51437	-0.531639
0.0087204	5.61364	5.03564	-0.544739
0.0758057	5.9089	5.04145	-0.249451
-0.172722	5.73163	5.13019	-0.32328
-0.215454	6.11345	4.79202	-0.485085
-0.612015	5.84891	5.21236	-0.168907
-0.238907	6.02709	4.6631	0.0880127
-0.00127411	5.5709	4.35418	-0.112915
-0.00582886	5.53726	4.38291	-0.646904
0.0205536	5.6209	4.89163	-0.838181
-0.398186	5.89235	5.19654	-0.215439
-0.614189	5.72928	4.84509	-0.318001
-0.0527344	5.23146	5.2231	-0.487267
0.261452	5.11854	5.25237	-0.302361
-0.279266	5.84235	5.29727	-0.795631
-0.379807	5.55982	4.7251	-0.482903
-0.321266	5.31526	4.97945	-0.122917
-0.292183	5.70617	5.06982	-0.321091
0.104355	5.01855	4.69836	0.216736
-0.181824	5.86491	5.30744	-0.140366
-0.121819	5.37764	5.09163	-0.0850754
-0.0185394	5.63947	4.63544	-0.180908
-0.662903	5.87383	5.23346	0.0372772
0.0161819	5.72781	5.25891	-0.145813
-0.258728	5.45038	5.65582	-0.0812683
0.0540009	5.74819	5.67673	-0.376183
-0.147285	5.89563	4.76	0.0301819
-0.395279	5.64018	5.55782	-0.0279999
-0.0394516	5.85237	4.94018	-0.340736
-0.119453	5.87727	5.20692	0.183266
-0.325256	5.87946	5.21437	0.121635
0.0480042	6.02655	5.08871	0.0158081
0.109276	5.78582	4.91782	-0.041275
0.131096	5.73601	4.99036	0.0712814
0.174911	5.73255	4.41982	-0.0467224
0.174004	5.77673	4.48782	0.145088
0.647453	6.26091	5.10926	-0.228363
0.633812	5.84109	5.03383	-0.148376
0.44455	5.93455	5.09418	-0.171272
0.153275	5.83019	4.78928	-0.340729
0.516006	5.81438	4.89381	-0.113281
0.308914	5.81418	4.93673	-0.0540009
0.212364	5.54673	5.57309	-0.19545
0.255089	5.44981	5.13563	-0.233086
0.518723	5.75981	5.15201	-0.445633
-0.00926971	5.78383	4.65691	0.0721817
0.0294495	5.42781	5.30836	0.0854568
-0.162544	5.43437	5.02999	0.269279
0.369995	5.33383	5.52126	-0.0887222
0.442184	5.15636	4.84073	0.0134583
0.610001	5.74236	5.25581	-0.0360031
0.772011	5.99072	4.43147	-0.414185
0.562012	5.67691	4.78818	0.185814
0.657455	5.57291	5.32454	-0.3069
0.430717	5.87273	5.17982	-0.00491333
0.612183	5.43545	4.83636	-0.258011
0.408913	5.3369	5.12455	-0.184731
0.380905	5.65965	5.03109	-0.296005
1.07091	5.39491	4.9069	-0.295982
0.941841	5.606	4.81709	-0.374557
0.427452	5.43892	5.12	-0.282547
0.543449	5.41237	4.94491	0.00236511
0.349815	5.56419	5.20782	-0.32946
0.416	5.71401	5.07854	-0.292908
0.281082	5.83182	4.98035	-0.420364
0.626534	5.52381	5.16235	-0.429085
-0.0109177	5.55946	4.77418	-0.546181
0.0678101	5.68909	5.42582	-0.472191
0.524719	5.55854	5.30238	-0.174553
0.348717	5.54601	5.16072	-0.40818
0.120171	5.50127	4.896	-0.710724
-0.363991	5.5089	5.45526	-0.052002
0.275085	5.44654	5.51711	-0.0656357
0.240013	5.91418	5.03601	-0.49617
0.0989075	5.17236	5.61528	-0.0960007
-0.417633	5.77837	5.06345	-0.420731
0.207092	5.86655	5.04674	-0.387993
-0.175087	5.98637	5.06548	0.0270844
0.110359	5.6822	4.5122	-0.336555
-0.370735	6.08164	5.03309	0.00945282
0.221085	6.01455	5.24164	-0.471458
-0.339279	6.72109	5.56255	-0.533463
-0.103088	5.92545	5.104	-0.446007
0.108543	6.13383	5.15399	-0.437279
-0.00508881	6.088	4.61382	-0.327644
0.211815	5.66292	5.36109	-0.294365
-0.267097	6.22018	4.87292	-0.531647
-0.297806	6.2869	4.35056	-0.543274
0.112	5.8062	5.31255	-0.601097
-0.450195	6.38364	5.45454	-0.0214386
-0.434196	5.95236	4.54455	-0.71891
0.168373	5.62256	5.04854	-0.760361
0.25528	5.88364	5.10982	-0.55909
-0.0405502	5.94292	5.08345	-0.596909
0.126907	6.14236	4.7851	-0.343636
-0.00762939	5.95564	4.76709	-0.590729
0.0241928	6.408	4.91345	-0.319633
0.178375	6.10198	5.16073	-0.352364
0.371811	6.26891	4.94946	-0.391266
0.0556488	6.06163	5.08981	-0.364365
0.385086	6.10255	5.21563	-0.310905
0.475624	6.23146	5.22855	-0.332565
0.0439911	6.20472	5.3869	-0.407455
-0.208893	5.90727	5.06891	-0.802002
-0.167999	5.76546	5.38164	-0.59417
-0.149452	5.6171	5.57436	-0.0436401
0.322914	6.16619	4.93309	-0.408173
0.326363	5.74928	4.73727	-0.772911
0.00273895	5.99073	5.07999	-1.08018
-0.113098	5.37383	5.14436	-0.39164
0.216179	5.61819	4.7411	-0.564728
0.0781708	5.72163	4.63255	-0.491455
0.320007	5.63872	5.24874	-0.472908
0.451462	5.84218	4.80582	-0.426712
0.155273	5.35273	4.98783	-0.291641
-0.464714	5.83634	5.20944	-0.125641
-0.380547	6.04417	5.15636	-0.598907
-0.0598221	6.3442	5.17927	-0.399635
-0.160004	5.28091	5.01199	-0.474182
0.11763	5.758	4.76545	-0.575462
-0.27327	5.15364	4.98436	-0.0310974
-0.0156326	5.31744	5.08891	0.01091
0.0145416	4.80437	5.26273	-0.645988
0.242188	6.0171	4.61907	-0.308723
-0.0459976	5.34692	5.2851	0.064743
0.0047226	5.83363	5.50199	0.0145493
0.217636	6.19455	5.32527	-0.785454
-0.132362	5.99601	4.67164	-0.486549
-0.132896	6.15529	5.05019	-0.245827
-0.131271	6.32945	4.85072	-0.570717
-0.177635	6.048	5.68655	-0.33799
-0.0152664	5.85563	5.20964	-0.38456
0.446007	5.43126	4.99946	-0.48291
0.242172	5.49964	5.41072	-0.691643
-0.288177	5.88	4.45182	-0.46563
-0.0425339	6.29036	5.60528	-0.671989
-0.308723	6.26219	5.02891	-0.623276
-0.192368	5.44218	4.50892	-0.303627
0.189087	5.42582	4.78909	-0.592361
-0.27565	5.88345	5.34801	-0.508011
-0.161819	5.77946	4.46818	-0.0701752
-0.177994	5.83128	5.24126	0.0152817
0.0069046	6.01165	4.75727	0.283821
0.127083	6.44291	4.52345	-0.0236282
-0.103821	6.09691	5.12273	-0.0385513
-0.42437	5.98328	4.99728	0.0534439
-0.656723	5.92964	4.98856	-0.726181
-0.120377	5.64236	4.52419	-0.272911
-0.212006	6.16344	4.71418	-0.102722
-0.109268	5.41219	4.34963	-0.197083
0.151459	6.2331	4.67945	0.329086
-0.0861664	6.02945	4.85983	0.170547
-0.119102	6.14709	5.06583	0.0301895
-0.111275	5.48928	4.50709	-0.173828
0.313629	6.57145	4.55	-0.0289078
-0.51091	5.60053	4.374	0.0834503
0.184563	6.33164	5.14181	0.108719
-0.35144	5.42509	5.05473	-0.316902
0.147636	5.93892	5.09454	-0.138184
0.21109	5.44946	5.02637	0.236542
-0.122734	6.10109	4.85909	-0.187813
-0.0634537	5.90927	5.45892	-0.276169
0.272186	5.51364	5.21763	-0.397293
0.451439	5.96383	5.17254	0.238556
-0.0543747	5.80763	4.36128	0.0252762
-0.0309143	6.69072	4.26236	0.000732422
0.449104	6.106	4.56561	0.0614548
0.00600433	5.0162	4.6549	0.0167313
0.0410919	6.1389	4.10965	-0.0847473
-0.023262	6.06928	4.61472	0.676178
0.531631	5.78181	4.69637	0.398384
0.21981	6.24073	4.4471	-0.0421906
-0.419647	5.50909	4.85253	0.27874
-0.209457	6.14565	3.85509	0.0292664
0.348366	5.80709	4.40964	-0.15274
-0.317284	5.8978	4.90055	0.202179
-0.1269	5.88237	5.0109	-0.107086
0.133286	5.93256	4.93855	0.0761871
-0.0834579	5.92927	5.432	-0.264191
-0.26545	5.80545	5.15328	-0.0723648
-0.123451	6.23672	5.20055	-0.404366
-0.111282	5.55582	4.92236	-0.151634
-0.60273	4.95	4.50273	0.0400085
-0.165268	5.33945	4.80291	0.0861816
-0.0170822	5.93456	4.60036	-0.343452
-0.267097	6.03255	5.0749	-0.234909
0.0652771	6.13856	4.85381	-0.0610962
-0.0829086	5.61163	4.89509	-0.397095
-0.23127	5.98183	5.11345	-0.570549
-0.123093	5.86091	4.64619	-0.0343552
-0.0940018	5.55909	5.3738	0.347282
-0.111282	5.95728	4.85037	0.40329
-0.348007	5.47836	4.70654	-0.342178
-0.110542	5.57347	4.70364	-0.0872726
-0.0510941	5.96817	4.91364	-0.30381
-0.439087	5.53563	5.08636	0.0201797
-0.0763626	5.40472	4.80309	0.0687332
-0.0978165	5.31017	6.03181	0.152367
0.36364	5.10219	5.40965	0.144539
0.103279	5.66164	5.442	-0.104561
0.121086	5.36691	4.85346	0.0294418
-0.160728	5.09891	5.44656	0.209274
-0.266357	5.75127	4.53291	0.15564
-0.327454	5.00219	5.12455	0.118721
-0.0810776	5.30854	4.39583	-0.112007
0.105461	5.66691	4.66873	0.308357
-0.0114441	5.8409	5.04237	-0.205276
0.0747223	5.51328	5.04346	0.038002
-0.231087	6.16018	5.22164	0.145638
-0.0836334	6.00436	4.99546	-0.454552
-0.135818	5.82691	4.78655	-0.255295
-0.120369	5.72382	4.26456	0.13382
-0.0703659	6.17073	4.3651	-0.334908
-0.183815	5.82726	4.85236	0.226357
0.118912	5.91218	4.47273	0.21965
-0.592178	5.38819	4.56982	-0.0292816
-0.00872803	5.74836	4.68329	0.146172
-0.106552	6.01653	4.45129	0.0561829
0.260178	5.71946	5.14236	-0.0536423
-0.0554504	5.112	4.562	-0.416168
-0.0832748	5.92619	4.812	0.0721817
-0.0901642	5.67091	4.63419	-0.380913
-0.622368	5.90854	4.95546	-0.0614624
-0.0841751	5.8931	4.91182	-0.217453
-0.421638	5.80675	5.66164	0.200729
-0.238914	5.94146	4.77891	0.000717163
-0.125458	5.6811	4.84563	-0.0823593
0.0532608	6.08874	4.36327	-0.148895
-0.0761795	5.56435	4.93018	0.136894
-0.442352	5.48145	4.60637	0.294182
-0.184174	6.10545	4.97964	-0.140015
-0.00382233	5.95292	5.29581	-0.135094
-0.15892	5.68219	5.05473	-0.0881805
-0.43618	5.77073	5.17218	0.566193
-0.462563	5.65109	5.11983	-0.167267
-0.208908	6.20454	4.83673	-0.0914536
-0.441826	5.668	5.00818	0.109261
0.00743866	5.88416	5.53217	0.313988
0.0985489	5.80655	5.23926	0.0785599
0.0492859	6.23108	5.13763	0.120537
-0.477264	6.15981	5.46381	-0.0372772
-0.231804	5.93382	5.39928	-0.0748901
-0.343643	5.75146	5.27799	-0.138008
-0.291451	6.28565	5.17255	0.179634
-0.162552	6.32256	5.60673	-0.21273
-0.234184	6.43217	5.34782	0.0618286
-0.0540085	6.04965	5.60001	0.022171
-0.443993	5.97238	5.3018	-0.350716
0.0278091	6.1469	5.20871	-0.674545
-0.102165	5.29836	5.34962	0.122543
-0.131279	5.49291	5.15073	-0.463814
0.0918198	6.00272	4.9858	-0.575096
-0.607468	6.33454	5.43127	-0.0163727
0.0776367	6.42928	5.67236	-0.0967331
-0.0840073	5.82691	5.55399	-0.39817
-0.431267	5.98182	5.51165	-0.102173
-0.113091	6.22073	5.45926	-0.610184
-0.109444	6.092	5.19344	-0.156891
-0.446907	6.51344	5.77381	-0.000740051
-0.118187	6.25381	5.25636	-0.360741
-0.339645	6.28564	5.46763	0.262192
-0.247261	5.73672	5.83291	0.230736
0.290741	5.83145	5.38636	0.0709229
-0.391647	6.09162	5.48545	-0.109276
0.0821686	5.94382	5.45182	0.0167236
-0.315094	5.81764	5.07274	-0.424911
0.0809097	5.94109	5.78709	-0.1549
-0.455818	6.25182	5.89836	-0.377998
-0.453461	6.01073	5.39673	-0.245094
-0.131264	6.13419	4.8138	-0.397804
-0.977821	5.35873	5.45145	-0.26545
-0.156532	5.74726	5.17089	-0.0423737
-0.380005	6.15927	5.42617	0.00218964
-0.385452	6.37038	5.56547	-0.0505447
-0.280006	5.76709	5.83345	-0.520187
-0.742538	5.89474	5.53927	-0.77964
-0.810547	6.12964	5.82001	-0.800728
-0.232002	5.82363	5.5991	-0.601639
-0.0334549	6.05255	5.28218	-0.112907
0.0614624	6.07819	5.22565	-0.164177
0.157997	6.394	5.34875	-0.17617
0.287628	6.0611	5.368	0.00364685
-0.165085	6.11345	5.31255	-0.16581
-0.107269	5.90455	5.38309	-0.332558
0.306915	5.93108	5.33691	-0.327278
0.0181885	6.00673	5.18764	0.148178
-0.173988	5.48273	5.18729	-0.210899
0.285278	5.89417	5.30383	-0.662178
-0.0803604	6.55037	5.46837	0.289993
-0.10582	5.34509	4.98	-0.307465
-0.14473	5.40181	5.84746	-0.359093
0.260544	5.46236	5.40036	-0.0281677
-0.183449	6.34981	5.32436	-0.266914
-0.336922	6.19254	5.75109	-0.244904
-0.425636	6.11163	5.35164	-0.179642
0.198547	6.01128	5.2009	0.370544
0.375092	6.45181	5.58327	-0.1231
0.20327	6.06017	5.68836	0.062912
0.139816	5.81947	5.40399	0.0350952
-0.131279	5.56564	5.52583	0.0985641
-0.306549	5.9651	5.33709	-0.232735
-0.236542	5.63854	5.7231	-0.963814
0.0843735	5.79655	5.77528	-0.40873
0.338173	5.904	5.39691	-0.618896
0.324715	5.93364	5.32327	-0.174187
0.0347214	6.35127	5.16709	-0.320358
0.217636	5.69708	5.35835	-0.89946
-0.314735	5.71872	5.85726	-0.312912
-0.325089	5.78744	5.74348	-0.793083
-0.471825	5.86672	5.44382	-0.122017
-0.164543	6.25727	5.30946	-0.594902
0.074913	6.63091	5.66872	0.111824
0.193832	5.12581	5.05874	-0.040184
-0.00997925	6.21072	5.38236	0.0167236
0.0303497	5.27691	5.12292	-0.195267
-0.08564	5.70872	5.35526	-0.199997
0.238007	5.8631	5.12818	-0.285088
0.0272751	5.56474	4.81236	-0.26963
0.0527267	6.2218	5.45128	-0.557625
-0.0569229	5.66364	5.50108	-0.481636
-0.01017	5.8169	6.10036	-1.00455
-0.254173	5.47419	5.84819	-0.733093
-0.410187	5.91619	5.4	-0.671806
-0.253807	5.83474	6.20273	-1.19654
-0.0661774	5.03674	4.85855	-0.578903
-0.189995	5.17872	5.66727	-0.539452
-0.129997	5.49273	5.4431	-0.842552
-0.497467	4.99653	5.59399	-0.519821
-0.387459	5.4611	5.24108	-0.780907
-0.260361	5.61345	5.4902	-0.756538
-0.545998	5.89674	5.01437	-0.94854
-0.22583	5.76818	5.29945	-1.47635
-0.0801926	5.66309	5.52092	-0.612183
-0.51001	5.93054	4.96236	-0.947281
-0.349281	6.37218	5.26	-0.92363
-0.269829	5.82255	5.39346	-0.486542
-0.554909	6.05764	5.26673	-0.532722
-0.465271	6.03164	5.17872	-0.81382
-0.537277	6.06509	5.62164	-0.397644
-0.2089	5.73854	5.68418	-0.708015
-0.278366	5.90728	5.69909	-0.517265
-0.770912	6.15218	5.24654	-0.60965
-0.25528	5.73	5.69818	-1.07692
-0.222382	6.13983	5.38453	-1.32145
-0.106544	6.34763	5.11528	-1.32074
-0.209084	6.21273	5.14673	-0.677826
-0.483276	6.39056	5.37	-0.748734
-0.219635	6.44164	5.12201	-0.407829
-0.778732	6.23383	4.99946	-0.677994
-0.443092	6.25	5.33963	-0.564735
-0.577995	6.45709	5.98382	-0.345467
-0.420547	6.15254	5.28799	0.042366
-0.612923	6.07637	5.27018	-0.0501938
-0.213997	5.99364	5.58927	-0.28672
-0.545441	6.42908	5.50655	-0.417267
-0.297447	6.14055	5.30765	-0.482719
0.0747147	6.38055	5.55526	-0.421814
-0.54908	6.90528	5.19854	-0.871094
-0.420364	6.2638	5.30746	0.0800018
0.0525436	6.65817	5.46419	-0.967087
-0.495087	6.47419	5.56418	-0.287086
-0.204536	6.54581	4.95437	-0.821632
0.287277	6.48801	5.13837	-0.732544
0.443642	6.0971	5.10017	-0.442551
-0.11689	5.66401	5.896	-0.524368
0.0985413	5.42055	5.89873	-1.02709
-0.000167847	5.69437	5.86001	-0.683441
-0.171272	5.84454	5.47146	-0.657814
0.267807	5.87981	5.50581	-0.337097
-0.0663681	5.60873	5.864	-0.522003
0.0852661	6.05635	5.8149	-0.121101
-0.116913	5.70746	5.0602	-0.462547
-0.324005	5.58308	5.60275	-0.644363
-0.495636	5.62764	4.93018	-0.23909
-0.307648	5.824	5.68291	-0.234184
0.256371	5.39309	5.616	-0.567451
-0.111824	5.86691	5.77492	-1.04419
0.107628	6.09365	5.41908	-0.224548
-0.242729	5.63764	5.24509	-0.604362
-0.342728	5.65199	5.49454	-0.429459
-0.552193	5.50563	5.836	-0.26783
0.110008	5.37946	5.02109	-0.421272
-0.166901	5.20146	5.0758	-1.24308
-0.376907	5.23764	5.03217	-0.344185
-0.573448	5.58963	5.38036	-0.424377
-0.169991	6.03999	5.64545	-0.317085
-0.267998	5.87781	6.21964	-0.0690842
-0.38163	5.85235	5.2989	-0.709091
-0.236366	6.55746	5.35728	-0.25563
-0.140549	6.09144	6.08417	-0.59964
-0.053093	6.15454	5.548	-0.274368
-0.378349	6.04182	5.40092	-0.379448
-0.215813	6.1151	5.54035	-0.553818
-0.117821	5.71618	6.19564	-0.342178
-0.225815	6.00618	5.29564	-0.547997
-0.137993	5.86182	5.76146	-0.560005
-0.345634	5.94691	5.60947	-0.234367
-0.0039978	5.74091	5.57163	-0.188904
-0.35128	5.78492	6.19164	-0.616722
-0.439262	5.94801	5.42927	-0.453644
0.135262	5.95982	5.85581	-0.154366
-0.267998	6.3189	5.8431	-0.514366
-0.355278	6.26165	5.97491	-0.131096
-0.404915	6.00455	5.55745	-0.100365
-0.559639	5.98983	5.65327	-0.198906
-0.0705566	6.13273	5.78201	-0.224373
-0.77581	5.80364	5.88927	-0.114174
-0.501266	5.86	5.80745	-0.409813
-0.909096	6.12036	5.78619	-0.436905
-0.0972824	5.83201	5.92183	-0.872185
-0.240181	6.23417	5.30891	-0.798172
-0.415276	5.88219	5.85765	-0.564362
-0.485275	5.99673	5.5011	-0.963997
-0.646736	6.21455	6.68835	-0.928001
-0.45311	6.11054	5.786	-1.18964
-0.832542	6.10564	5.47417	-0.984734
-0.0474548	5.34982	6.29274	-1.18344
0.0936356	6.33727	5.24345	-1.31855
-0.567818	7.25964	5.74255	-0.733444
-0.742722	6.09399	5.376	-0.920906
-0.194733	5.92491	5.88401	-0.721451
-0.558922	6.35291	5.85273	-0.514549
-0.441261	6.24728	5.98963	-0.627281
-0.831993	5.8369	5.46999	-0.260559
-0.437454	6.37054	5.58273	-0.37709
-0.253082	6.16237	5.31437	-1.21526
-0.219452	6.01089	5.66673	-1.03672
-0.19635	6.26364	5.51473	0.101997
-0.444176	6.144	5.20618	-0.835823
0.166901	5.53837	5.85416	-0.823471
-0.464363	5.78182	5.83	-1.28545
0.438004	5.54619	5.71474	-0.168373
[truncated: 10,003 more rows]

## Sheet: Deactivation 1 Salt-Bridge Dist
5.69636	4.2773	5.76681	2.75561
5.72837	4.84114	6.927	2.6451
5.50684	4.67652	5.53625	2.65821
6.55055	4.38795	4.67176	2.8467
5.88249	5.40635	5.01032	2.64458
5.93612	2.76199	2.73285	5.17302
6.22213	4.25471	2.95021	4.33641
6.50564	5.2417	3.0307	4.51281
6.40131	4.91741	2.86166	4.39464
5.78357	4.45864	2.52701	2.75874
7.04143	4.26035	2.68044	3.80444
4.75737	4.8493	2.85682	4.54495
6.29353	5.34575	2.66238	3.94798
6.11423	5.2575	2.76134	4.76881
6.70804	5.14304	2.88912	2.63803
5.1904	4.70359	2.61444	2.75946
5.11625	6.07705	2.91091	4.97447
5.79256	5.56389	2.89105	2.54576
5.60348	5.33117	2.67234	2.70566
5.41971	5.4752	2.69241	2.77208
5.01472	6.05918	2.74311	3.0638
4.68175	5.81057	2.67402	2.65273
4.48956	5.0597	2.60407	2.61092
5.39085	4.79117	2.67802	2.53569
5.39112	5.86879	2.67322	2.82306
5.62177	5.64391	2.62898	2.6158
5.40677	5.45987	2.71253	2.84399
5.79528	6.09837	4.32696	2.55934
5.70836	6.02463	6.69911	4.96228
6.0537	5.20812	6.24772	2.8299
5.78009	5.68286	5.51342	2.57249
5.68244	5.30797	4.97242	2.84297
5.39364	4.37042	4.7823	2.625
5.62442	4.6338	4.67284	2.63657
5.44938	4.07031	4.27487	4.72476
5.69198	5.73115	4.15077	2.71847
6.48896	4.31224	4.59655	2.64734
5.56571	5.4987	2.68077	2.66063
6.06738	4.95187	2.53499	2.66273
6.0414	5.25192	2.69237	2.6126
5.5029	5.65659	4.90458	5.49657
6.26279	5.50131	2.60649	2.73652
6.46964	2.7993	2.79759	2.69855
5.6452	2.66721	6.05444	2.91214
6.69219	2.73589	2.75483	2.81831
5.46291	2.71862	2.56106	2.70291
5.51932	2.61479	2.87935	4.72146
5.66112	2.70499	2.6467	2.61874
5.66912	2.65729	2.68533	2.64017
7.23042	2.77783	2.63365	2.67402
8.56247	2.67728	3.37618	2.66208
6.51117	2.84381	2.75122	2.75749
7.06173	2.69242	4.35271	2.69358
6.71408	2.72223	4.93261	2.6266
6.30902	2.73051	4.67682	2.74905
7.13115	2.61666	2.80115	2.80473
6.18526	2.70054	2.708	4.99515
6.8095	2.78514	4.74562	4.14816
6.24847	3.0228	5.57985	5.38559
8.1152	2.88617	3.88481	5.92769
7.38578	3.91312	3.85986	2.77105
7.29748	4.29084	5.07567	2.73585
8.30791	4.28418	4.97917	2.58143
6.33007	4.28963	5.42341	2.64284
7.22132	4.24929	2.74058	2.53662
5.98675	4.16094	2.57764	2.5901
6.01133	2.67151	5.03223	2.67946
9.58749	2.59465	4.56776	2.67757
8.23268	4.04309	4.50304	2.7013
8.63318	3.90908	4.48367	2.63684
6.93447	4.35516	5.10671	2.61207
4.62415	3.86493	6.50692	2.65015
5.78138	2.77752	6.2753	2.63051
6.29293	2.69359	6.65304	2.60785
7.57224	2.74084	8.88962	2.90885
5.97818	4.89499	7.2736	2.50052
6.38969	3.987	7.88027	2.74003
7.37533	4.63018	5.54276	2.56664
6.87248	2.73224	6.61974	2.67233
4.85082	4.34467	6.87405	2.64032
5.52659	4.31913	4.43717	2.57505
5.23253	4.18408	6.96504	2.63548
5.45518	4.34564	6.97752	2.61708
5.85099	3.92345	7.70109	2.74666
5.86138	4.36891	5.24982	2.6927
5.86748	5.07596	5.07711	2.61045
7.38848	2.60324	5.31041	2.63979
6.81655	2.7731	5.96441	2.60555
7.2835	2.70692	4.28117	2.79595
7.01792	2.86742	4.81462	4.17428
6.99581	2.75044	6.45793	5.68747
7.09678	2.78173	6.66531	6.92114
8.64189	2.80929	6.06408	6.35615
9.24214	2.60641	5.39028	6.51329
7.54425	2.71516	6.77316	5.83138
6.8799	2.79921	5.03775	5.05823
6.94338	2.66903	4.52681	4.3386
7.45294	6.079	5.33095	4.89417
8.5909	2.67271	7.3244	2.81967
8.17759	2.7267	5.75872	4.21258
8.6191	3.74092	4.65262	4.57449
7.46023	2.70004	5.00626	4.98628
9.0143	4.4634	6.00436	2.62554
8.62689	2.97397	4.80492	2.63448
7.00268	2.74788	5.12149	2.65742
8.39575	2.7637	4.68985	2.82622
6.61547	2.64138	6.35863	2.768
7.32722	2.77966	5.30782	2.66677
9.42841	2.64532	2.73257	2.7867
8.79533	2.58836	2.92653	2.72487
8.51706	2.7165	2.64611	2.75917
9.67066	2.8938	2.59063	2.75363
8.3545	2.63556	2.69299	2.63625
7.54248	2.86344	2.70861	2.84684
10.2029	2.73256	2.64463	2.95727
8.06171	2.67228	2.73087	2.71827
6.76014	2.74826	2.56019	2.74914
6.78437	2.64531	2.77045	2.70057
7.54989	3.02435	2.623	2.74187
7.25146	2.84537	2.6625	2.54806
10.2772	2.84508	2.60672	2.78713
9.57824	2.73091	2.66813	2.72222
9.51653	2.7489	2.82027	2.57824
9.90421	2.78778	2.57631	2.77365
10.3294	2.53939	2.74774	2.77398
9.20213	2.61025	2.64897	2.754
10.1108	2.74771	5.23047	2.67994
8.12316	2.7267	2.67785	3.00344
6.99264	2.94869	2.66135	2.62105
8.1605	2.73112	2.69065	2.87285
8.11361	2.69149	2.65778	2.69018
8.71267	2.66025	2.7155	2.73961
8.75446	2.59849	2.63947	2.70719
8.4806	2.64352	4.98456	2.54993
9.40136	2.6947	4.11734	2.67681
9.70609	2.70596	2.73373	2.69868
10.2666	2.96838	2.82863	2.75879
9.3761	2.63617	2.64617	2.71859
8.27674	2.64049	2.55096	2.60049
10.306	2.66955	2.81487	2.70847
10.7236	3.84049	2.62553	2.72327
8.99534	4.42164	2.7541	2.85037
6.9434	3.94344	2.87124	2.73814
6.00034	4.55067	2.77593	2.8197
4.49527	2.808	4.66692	2.62164
4.4683	4.57302	6.06213	2.64833
4.28536	4.44929	6.63725	2.53143
5.30917	3.68543	7.30463	2.60073
5.90478	3.98739	4.44735	2.61144
5.87458	4.18571	5.02624	2.70303
5.25061	4.59591	5.95561	2.5671
4.87284	2.78815	4.71544	2.62105
5.86895	2.86039	5.21715	2.69811
5.50078	2.80077	5.08143	2.59627
6.20762	3.40499	2.74507	4.50876
5.58324	2.60304	2.70321	5.45235
5.56217	2.6262	2.69722	4.93463
5.52692	2.74417	2.58816	5.21211
5.42154	2.66079	2.65643	3.93651
5.72739	2.69895	2.86948	3.98029
5.80464	2.52105	2.63358	4.66967
6.25438	2.71681	2.67007	4.50246
6.34667	2.69143	2.7516	2.78227
6.53863	2.79124	2.92004	2.67536
5.28743	2.6777	3.16749	2.65425
5.79504	2.55808	3.02651	2.61269
6.39102	2.79181	2.60793	3.99562
5.12767	2.67868	2.68411	2.56479
5.5062	2.86416	2.63889	2.83217
5.60691	2.67632	2.86233	2.67631
5.68636	2.64418	5.06609	2.81201
5.06875	2.86501	6.7743	2.67047
7.01143	2.62385	9.09811	2.84487
5.15979	4.49438	8.70286	2.56594
6.12947	5.28308	6.27109	2.69259
5.82636	6.01845	5.14054	2.88677
5.5948	6.64681	4.72738	2.83323
4.91604	5.58923	5.80764	4.73389
5.43444	6.10686	7.18903	5.12412
5.62219	5.49674	6.65289	6.1606
4.8847	3.73831	6.43148	6.13303
6.65193	6.19976	5.41467	6.60883
6.99961	6.06776	4.40689	5.6325
7.5742	6.39012	5.40183	2.91583
8.47916	5.83645	6.22249	2.69826
7.42195	6.36965	4.9242	2.60175
7.12925	5.99844	4.69201	2.54514
6.7742	4.46325	3.60117	3.55407
5.79236	6.30456	5.21042	2.8017
5.21211	6.46341	5.28785	2.68387
5.51406	4.57779	6.37858	2.66642
6.36184	5.83793	4.56036	2.729
5.38711	4.83036	4.39223	2.6025
5.65117	5.98474	7.92828	2.92047
5.34002	6.30137	5.08372	2.66079
5.98348	5.75604	6.4563	2.59565
5.7084	6.25726	4.61795	4.61124
6.37462	5.39419	4.80726	2.55933
6.81306	4.9749	5.54264	2.63989
5.41669	4.61027	5.2404	2.64934
5.22	5.82846	5.22213	2.72343
4.65537	5.52599	6.07823	2.67213
5.99027	6.06358	7.09599	2.73549
5.05772	8.02061	6.80114	2.82894
5.79101	6.66236	7.92356	2.67408
5.95563	7.1075	7.69909	4.15946
4.82272	4.37617	4.77043	2.63911
5.23715	4.88427	6.9194	2.75351
4.48448	5.30943	4.63799	2.6552
4.84416	5.2391	6.68834	2.78181
4.89727	6.14815	6.41359	4.39333
4.8259	5.65822	5.90114	2.73674
5.61959	5.70468	2.65861	2.76755
5.00984	6.04494	2.66233	2.72009
5.5389	4.8259	4.83811	2.92358
5.08661	6.08337	6.17742	3.11105
4.79647	5.52596	6.46054	4.1225
5.44704	5.84025	7.31535	2.61574
5.81782	6.86031	7.15309	2.75438
6.18578	6.15294	6.21422	4.18436
5.96936	6.04054	4.46146	2.7632
5.24898	6.31241	2.52645	2.62361
5.18492	6.06808	2.6822	2.74834
5.18955	5.92894	2.70337	2.74591
5.90635	5.658	2.65688	2.61978
5.76962	7.84026	5.09184	2.67649
4.7056	8.53747	2.69579	2.81042
5.05896	9.34047	2.53838	2.64553
5.64066	6.27096	2.68465	2.65906
5.8179	5.70569	4.86723	2.53144
5.63246	6.75506	4.89542	2.86575
5.54935	8.19445	4.82669	2.62028
5.87546	7.39863	7.1695	2.64344
5.28351	7.48839	3.64402	2.88965
5.88837	6.82238	5.13058	4.78653
5.40345	7.473	6.76585	2.7385
6.17065	8.13134	6.67312	2.64017
5.20126	7.75652	4.96276	2.58498
5.94384	8.15575	4.74951	2.85334
4.93864	7.81679	4.77306	2.74306
6.16945	7.34655	4.68668	2.65205
4.95739	5.74054	4.57251	2.62697
4.26269	6.94007	7.23113	2.63686
4.81135	6.23072	7.04116	2.79825
5.81938	7.09891	5.66809	2.62669
5.7472	5.20632	7.06428	2.74461
6.07705	5.69637	6.72517	2.66776
6.98626	7.23842	10.2996	2.57366
7.19225	5.49139	6.56843	2.72635
6.99551	6.50312	7.83422	2.58645
6.29921	6.02241	6.12557	2.7379
8.03609	6.28925	8.90956	2.73229
7.30328	6.48362	7.65393	3.9704
7.47342	5.54626	7.9254	2.58741
5.4296	6.79742	9.84978	2.69878
4.61297	7.39246	9.85204	2.65711
5.67875	5.48791	6.25768	2.80575
7.55397	6.75641	6.02158	2.69702
6.67033	7.14679	7.00684	2.64051
7.10485	5.25041	7.50569	2.69342
4.79336	6.38649	8.49512	2.58776
5.59879	6.26703	10.2595	2.61699
5.40046	5.04366	9.39587	2.55532
5.32808	5.76836	5.79472	2.62713
5.01422	6.98035	6.40914	2.788
5.36689	8.19057	5.887	2.58581
5.08344	7.61527	5.59611	2.65874
5.48337	9.02266	6.22734	2.60173
4.60437	7.42099	8.06388	2.60393
4.22892	6.83322	7.0386	2.92599
6.14123	5.96792	6.85842	2.62441
4.62813	6.30487	5.56937	2.75725
5.97278	8.42077	6.20308	2.57491
5.7696	7.58274	6.55782	2.57849
5.48349	4.84671	6.51745	2.55757
5.30058	5.08006	2.67572	2.70665
5.6125	9.1415	2.80515	2.68255
5.12375	8.41963	4.48807	2.75782
4.89759	7.9133	5.6244	5.11377
5.47417	5.3335	6.66337	2.66789
5.47535	7.3549	6.57679	2.54751
4.68728	6.08429	8.825	2.63869
4.64513	6.66095	5.37029	2.6523
6.7342	7.0393	5.45701	2.69327
5.12016	6.2546	6.75592	2.61751
5.33305	6.91094	4.24778	2.83465
5.4363	6.39882	4.8578	2.68338
5.17634	6.44404	5.08851	2.7455
5.1141	5.97443	5.88574	2.83686
4.92797	7.8531	5.02877	2.62671
5.59091	7.83024	4.94329	2.64594
5.12036	7.506	5.9241	2.65828
4.8915	6.79283	7.54265	2.94973
5.54452	7.49469	8.52321	2.82009
5.37904	8.37069	7.37654	2.76146
6.63485	9.95587	7.98199	4.08133
7.24566	9.23027	8.09275	4.4434
5.79815	7.1258	6.56321	4.90083
5.69183	8.40632	7.10525	5.86497
5.21484	7.42013	5.16128	4.64701
5.34345	9.76056	6.35651	4.73655
5.53124	7.29508	8.24217	4.81087
5.43181	7.21095	7.79209	4.367
6.59852	7.56361	7.15683	4.72836
4.81453	8.05486	7.30076	5.53324
5.73633	6.79198	7.26163	4.60194
6.54735	7.52581	6.89937	5.17596
6.35364	7.6395	8.07562	4.9622
6.99648	8.53595	6.77523	5.32549
5.18329	9.59647	5.42794	5.00922
5.41066	9.10805	5.45563	4.80106
6.17357	9.45114	5.14329	5.01882
4.44018	7.68573	6.72733	5.45889
5.00969	9.76967	5.33192	5.31029
5.85355	9.50636	7.34772	5.06172
7.33127	6.99876	8.11973	5.83058
4.99209	8.51606	7.66483	4.784
5.60646	7.81498	7.29179	5.24081
5.77167	7.64464	7.41858	4.7612
5.38202	6.07719	6.95266	5.45242
5.33571	5.04772	7.3597	4.9522
5.44449	6.43737	7.638	3.82668
4.95635	8.12328	7.39951	5.06692
5.51249	7.28012	7.99212	5.35743
5.99594	6.97029	7.79458	5.64275
5.24496	6.62352	7.75297	4.69931
5.34853	7.48658	7.41549	5.48847
6.6269	7.03876	7.82426	5.34947
7.39554	8.34742	7.20826	4.6522
5.63408	8.72156	7.73346	4.65692
4.78816	8.09431	5.74007	5.25172
6.09495	7.12894	7.38999	5.85954
6.65238	6.9413	7.03236	4.59176
6.6339	7.04435	4.58957	4.23695
6.76824	6.45764	6.23733	4.48006
7.08036	7.55073	7.17403	5.90303
8.14143	7.12204	6.44529	4.67689
9.39712	6.21222	6.3766	4.89194
10.0386	6.03305	6.29569	5.7277
7.18437	7.62865	7.77886	4.36459
5.19796	6.26136	7.0138	2.64554
6.02327	8.02193	6.61305	2.5734
4.95218	7.54185	6.04567	5.00813
9.14421	6.54148	4.70608	6.37408
7.27689	6.53254	5.4267	5.26256
9.22632	8.3167	4.93481	5.34677
9.74266	8.40946	7.20007	6.28093
8.10578	8.75595	5.97044	2.65562
9.41971	8.55015	6.8893	2.73366
7.91324	7.30907	4.69783	2.62946
9.50404	7.78827	4.8128	2.74857
9.56954	8.37735	6.36178	2.79762
10.0773	8.77345	6.08595	2.82364
10.3305	8.86443	6.39166	2.62912
10.4998	7.11165	6.84845	4.73796
11.2698	7.99366	6.76654	4.28564
10.111	7.60947	6.95334	2.70381
10.6128	7.42203	6.03216	5.05186
10.8621	7.76621	6.86473	4.68671
10.5646	7.34891	7.21923	3.02156
9.74411	8.61144	7.2951	2.75828
10.0727	9.30706	6.81298	2.74471
9.7732	8.46052	5.65391	4.49731
8.19049	9.54051	6.54277	4.86336
9.84942	8.43929	5.12115	4.39764
9.50774	7.87525	6.10354	4.28162
9.76163	6.39553	4.9123	2.69626
9.0249	6.26006	4.9853	3.9426
10.9601	8.03981	6.22792	4.34191
10.1899	7.52779	5.14472	4.85832
10.1031	8.20813	6.49425	4.32457
9.80402	8.35929	5.76485	4.278
11.0843	8.15419	6.12178	2.87228
10.1066	7.87816	6.69167	2.64096
9.55973	9.03636	5.12915	2.59112
10.3792	8.99466	5.67971	2.54081
9.91224	7.99322	5.15834	2.67754
9.80011	8.51818	6.26075	2.66071
10.1127	8.91618	5.74415	2.67001
9.80374	8.2566	4.44352	2.57404
10.11	6.39582	5.39265	2.77087
10.7295	8.1226	4.8539	2.63351
11.0535	7.52891	4.93654	3.00592
9.91731	9.06433	4.406	2.68164
11.2683	8.76242	6.4639	2.71862
10.7414	8.00314	5.0725	2.72009
10.9483	6.01426	4.85292	2.71931
10.7597	5.97436	4.60535	2.65113
10.3608	8.03159	5.72686	2.60231
9.33035	8.26252	5.18511	2.77823
9.92598	8.47772	5.16354	2.94225
10.0645	6.33329	5.97767	2.73681
10.3845	8.01571	5.33061	3.00792
8.60673	7.29308	6.33324	2.58475
6.89036	5.35709	5.36278	2.69106
7.40547	5.93398	4.39057	2.69864
7.91262	6.07393	2.68568	2.6952
7.74119	6.98722	2.59809	2.87907
8.92241	7.47094	5.2328	3.18426
8.3463	6.28096	6.11439	2.62307
9.68572	7.58858	5.68032	2.74009
9.1639	6.41413	6.90984	2.55817
10.7154	4.59849	6.04942	2.6516
10.6335	5.22205	4.87485	2.83729
11.2124	6.09664	6.97909	2.66198
9.57287	5.34758	7.04698	2.8133
9.2414	5.19426	5.28229	2.5178
9.72978	4.88042	5.09951	2.63205
10.4624	4.86443	4.43222	2.75233
9.78841	4.14024	5.76891	2.57672
10.2887	6.01814	4.84536	2.714
9.88983	5.69634	4.69086	2.78241
10.8302	5.20493	4.91328	2.83397
10.7115	5.50299	6.8422	2.72123
10.2078	5.5733	4.81353	2.88227
8.56629	6.18474	4.73145	2.73878
9.90451	5.48884	4.26481	2.8346
9.89704	4.48233	5.08115	2.62728
7.83028	4.59818	2.75006	2.62073
9.61506	4.62953	2.56165	2.90128
9.94232	5.68387	2.76205	2.83171
8.90244	6.76711	2.63336	2.67336
9.34959	4.9802	2.65633	2.74716
8.53241	6.90392	2.75177	2.67489
8.76048	8.93823	2.67566	2.84735
8.63858	6.86395	2.73521	2.62026
9.15716	7.99734	2.56909	2.66356
8.00316	8.72225	2.93658	2.85569
6.90718	7.97669	2.81462	2.74995
9.18062	7.77678	2.61428	2.68866
9.7373	6.19812	2.6696	2.76118
9.71304	2.66604	2.95396	2.73526
9.9347	2.6673	2.65699	2.74148
9.84241	2.78808	2.79344	2.75953
8.94048	2.76017	2.78613	2.64707
8.30551	2.84637	2.66612	2.70885
10.153	5.51553	2.77273	2.99441
10.0992	4.69972	2.63367	2.56335
10.0163	5.62535	2.56488	2.908
9.30025	6.60783	2.71195	2.80148
9.33948	5.7204	4.35882	2.71472
8.6765	5.59751	5.34194	3.04862
8.73868	6.12075	4.5679	2.87995
8.9044	4.77319	4.19149	2.61567
9.80679	5.46013	4.72908	2.71007
10.957	7.1212	4.45365	2.78571
9.56638	6.56069	6.36416	2.77779
10.1501	6.0192	6.89912	2.68257
7.94228	7.57302	5.58825	2.84847
9.87349	7.21949	6.61375	2.62134
9.27058	9.23276	7.21185	2.6998
9.72517	6.96141	7.63651	2.78772
10.4894	7.6425	6.90971	2.67375
10.1459	5.23723	5.47421	2.64841
9.61811	5.2356	4.53741	2.57197
9.57773	7.22913	6.04122	2.80401
10.3765	5.37917	6.80285	2.73719
10.6495	4.88079	6.95487	2.85615
10.0204	4.42277	4.93346	2.8144
10.5339	4.12966	7.18143	2.68586
9.07398	5.41453	6.08294	2.76725
9.06202	5.19216	6.79074	2.67757
8.68607	5.33527	6.60094	2.7122
9.91406	5.30362	5.39812	2.72516
9.61655	4.2387	7.43229	2.63585
10.1863	5.41008	7.3203	2.66815
9.4585	4.19444	6.47393	2.67439
10.3578	4.95425	7.29012	5.08584
10.5336	5.45655	7.87337	4.2469
9.75323	4.37252	6.47071	4.68506
9.57005	6.4789	9.38426	4.58928
10.014	6.84169	9.43264	5.15056
10.3477	6.59925	10.1185	4.73753
10.3526	7.02371	10.4343	2.66339
10.0833	7.03712	9.78816	2.75975
9.50384	7.93454	9.91955	2.66107
8.81098	6.90571	10.1973	2.66627
9.53171	8.58427	10.1211	2.6507
7.60609	9.37022	9.90492	2.65677
8.79692	8.15963	9.71992	2.83502
9.49647	8.30122	9.29114	2.86827
9.52252	5.10566	8.67178	4.5431
10.8433	7.59558	8.54193	4.25566
10.3518	8.86392	7.31754	4.05446
10.8647	6.49023	8.89469	2.7223
10.4617	6.02824	8.19443	2.63156
10.3692	6.44277	8.32475	2.64248
10.1468	6.46129	6.37964	2.65893
10.1731	7.48867	6.62953	2.6827
9.43223	7.92816	9.38224	3.09591
9.86604	6.11078	9.09762	2.59478
10.1972	6.21092	9.3868	2.77446
9.97596	4.86499	9.1444	2.70182
11.0348	5.41151	6.76475	2.61773
10.3031	7.48228	8.65518	2.55245
10.3704	5.62173	7.52205	4.3043
10.0912	6.53015	7.64057	2.70741
10.3766	7.29022	7.61692	2.57102
9.8995	5.59569	4.91326	2.54246
9.4117	5.40802	7.24908	2.56806
7.7138	5.28479	4.72035	2.71798
8.10843	4.98047	5.62198	2.65392
10.4597	5.08282	5.33503	2.75429
9.99463	5.65951	4.64383	2.73856
10.3674	5.62227	6.65599	2.55245
10.6061	6.01739	6.92905	2.68429
10.2665	5.58271	6.52486	2.6405
10.3003	4.60069	4.96761	4.62672
10.6246	5.53335	6.75486	2.58137
9.8732	6.25691	7.07331	2.62878
10.0314	5.28811	7.88006	2.66024
10.0585	5.36739	5.75189	2.56511
10.1277	6.15909	7.72357	2.5283
10.7065	7.32513	6.96311	2.69252
9.92455	5.04945	7.10557	2.60718
10.3465	5.46268	6.79016	2.80995
10.3879	4.7167	6.35178	2.66942
9.52872	5.28395	6.60132	2.714
9.64107	4.48117	7.05968	2.55408
10.3878	5.16267	7.23166	2.60931
10.7555	8.99213	7.67544	2.74849
10.9542	8.36099	7.43761	4.67582
9.5977	6.96771	7.2852	2.51318
9.86198	7.51416	6.46784	2.59959
9.6487	7.26059	5.10633	2.61919
10.3362	6.86419	4.74504	2.69355
10.5541	7.29631	4.70652	2.85329
10.352	8.53943	2.8604	2.59257
10.7897	7.93884	4.03426	4.48083
10.5281	7.64153	5.16605	2.66845
10.7891	7.74499	4.63414	2.62187
10.2305	7.46111	3.56317	2.78928
10.1966	7.73037	5.04889	2.79596
10.0725	8.13232	6.40227	2.53712
9.79445	8.17634	7.16152	3.49435
9.20872	8.79587	2.78817	2.67137
10.3396	7.74391	5.0429	4.29278
9.18872	8.72024	4.54061	2.74829
10.1204	10.0666	4.97453	2.59874
9.4055	9.60435	5.09593	2.65573
10.4271	8.78611	4.86806	2.77601
10.462	9.4911	5.3472	2.63145
10.6494	7.07947	4.65611	2.72288
10.6686	8.49603	7.53713	4.45159
11.3111	7.77329	6.10902	2.75908
9.74473	8.90674	6.34736	2.82181
9.7566	7.63461	4.9021	2.69958
9.94158	7.02287	4.95155	2.65364
10.8252	7.37201	5.54136	2.66299
10.56	8.877	5.18925	2.6646
9.88123	8.90066	4.69981	2.67063
9.84649	8.23099	2.65801	6.77492
9.97077	7.78344	2.55853	6.16943
10.0978	7.21268	2.68033	5.38029
10.6842	7.37941	2.56377	2.70217
10.5975	7.42506	2.70351	4.25386
11.0329	7.52623	4.40785	2.89105
9.6476	7.78104	4.55252	2.60405
10.9493	6.90948	4.40839	4.94111
9.00343	8.01555	5.1168	4.33073
9.4675	6.62735	2.65682	5.00061
10.1237	7.13631	3.99567	4.94908
10.7114	5.90467	4.21047	3.71345
10.1439	7.94286	5.7521	4.70202
11.0669	6.50912	4.20277	4.97405
9.53035	7.59937	6.57791	2.63476
10.1904	7.00956	7.071	4.36033
7.30792	6.64279	5.6063	4.14704
10.4457	8.39844	6.08621	2.60701
9.57617	7.21368	4.38029	4.75917
9.6893	7.77747	4.90233	4.28436
10.3396	8.11311	6.64895	2.71458
10.8671	9.39365	7.34939	2.76499
10.4126	10.5631	6.09597	2.70536
10.4411	10.7641	6.97831	2.71944
9.875	10.7232	6.88036	2.93838
10.2308	10.9942	7.46393	2.72376
9.38344	9.96936	7.6844	2.6655
9.40511	9.62855	8.09528	2.7391
8.64706	6.29585	7.77173	2.70836
10.3914	7.13925	4.98296	2.67239
10.3808	8.68697	2.52075	2.62608
9.9075	8.49753	2.5927	2.90795
8.80458	7.0597	5.16515	2.6568
9.84987	7.0197	6.65286	2.80439
9.0414	7.38152	4.7553	2.68412
9.84144	7.50136	5.51163	2.67925
8.0915	7.14124	4.638	2.57101
7.65035	7.60866	5.12654	2.63617
10.2741	8.22338	4.72501	2.7514
10.4106	8.17166	5.09221	2.80952
10.5188	7.26263	4.49752	2.63475
9.64978	6.57475	4.90368	2.8855
9.49192	7.67535	4.91912	2.71809
10.4376	8.94421	4.83695	2.67257
10.32	7.98491	5.3907	2.81493
9.89959	5.61614	4.68652	2.81614
9.51278	7.69726	6.1621	2.81927
9.29301	8.32483	7.00641	2.74762
9.90528	8.7203	6.2619	2.54851
9.2519	8.76437	5.85774	2.63275
9.30149	8.24555	6.72028	2.71275
9.89471	6.63777	6.62152	2.81785
9.18752	9.02456	6.1908	2.94163
9.54791	7.96104	5.24329	2.80377
10.5342	8.10274	8.14612	2.74432
9.88777	8.52557	7.44057	2.75443
9.51897	8.08139	8.33002	2.82619
9.57698	7.04378	4.18572	2.73909
9.47231	8.64158	7.02888	2.72597
9.45941	7.14774	6.28784	2.54388
9.07124	9.53644	5.28405	2.79911
9.97489	6.60398	5.2869	2.59479
10.482	7.5088	4.95797	2.84466
10.8535	7.6587	5.49613	2.88768
10.5374	4.00477	5.43129	2.77557
9.75858	5.5036	6.30142	2.73429
10.3184	5.19502	4.95486	2.73409
9.60896	4.85001	2.84798	2.65254
9.98035	4.45198	6.90595	2.73908
9.94043	4.68492	6.63575	4.94444
10.4024	6.24976	7.27551	4.3294
11.0021	4.92849	8.90893	4.61504
10.2509	7.79187	7.34069	5.0385
9.69141	7.80216	7.62501	4.20254
10.2558	7.20154	9.04591	4.71209
10.2846	8.22074	8.32769	4.54354
11.2625	6.39563	8.10662	3.02454
10.0927	8.49234	6.51239	4.46548
9.67993	8.26871	7.12961	5.06321
8.46813	8.00556	4.78333	3.17718
8.72147	6.82071	5.79629	4.28365
9.73737	7.59363	4.72589	4.38052
9.7299	8.39935	4.32165	4.27801
9.28907	8.38343	5.99667	4.47876
9.75269	7.93348	4.62773	4.15926
9.04668	6.63463	4.92537	5.32651
9.62553	7.11796	5.65569	5.37775
10.2258	7.04685	4.8725	5.75723
9.08706	7.51778	6.47726	4.79154
10.0397	7.26362	5.65828	4.5694
9.65083	6.93283	7.49013	4.90475
10.4166	6.53846	6.44275	4.18705
9.86868	6.36068	5.8178	5.21393
9.51308	7.28693	5.7963	4.28885
9.68781	6.07533	5.59178	4.80425
10.0787	4.94253	5.09785	4.24335
9.71167	5.61551	5.65207	5.57158
10.5725	6.84769	5.71809	2.80363
10.8655	7.26111	5.60097	2.70495
10.0586	6.49315	7.34341	2.71486
9.6699	5.4699	6.79302	2.72318
9.47161	4.84845	6.36369	2.61087
9.79468	4.70423	8.84008	2.6241
10.4757	5.04407	7.01064	2.63806
9.98444	4.57283	6.22002	2.92632
9.54789	6.32975	6.90951	2.83641
10.2641	6.09099	4.51974	2.71726
10.6117	6.20717	5.30812	2.83481
10.6435	6.08739	5.142	2.77134
10.7334	5.90914	6.968	2.67531
10.8934	4.95242	5.39791	2.77922
10.1215	6.29889	2.70409	2.60344
11.335	5.6009	2.84433	2.76725
10.1877	6.75708	2.64138	2.73183
10.2082	6.1739	2.69267	2.62282
9.79106	6.90668	4.53465	2.74388
9.39448	7.16484	2.61063	2.71051
8.04898	5.7883	2.70823	2.77364
9.79932	6.56303	2.90498	2.58157
8.216	4.72496	2.57942	2.71015
8.88599	6.53111	2.73667	2.89287
7.99476	5.89465	2.70501	2.53905
9.6048	5.99605	2.56551	2.8282
7.91204	7.5986	2.79275	2.72473
9.92018	10.1688	2.6525	2.56276
9.83305	8.95531	2.55905	2.83813
9.84393	7.25282	2.61912	2.63577
9.76342	7.43961	2.96099	2.59316
8.45783	7.3906	2.57311	2.72245
8.89383	7.88706	2.70468	2.61672
9.98578	6.95216	2.614	2.81354
8.88524	7.07189	2.80802	2.79301
7.16705	6.39159	2.6005	2.72143
8.8801	7.10947	4.81195	2.54222
6.50301	7.62158	2.85004	2.57517
8.18435	7.50128	2.71405	2.67269
6.90348	5.57528	2.69909	2.77284
8.90434	9.27145	2.86548	2.62194
7.9751	7.25451	2.78368	2.65272
9.47994	7.38854	2.71985	2.63987
9.25346	9.26281	2.87689	2.66627
5.76881	6.84265	2.6346	2.81767
5.26554	7.26978	2.66574	2.80367
8.74255	6.78281	2.63957	2.60503
9.00342	8.29773	2.70733	2.77642
10.418	7.29032	2.75617	2.70018
8.56926	8.08211	2.8067	2.6667
7.24358	7.17948	2.81568	2.70326
8.84684	7.18423	4.37539	2.86398
8.57173	9.67912	4.85579	2.68843
7.62741	8.45905	6.78186	2.66085
9.11754	8.20889	7.25709	2.65325
10.201	7.10174	8.20412	2.65724
8.79844	7.54728	7.20156	2.65241
8.32107	7.06067	4.46456	3.04059
9.01657	7.09993	5.07647	2.62401
9.77206	6.85055	4.569	2.64237
8.62678	7.4044	4.82905	2.83155
8.82934	6.79269	8.8188	2.72246
8.87907	7.56153	6.08809	2.69315
9.26069	6.76185	7.02058	2.7176
9.182	7.52007	6.41923	2.70666
10.8558	8.41764	4.28073	2.75075
9.99208	7.74464	2.61137	2.78773
9.16136	6.90042	2.66747	2.71445
9.22383	9.29434	2.69395	2.66055
9.89466	9.1816	2.79452	2.79525
8.62116	6.78493	2.92909	4.36684
10.1322	6.23569	5.16622	5.30077
9.81174	5.16109	5.34398	2.88252
10.5215	5.20924	6.48045	4.31242
9.822	4.65148	5.52898	4.04372
10.834	5.88412	4.20482	4.98764
10.3129	6.58529	7.04425	5.81609
9.84857	5.85789	7.6848	5.2832
8.35155	6.31463	7.79953	2.66317
7.70389	6.9733	7.65774	2.7182
9.6741	5.43914	7.08014	2.86114
9.44641	5.72317	6.90143	4.50593
10.2366	6.11793	7.67223	5.46393
10.3672	6.08678	6.73099	6.37862
10.2569	7.42144	5.60906	4.56036
7.99389	6.53522	4.77026	4.7125
10.0619	6.81754	6.70769	5.18514
9.12955	5.48259	6.76605	4.88946
10.6446	4.95042	7.5622	4.8884
10.3766	5.08166	7.1905	4.65397
10.6279	5.22033	8.35388	4.94612
9.72356	4.77687	9.31869	2.65854
9.50746	4.80584	7.17551	4.8816
9.29144	5.34178	6.62065	2.7109
10.3546	6.06861	8.06708	2.7574
9.15734	6.08277	8.04413	2.57663
9.13729	5.66605	8.02692	4.95283
9.39643	7.8663	6.35964	2.54535
9.95611	6.0246	8.22223	2.72958
9.67866	6.03843	6.66982	2.6266
9.76874	5.9749	6.34796	2.69553
10.0276	5.24444	6.11406	2.61268
9.78672	5.89276	6.80543	4.52439
10.4692	6.12965	6.43956	4.75787
8.24902	5.89269	6.16442	4.63704
9.36232	5.74272	5.82684	5.12024
10.9952	5.5382	4.19841	4.91165
9.85108	5.30581	6.51848	3.01589
9.99737	5.52583	7.56425	2.64451
10.289	5.40099	7.53553	2.72884
9.81715	5.27963	6.59627	2.85973
9.95653	5.81021	7.06091	2.60516
10.2326	5.04368	7.02273	2.62974
9.95979	6.15603	6.70156	2.69059
9.02627	5.68793	6.18691	2.73675
9.2264	5.74893	4.35746	2.69574
10.2304	5.46475	5.33157	2.57933
10.1667	5.86001	5.93029	2.54438
9.39467	5.9521	4.99954	2.79981
10.0252	6.05413	4.96614	2.69507
9.78461	7.23322	7.12105	2.615
9.71421	7.78172	7.10482	2.81791
9.7131	7.1279	4.44447	2.59309
9.71894	6.50127	6.94178	2.63677
9.46994	6.92926	7.71509	2.60895
10.2997	7.96706	6.86659	2.75726
9.75608	6.44611	6.61895	2.72604
8.65058	6.72676	7.51036	2.61467
9.04159	7.57627	4.53056	2.55509
9.12148	6.32281	4.73435	2.63694
8.93539	6.60444	6.05447	2.53704
8.84992	5.3751	4.82094	2.75218
8.76452	5.86741	3.42476	2.86482
8.68099	5.06608	6.52019	2.81028
8.71087	6.45654	6.98635	2.61153
8.41372	5.91728	6.90274	5.06063
9.36772	6.53339	6.56182	4.80489
10.0726	4.9052	8.08878	4.47359
9.57007	4.74536	7.05192	2.82822
9.09765	5.54056	8.42694	2.55098
10.1473	5.96095	6.21033	2.58376
10.269	5.41037	6.86325	2.64986
9.65858	6.40512	6.88539	2.65217
9.92705	7.28089	7.18835	2.71053
10.523	6.36711	6.70718	2.62642
8.95186	6.87019	5.87924	2.63942
9.64782	6.88707	5.47581	2.72274
10.4352	7.12534	6.09887	2.6648
8.65681	7.54484	7.66189	2.69153
9.42289	7.41461	5.33935	2.84079
9.94828	7.04657	6.93622	2.78641
10.1272	7.19626	6.13177	2.98888
9.96943	7.00598	6.05212	4.16665
8.911	6.8149	4.5229	6.58002
10.5152	6.58757	6.37123	4.60176
9.854	8.16018	5.05749	2.85896
9.93807	7.1379	8.21445	2.5105
10.4794	7.32596	5.81751	2.64503
10.2854	7.40825	5.61729	2.54089
9.85479	7.27547	5.23606	2.9518
9.79723	7.2493	7.76908	4.54191
9.50795	6.63694	7.01779	2.79035
10.1757	7.40584	6.82198	2.67298
9.0757	5.97485	4.65671	2.6524
9.87707	8.02838	6.60783	2.78074
10.4207	7.15768	6.39238	2.64425
10.1594	7.56353	6.81446	5.20808
9.84512	7.75565	5.04089	4.65628
10.1429	6.50902	6.91563	4.43329
9.03447	7.13642	7.15871	5.86959
10.2887	6.78101	6.48549	5.24844
9.40891	7.17129	7.56046	5.02435
8.69378	6.77786	5.66441	5.04485
10.4228	7.01815	7.21452	4.78607
10.6074	7.08064	7.10493	6.08641
10.2153	7.97681	5.43825	5.76863
9.24265	6.33556	6.11569	4.2671
9.23756	7.25105	6.51957	4.99482
11.3055	7.63132	6.9785	7.11674
9.84223	6.62533	7.69738	4.59707
10.1628	6.59837	6.69831	2.54659
9.86047	7.00319	5.45743	5.10719
10.0777	6.84285	4.0588	4.91244
9.29698	7.22233	6.15214	2.66012
10.1485	7.08893	6.71863	2.5405
9.69722	6.71006	5.90688	2.75891
10.9394	6.97638	4.80165	2.6972
10.0316	6.23689	5.88496	2.61323
9.28718	7.68661	7.92307	2.8692
10.6275	7.53011	4.85051	2.67846
9.01213	7.88927	5.5505	2.54266
10.0756	6.97219	5.19703	2.61787
10.1461	7.51762	4.27094	2.78719
9.50517	7.4635	3.71263	2.77693
9.3387	6.7132	4.12489	2.8903
10.8082	6.01011	4.76976	2.50809
10.8188	6.83708	5.44157	2.60056
9.58259	6.62897	2.66132	2.7981
10.1487	6.77972	2.88016	2.80303
10.1674	4.90353	2.54427	2.63562
9.68337	6.44053	2.60348	2.57942
9.93167	7.28913	2.74097	2.55789
8.5005	6.82579	2.54466	2.8845
9.39299	6.27157	2.92501	2.73046
9.11826	7.678	2.66145	2.61056
9.87303	7.36164	3.81007	2.90231
9.73549	7.88998	2.63902	2.99234
10.0957	8.10473	2.79573	2.78706
10.074	7.09939	2.68004	2.80488
9.92563	6.74815	2.79436	2.74667
11.009	6.21168	2.83086	2.78955
9.23963	6.10143	2.82934	2.71976
10.3357	6.8663	2.61886	2.79114
10.3192	7.60632	4.53039	2.59802
10.2329	7.13501	5.26214	2.79144
10.469	6.77581	4.66609	2.71163
9.69487	6.86743	6.19008	2.79463
9.54977	6.99561	5.41935	2.57188
9.67174	5.45049	6.30628	2.89389
9.87753	6.4999	5.21223	2.70306
10.488	6.17749	5.91748	2.65528
9.9074	6.19885	5.31746	2.7156
9.00358	5.65947	4.69362	2.67997
9.56853	4.60597	6.2416	2.60764
10.1716	5.8023	6.47837	2.50235
10.0173	5.62646	4.73227	2.82934
9.94084	7.36	7.41021	2.75953
10.2024	5.42749	5.48696	2.74554
8.56425	6.17152	7.23906	2.7178
8.32955	7.37763	5.93308	2.61458
8.06495	5.14942	6.64672	2.96992
8.85425	5.97198	5.7948	2.64366
9.36213	6.61215	4.76886	2.69527
9.31509	7.66264	6.32199	2.90663
8.94581	5.37898	9.13619	2.78736
8.87095	7.32029	6.88041	2.73147
8.76979	8.20518	5.96108	2.72064
7.46486	8.27319	7.11433	2.67099
7.21671	7.50664	7.2722	2.6867
8.73108	6.62655	7.2092	2.759
9.7456	6.32587	8.5049	2.63061
9.4371	7.56746	7.34916	2.7112
9.59404	8.06254	4.21265	2.73102
9.2004	8.24025	4.61196	2.61936
11.0928	7.6791	4.71028	2.63718
10.8976	7.54317	6.05535	2.67412
9.3987	6.62255	5.0765	2.70211
8.97616	6.44187	4.55343	2.63655
7.80144	6.55125	4.6173	2.70812
8.4073	6.96408	4.39564	2.82455
8.97337	7.16632	4.51244	2.83362
7.8626	6.89206	4.89759	2.71563
8.14838	6.85999	4.84459	2.81463
8.4313	8.76905	5.26822	2.83446
9.12651	7.94503	7.09155	2.55846
8.80224	8.51714	6.24226	2.66618
8.64801	9.29026	8.00123	2.64217
8.04635	9.93449	6.39522	2.60609
9.4598	7.68985	6.93261	2.67867
7.96418	10.5052	5.43882	2.67466
8.4615	6.7184	4.13793	2.87717
8.43329	9.05464	4.13156	2.73551
8.28052	5.2761	4.36728	2.55534
8.49773	5.92782	5.87157	2.69764
9.91919	8.30234	5.58002	2.65435
9.10904	8.04011	5.79245	2.71847
9.61466	7.32081	6.19414	2.77874
9.03461	7.30679	6.05192	2.62277
7.27175	6.8324	6.85672	2.79587
5.99177	7.32119	4.05851	2.72158
6.73726	7.36683	4.5017	2.61866
6.35144	7.69225	5.94068	2.63238
6.53012	8.48461	5.72232	2.76845
5.57123	6.60491	4.92935	2.67181
5.08429	7.06468	5.89149	2.65711
5.87588	5.65923	7.31125	2.89229
7.0308	6.14873	7.39377	2.59268
7.57264	7.14315	6.08394	2.66731
7.61956	8.50424	6.79191	2.79579
8.06965	6.37506	7.39121	2.74543
7.41385	4.87901	7.08191	2.70758
6.9021	5.40832	7.15587	2.76711
7.37597	5.27539	6.96599	2.62362
8.04789	7.88667	10.4808	2.70335
7.48183	6.17203	10.1394	2.70396
7.3089	6.8645	8.74418	2.58592
7.06622	8.62256	6.13052	2.68829
7.04286	5.21023	8.14687	2.78018
7.04422	4.18507	9.15516	2.78714
8.95998	5.82215	8.66975	2.80082
7.90681	4.60422	9.928	2.68709
6.89688	4.97232	8.02287	4.68424
7.83087	4.66426	7.7863	3.45498
9.21439	4.53489	9.08167	4.8478
8.67593	6.11233	7.66386	4.92028
8.80474	5.82275	9.01579	5.0816
8.87189	8.6911	10.2849	4.72806
8.17536	5.09925	8.68077	2.76553
9.5909	5.29058	7.25803	2.71643
9.45154	4.2886	3.00974	2.75515
8.05823	5.99985	2.70823	2.54983
9.5203	5.59143	2.64872	2.59563
7.67002	6.37405	4.45867	2.74119
9.13238	6.65862	2.75668	2.71737
8.64459	5.71789	2.58235	2.82692
7.84087	7.83827	2.80323	2.57335
7.35689	7.43097	4.53979	2.72832
8.50612	7.37878	6.25538	2.75584
8.71891	8.24752	4.00306	2.71812
9.64355	6.50577	4.06471	2.76496
9.58015	4.74507	4.97025	2.79375
9.02723	4.33352	4.04103	2.67094
8.84578	6.35935	4.26907	2.57098
8.66728	6.54307	4.70746	2.72112
8.80729	6.55205	7.145	2.66479
8.29343	6.65006	6.85175	2.67958
8.5117	5.44728	6.9051	2.59118
9.14551	6.19544	7.23501	2.98066
9.93837	5.85363	5.86892	2.75815
9.59924	5.62822	7.31762	2.6643
9.65886	4.59301	6.1783	2.68339
7.93142	4.43889	6.42858	2.71112
9.47644	4.72471	6.95729	2.63487
8.98945	4.78817	5.99532	2.79136
9.65398	4.67786	4.13695	2.79331
9.2926	4.49365	6.369	2.6175
8.88253	3.65965	5.85971	2.97075
7.93748	4.37751	7.47352	2.75225
9.73203	3.87697	4.93095	2.58584
7.90094	4.14664	6.17996	2.60209
9.2733	4.04105	6.70249	2.72246
8.2902	4.39233	6.31484	2.66812
8.56136	4.41471	7.06428	2.84339
7.30004	7.45086	7.01908	4.26074
9.09986	5.40027	5.27653	2.74468
8.40952	6.66472	8.88142	2.7154
8.16815	5.80974	6.50112	2.68015
8.44348	6.43454	9.57819	6.5948
8.70396	5.0895	9.79032	6.95061
9.41146	5.49162	8.65866	7.2989
8.83758	4.91875	8.56728	5.26523
9.67415	4.87397	9.29109	5.91299
8.93806	5.15073	7.36492	6.70691
9.61044	5.57095	7.48327	4.64834
7.2664	4.9006	9.1628	6.27714
6.07971	4.83849	8.85029	7.67074
8.38392	5.3776	8.39045	4.69489
6.68048	6.90734	8.20905	4.94876
4.99609	5.91861	7.35357	4.83104
6.45828	5.14044	7.10246	4.67187
7.24443	7.44608	7.33325	4.5725
9.55912	6.87969	6.18568	5.18508
6.8741	6.03325	6.61292	5.60775
7.27221	5.5364	5.86261	5.58112
7.83838	5.9013	7.37595	5.10773
7.85849	6.08665	4.33807	4.79197
8.83532	5.58954	7.51353	5.1472
8.3896	6.57531	4.65537	4.56866
7.16099	6.21775	6.82195	5.0238
7.568	5.67586	7.59936	5.46184
8.89893	6.49888	6.24744	5.26304
7.5337	5.99603	8.02058	4.53859
9.13253	7.76682	7.20601	4.84048
10.0327	7.40752	6.11678	5.09911
9.56536	6.00755	5.74385	4.97604
10.205	8.1155	3.48158	5.92876
10.41	4.53164	4.91859	5.25187
10.7139	5.25445	4.58715	5.38593
10.6842	4.68156	5.98707	6.20879
9.76508	8.01515	2.67472	5.4357
10.7556	7.70245	2.55979	5.33986
10.4837	4.5312	4.59792	5.42552
9.95955	8.18533	4.70378	5.41128
8.54597	5.25119	3.4827	5.13495
10.2866	6.69737	2.69103	5.43051
10.1453	8.25451	2.69545	5.46054
10.5001	7.76281	2.63733	5.83288
10.4184	9.07809	2.64151	5.79982
10.8696	8.5041	4.1518	5.27289
9.70982	6.8066	4.65096	5.15432
8.13028	7.92238	4.69192	5.41666
7.35539	9.09305	4.54335	5.71259
8.06586	8.72449	2.76671	4.5982
7.93515	9.74964	2.67974	5.29057
7.66487	8.23214	2.6877	5.15692
8.97011	7.78739	2.75874	5.38983
8.86292	9.1477	2.59247	5.59973
9.0784	9.32114	2.76608	4.8157
8.09151	9.20344	4.63364	5.16632
8.8994	10.1902	5.17139	5.54293
9.29735	6.4244	5.92687	4.623
8.39097	8.60183	4.96149	5.03717
8.35477	10.0405	2.58498	6.32579
8.60574	8.20498	2.66837	5.6363
8.11612	8.49411	2.6414	5.21675
8.83671	7.47993	2.78046	5.855
8.45533	5.66867	2.94396	5.54463
7.95593	8.15571	2.74142	5.34337
7.02002	7.14104	2.71626	5.17805
8.92181	9.22705	2.64842	5.24848
7.49259	8.5109	2.56534	5.39782
8.66619	7.29452	2.78088	6.0451
9.60794	7.4621	2.70645	5.02201
9.94801	8.63572	2.76096	5.47523
10.1034	8.35367	2.847	5.03414
7.61508	7.70093	2.99232	5.37448
7.56701	8.13642	2.75269	5.26457
7.60753	9.02084	2.84598	2.68706
7.70384	9.76996	2.83643	2.62729
8.05919	9.88706	2.67088	2.55849
9.67916	8.36132	2.66514	2.85211
8.11495	8.24127	4.60699	2.62278
9.74682	8.68005	4.98246	2.63958
9.86858	9.51976	5.52772	2.5826
9.4182	8.46833	5.01244	2.63296
9.9999	9.35528	2.56883	2.62508
10.338	10.0117	2.79662	2.54639
10.1247	10.0034	2.69186	2.71112
10.2413	10.3435	2.75916	2.80151
8.1251	8.23808	5.32048	2.60297
8.47201	7.68085	6.75223	2.7672
9.84905	8.5464	5.21982	2.78399
9.57343	9.94689	5.1748	4.68411
9.48221	8.33833	5.78499	2.6616
8.37956	9.54076	5.19112	4.01863
8.43327	9.56935	4.82422	4.62496
8.05717	8.00484	5.19437	3.95931
8.44953	9.28639	4.53961	5.39123
9.57655	10.402	4.34982	2.7358
8.47302	9.15623	4.31807	2.6616
8.02092	8.1313	5.12541	2.73053
7.66555	9.71475	5.91454	2.94695
9.75071	7.99573	5.58392	4.66932
8.45212	9.99117	4.9716	2.6881
8.88344	9.26295	4.91444	2.67778
9.3788	9.83554	3.24409	2.77741
9.62034	9.74734	2.68825	2.96192
9.78226	9.29623	2.69411	2.7403
10.6092	8.95893	2.61402	2.66853
9.52516	8.54458	2.96044	2.75772
8.88582	9.30388	2.65518	2.6247
8.71508	7.95641	2.80546	2.66921
7.94636	7.55985	2.71669	2.69787
6.75066	7.17308	2.62572	2.81098
7.61068	8.72382	2.74774	2.733
7.24167	8.35647	2.89554	2.62557
6.92366	9.19719	2.72508	2.67716
6.02897	8.82603	2.90458	2.71694
6.92315	8.35574	2.89612	2.59854
7.64331	8.86285	2.60103	2.71049
7.38075	8.4032	2.64267	2.70189
7.10201	8.88386	2.70985	2.71724
6.56132	8.26623	2.78341	2.65741
5.46133	8.27735	2.64913	2.72192
5.28641	8.6646	2.73531	2.69238
5.63054	8.10962	4.40584	2.71383
5.67592	9.99293	4.85576	2.6469
5.83341	10.875	2.57287	2.55736
5.53036	10.88	2.6433	2.58088
5.40811	10.1632	2.80186	2.5954
5.51032	8.79324	2.74273	2.57007
6.23444	7.18073	2.68105	2.61604
4.72805	5.66661	2.7427	2.51372
4.86311	7.92942	2.68253	2.64474
5.00909	8.54855	2.71297	2.76006
5.40136	6.97661	2.51468	2.67614
4.94191	6.36136	2.80822	2.72167
4.39282	6.13444	2.9153	2.56751
5.20735	5.73836	2.63276	2.78586
4.65983	5.93231	2.70645	2.89402
4.98502	6.52677	2.67755	2.78737
5.33203	5.49344	2.79506	2.56475
4.95777	4.97732	2.64034	2.68438
5.79126	5.85761	2.58306	2.61234
5.21385	5.32027	2.72474	2.65024
5.99244	5.89404	2.77332	2.75873
4.82288	5.82516	2.69492	2.87196
4.39869	4.7775	2.69099	2.68432
5.30883	6.1811	2.7878	2.5837
5.14681	5.80535	2.90552	2.66889
5.60553	5.91687	2.79661	2.72928
5.01066	5.6849	2.65335	2.86152
4.94923	5.83209	2.56644	2.63032
4.66417	5.45696	2.77341	2.61009
4.99805	5.81146	2.59678	2.77176
5.36317	5.58438	2.73718	2.61879
5.06252	6.38471	2.63693	2.6706
4.8453	5.30804	2.72261	2.82003
5.48507	5.30338	2.67993	2.60434
4.96506	5.91733	4.28473	2.70149
5.27936	5.60041	2.78184	2.65891
5.05588	5.02806	2.73659	2.75329
5.7146	5.86822	2.66993	2.63657
5.64693	5.32455	2.60237	2.72559
5.06704	4.55515	2.58259	4.54809
4.61496	4.68864	2.7246	2.55981
5.70654	7.55434	2.76026	4.06559
5.33859	6.26077	2.58539	4.20183
5.23571	5.56939	2.79639	2.75187
4.62227	6.55361	2.91206	2.59112
5.88921	5.82322	2.697	2.69184
7.36907	8.61321	2.7399	2.65861
5.4593	6.49243	2.89341	2.80625
5.15088	7.77047	2.66009	2.70665
5.01841	6.73252	2.65064	2.95239
5.84166	6.49211	2.75029	2.66738
5.24908	4.6869	2.75164	2.89098
5.01954	6.38948	2.74067	2.91627
5.39063	5.53325	2.73461	4.59062
4.48911	6.12385	3.80843	2.73477
6.35365	6.32567	4.82893	2.64698
5.33225	5.46238	5.33295	2.76705
5.32995	5.04933	5.25599	4.55326
5.5865	5.29311	4.66333	4.84163
4.95634	5.29725	4.81037	4.67792
5.59018	4.85706	4.67789	4.11491
5.58266	5.21557	4.50993	4.55146
4.66388	5.12727	4.97101	6.22045
4.4106	3.16779	4.7421	4.77771
4.81199	5.73593	2.86646	4.34542
4.96089	4.75547	2.67582	2.69741
4.62018	4.31154	2.89387	2.77994
4.70521	2.65723	2.66249	2.69922
5.67153	2.67304	2.7889	2.53642
5.97137	2.60879	2.8225	2.5359
4.98953	6.61418	4.78671	2.79558
5.99343	6.8569	2.7468	2.69319
4.35399	5.29295	6.51227	2.6101
4.83639	4.92343	4.90911	2.59287
4.81558	5.19717	5.95365	2.60252
4.59392	6.54341	5.05408	2.72926
6.04789	5.45217	5.23493	2.73606
4.6801	5.37574	6.40073	2.73717
5.76093	5.30711	5.05993	2.77901
5.4853	6.09347	5.17988	2.74652
5.3985	5.22521	5.33267	2.76619
5.24216	5.82176	4.55769	2.64148
5.54641	5.39713	5.94067	2.61631
5.36023	5.96297	5.24299	2.67284
7.04069	5.24765	3.95718	2.65996
4.99969	5.78182	5.21947	2.58899
5.54356	4.46562	5.05921	2.72926
5.61905	5.47031	5.28388	2.73908
5.56084	5.66255	5.13085	2.79295
5.57755	6.19019	5.07871	2.62728
6.71706	5.40504	4.44384	2.69537
5.54868	4.57142	4.7692	2.79175
4.93859	5.53224	2.7508	2.8377
4.70023	5.6005	5.3472	2.67572
5.07135	5.88497	4.93324	2.67518
5.01698	5.79396	7.06347	2.83743
5.21743	4.52719	5.17649	2.81606
2.86594	4.48753	5.61306	2.66229
5.32737	4.94469	5.41959	2.86046
2.88759	4.14086	6.04568	2.70422
4.49182	4.90478	5.00181	2.68568
6.04951	5.95892	4.78161	2.68056
5.34111	6.56362	4.53164	2.68444
4.67654	5.34575	5.74813	2.6401
4.85656	5.28849	6.7395	2.82805
4.70065	5.77382	7.45001	2.78919
6.53608	5.69499	6.18114	2.84143
5.25145	5.03926	5.30704	2.67742
4.9094	4.80106	5.42494	2.88799
4.87828	4.89314	4.86359	2.81057
4.54497	4.98716	4.74019	2.7041
4.31898	6.21493	4.18175	2.75361
4.99067	4.9704	2.64458	2.61771
5.00889	5.15244	2.61913	2.64872
4.29737	4.33558	2.52685	3.44332
5.10343	5.68033	2.61283	2.63445
2.86681	5.17066	2.64852	2.74888
2.64843	5.90953	2.57171	2.7058
4.78545	7.70677	2.5928	4.48431
4.92124	7.6925	2.70772	2.89092
5.12715	5.18986	2.78349	2.74004
5.25991	5.48814	3.16628	2.77051
5.3331	7.5262	2.55945	2.75467
4.76675	6.12835	2.7115	2.77448
5.47625	7.66898	2.70913	2.75887
6.28845	5.60733	2.64297	2.71891
5.40508	5.35622	2.83099	2.6249
6.03352	5.55277	2.86157	2.55035
5.42697	4.86931	2.71716	2.59051
5.23515	5.13095	2.75695	2.66612
4.66315	5.46587	2.78406	2.6189
4.52426	4.83986	2.82781	2.61007
4.49068	4.24374	2.8189	2.64832
5.55072	5.80587	2.84594	2.68943
5.30194	6.12495	2.85871	2.70603
5.09621	8.55044	2.74249	2.60987
4.60484	7.41531	2.6647	4.47618
5.42931	7.09436	4.32496	2.64928
4.8524	7.28161	2.63868	2.56605
5.87733	4.7269	2.81699	2.67025
2.82641	2.79824	2.77172	2.71396
2.83432	4.37774	2.64299	2.70782
2.75135	5.48316	2.70009	2.67809
5.13775	5.75504	2.67002	2.66087
5.10766	5.22632	2.61847	2.6463
4.8778	5.65683	2.66138	2.54429
4.94438	5.2297	2.7243	2.88452
5.00106	6.69623	2.63146	2.85745
2.6562	5.77611	2.68216	2.64584
2.69553	6.82285	3.0159	2.65667
2.63266	4.1652	2.7666	2.81669
2.59033	5.35673	2.66451	2.549
4.90743	6.37657	2.81089	2.81831
4.23721	5.45601	2.8336	2.78909
4.32271	6.07633	2.76936	2.82851
5.16374	5.87721	2.62126	2.7271
5.8428	5.30369	4.36095	2.83312
5.00475	4.9766	2.63129	2.66631
6.16695	3.99666	2.83863	2.53049
5.44586	5.18072	2.69966	2.66362
5.9592	5.86007	2.66695	2.62852
6.25249	5.77652	2.63122	2.62177
5.41023	6.37485	2.67285	2.62788
5.24342	5.76396	2.69268	2.69409
5.61011	4.67009	4.64621	3.09187
4.42464	5.36907	4.51409	2.69359
4.74462	5.00698	5.45004	2.62019
4.93824	4.91367	2.76236	2.70344
4.86558	4.69598	4.27678	2.69122
4.29607	5.26253	2.92289	2.69484
3.15975	5.07276	2.66869	2.75224
2.91508	4.88601	2.71663	3.54394
2.60181	5.42009	2.68841	2.54253
2.59245	5.3534	2.58583	2.58915
2.67578	5.04366	2.95027	4.75362
2.6256	5.4684	2.78991	6.74664
2.68298	5.21296	2.79219	4.86619
2.71669	5.01768	2.71737	4.97742
2.62699	5.32656	2.6952	2.69923
2.91932	5.34036	2.73907	4.87944
2.87614	5.64574	2.74382	5.05618
2.55133	5.35523	2.7182	4.1725
2.77745	5.29109	2.73198	7.21542
2.59452	6.01997	2.57513	6.62153
2.7202	7.16035	2.67369	5.17349
2.7126	5.50582	2.92373	7.54577
2.86056	4.67741	2.68486	5.29046
2.68551	3.93076	2.71671	7.50968
2.59882	4.72966	2.79096	6.9653
2.6233	4.66876	2.76888	5.43393
2.69343	4.4778	2.66296	6.87661
2.65772	4.6691	2.70783	6.623
2.8387	4.63557	4.51542	6.81858
2.84088	5.82173	2.83332	6.60119
2.59616	5.63959	2.90381	6.65723
2.73502	5.54491	2.55801	7.10568
3.01413	4.46512	2.85813	6.84913
2.758	5.30446	2.65255	7.35243
2.54092	5.32866	2.72107	6.48298
2.58948	4.88195	2.62621	5.64076
2.67135	5.54273	2.64124	5.22289
2.66639	4.72241	2.92337	5.42979
2.63335	4.54127	2.64102	5.56905
2.61172	4.71925	2.62811	5.53152
2.67217	4.18039	4.29498	5.12142
2.58312	5.34561	4.42095	4.49133
2.67045	4.21841	2.65779	4.0585
2.55978	5.16827	2.6621	5.18457
2.6531	5.0463	3.96858	5.17724
4.53049	2.53712	3.41857	4.57025
5.01119	2.53437	5.24406	4.93247
5.64982	2.70749	2.6218	6.57992
2.64821	4.71306	2.56168	6.36595
2.64984	2.68429	2.65492	6.32563
2.71314	2.64707	2.59062	6.57068
2.95034	2.7022	2.68545	4.83843
2.63344	4.24826	2.66883	5.26244
4.132	5.17112	2.89416	4.75539
2.69079	5.50554	5.06436	5.17058
2.72419	4.29751	2.61034	4.81494
4.85151	4.24128	2.65113	4.5614
6.55595	2.69776	2.60154	2.51892
4.24267	2.7638	2.6135	2.72239
4.75392	2.79848	2.6871	2.69657
4.4966	2.71991	2.67666	2.8327
4.34417	2.72724	2.63171	2.88823
4.32135	2.67034	2.71236	2.69854
4.42571	4.69318	2.7784	2.65467
5.35253	5.29007	2.7669	2.65545
4.91856	5.31639	2.83778	2.58077
4.25898	2.66026	2.5955	2.8341
2.65556	2.70011	2.74025	2.7094
2.72039	2.64892	4.12129	2.60662
4.87726	2.95814	2.81308	2.72848
4.71067	2.6882	2.66028	2.84128
4.76027	2.69643	2.83241	2.88047
2.76423	2.67217	2.66483	2.73799
4.71203	2.93428	2.66467	2.64244
4.66893	2.7843	2.91525	2.72304
5.01911	4.12394	2.92515	2.93586
5.0686	2.51089	2.7373	2.70268
4.7706	2.71558	2.67172	2.80703
4.59212	2.86058	4.70115	2.93539
5.24019	2.76903	4.99266	2.56453
5.24257	2.88212	2.95053	2.65417
5.88675	2.6407	2.61458	2.67686
5.25582	2.64992	2.73177	2.67861
5.20721	2.68673	2.66678	2.79671
5.1095	2.6338	2.72422	2.60648
5.2107	2.81643	2.7452	2.64901
4.26246	2.65052	2.71156	2.56008
5.42108	2.72064	2.77391	2.73504
5.83401	2.87913	2.8225	2.61492
5.35709	2.81592	2.73667	2.7227
6.1135	2.59083	2.88694	2.80568
3.22965	5.1012	2.8624	2.5449
2.95265	4.80597	2.50386	2.65827
3.70532	4.54811	2.90222	2.7032
4.04554	2.53167	2.5756	2.75526
3.95152	2.62431	2.77901	2.67115
4.32178	2.54568	2.63572	2.82664
4.90683	2.59748	2.66274	2.91153
4.94492	2.62884	3.1545	2.71826
4.10003	2.62362	2.74419	2.83014
5.09154	2.49534	3.98029	2.65034
2.70315	5.26662	2.68153	2.89187
2.66794	2.70181	2.64622	2.85121
2.78971	2.85261	2.87644	2.68113
2.77072	4.47629	2.70926	2.69616
2.75904	4.81841	2.94202	2.77743
5.39736	5.00254	2.84655	2.76633
5.19115	2.7193	2.73549	2.81322
4.66348	2.89173	2.78324	2.58948
5.59733	2.6568	2.66663	2.83374
4.78215	2.88531	2.69297	2.55104
5.16016	4.20064	2.84553	2.70825
4.80605	5.39858	2.75952	2.75625
5.07691	5.06568	2.68667	2.62214
4.76945	4.69741	2.90272	2.81411
5.08298	6.34616	4.6825	2.803
7.11204	5.73001	2.67776	2.60532
4.97101	5.57427	2.7145	2.66222
5.37104	5.15679	2.89014	2.71273
5.13723	6.2249	2.63321	2.55785
5.25971	6.69315	2.8146	2.67681
5.91975	5.3841	2.75901	2.74593
4.75779	5.44429	2.82494	2.6449
4.92214	5.20425	2.81233	2.79161
4.06326	5.06836	2.53682	2.73193
3.50977	5.31587	2.62477	4.36927
4.80837	4.85907	2.83845	5.37926
4.92677	5.79207	2.60357	4.95008
5.56053	4.8133	2.65204	5.56535
4.73233	6.39106	2.70401	4.8174
5.08678	6.94977	2.79977	7.98168
5.42632	5.50557	2.8534	6.94127
5.36889	4.84188	2.69603	8.25179
5.7589	4.76173	3.42459	6.05718
5.60986	4.32705	3.8194	4.6895
5.53091	5.31666	2.6469	4.46937
5.05572	4.59368	2.53074	2.72309
4.91372	4.35496	2.84824	4.83509
5.05161	4.5683	2.55691	2.68885
5.30484	4.93697	2.75452	2.53034
5.39353	4.88968	2.63535	2.61728
5.00201	5.25701	2.61781	2.88591
4.67074	5.67901	2.90003	2.74717
4.72569	6.12566	2.72861	2.77859
4.87232	4.66992	2.73717	2.60811
5.1984	5.9788	2.74427	2.64819
5.48938	4.76969	2.86903	2.97235
6.56803	4.72278	2.70113	2.7569
6.26378	5.54628	2.87661	2.68884
7.24109	5.2337	2.84023	2.8918
6.45375	6.954	2.59624	2.77728
6.43884	7.79475	2.76467	2.53807
6.84124	7.17823	4.90128	2.70339
6.37929	5.25199	5.72478	2.69825
6.32267	5.59132	4.85292	2.55459
5.52824	4.15811	5.09555	2.82597
5.15323	5.43104	6.35013	2.82811
4.84946	5.36472	6.0791	2.67152
6.03748	5.20897	4.58054	2.85405
7.16895	6.21098	5.64313	2.63288
7.05964	6.88928	6.70643	4.45659
5.43051	4.87813	4.59933	2.90725
6.06598	4.7078	4.92983	2.56533
6.24267	4.44803	5.21789	4.67157
4.96493	2.72037	4.58836	2.67054
4.94099	3.46864	4.40643	2.60654
5.00813	5.51515	5.06302	2.79229
5.46694	5.18106	4.76678	2.84255
5.00389	4.62304	4.85697	2.92046
5.05191	5.42589	4.96715	2.66785
5.15126	5.65979	2.87461	2.73117
5.11595	4.89361	3.10544	2.77362
4.29731	5.00043	2.73229	3.05859
4.79217	5.02837	2.62553	2.68263
6.12975	5.44258	2.61584	2.74325
4.57598	5.24047	2.59711	2.74465
5.40684	5.01053	2.76949	2.67577
4.12065	5.37217	2.74724	2.5546
6.10755	4.88003	2.77462	4.56032
4.84547	4.86985	2.57748	2.73667
4.72731	4.65107	2.74914	2.61469
4.72903	4.46347	2.71305	2.7527
5.04905	4.30127	2.59978	4.75279
4.99125	5.22121	2.58979	4.94944
4.47336	3.78876	2.87042	4.01809
4.79055	4.1941	2.6096	2.63013
4.86166	5.04837	2.68364	2.80417
4.79453	3.6322	3.1013	2.78981
5.01478	4.44765	2.6757	2.89639
5.36755	4.0424	3.10587	2.62975
5.04581	2.60181	3.03645	2.59241
4.59113	2.68291	2.58453	2.83798
5.28548	2.85802	2.63625	2.67792
6.62001	3.79243	2.68825	2.72829
6.05082	4.02752	2.73207	2.67807
6.6328	2.80961	3.1545	2.60764
5.13184	4.76763	3.03804	3.50455
6.28714	2.83263	2.58432	2.7467
5.68207	2.78833	2.73604	2.8707
5.79077	2.75125	2.71002	2.6747
5.673	2.81743	2.62131	2.55783
6.19391	2.56686	2.82413	2.77485
6.30697	2.79204	2.77095	2.73315
5.88593	2.67858	2.69295	2.52777
5.86411	2.80008	2.97802	2.65791
6.21424	2.7013	2.65922	2.59281
5.91676	3.89448	2.68195	2.69833
4.13337	4.2027	4.5711	2.79514
5.41438	2.75525	5.37412	2.97056
4.9199	2.70926	5.0165	2.73543
5.19378	2.6766	4.72653	2.80527
5.24359	2.65975	2.70085	2.47468
5.04073	2.56105	2.87395	2.6905
5.11976	2.7404	4.88912	2.59325
5.42344	4.07952	4.07432	2.94962
5.77035	4.11049	5.46255	2.71802
6.59237	3.75665	5.14578	2.62711
5.99412	4.41668	4.91597	2.74724
5.74263	2.90264	4.99449	2.66942
5.11197	2.60486	4.67304	2.5721
6.00906	2.70653	5.01109	2.69364
5.15462	4.30205	4.79943	2.66335
6.25965	4.91461	5.22393	2.59731
5.29734	4.85227	4.85144	2.61389
6.63954	4.12827	4.72271	2.59609
6.21454	4.33244	4.5215	2.61513
4.89851	4.83761	2.82521	2.55314
5.41436	4.83062	2.74696	3.83778
5.36347	4.47736	4.26179	2.5896
3.6988	4.70993	4.77257	2.65537
5.04996	2.69527	6.49789	3.49636
4.4122	2.78677	5.88861	2.83158
3.11833	2.66513	6.36844	2.91846
4.07403	2.77449	4.27271	2.57981
3.19959	3.224	6.53153	2.61988
5.45312	2.60421	5.93829	3.00981
5.29318	5.19532	6.14548	2.64808
5.63307	6.05288	5.55016	4.41401
5.6694	5.39591	5.35714	2.56848
5.23543	5.44355	7.30926	3.27312
4.61047	4.97282	5.73337	2.83172
4.75001	7.31808	7.5403	2.67308
5.70443	4.79047	8.76731	2.65387
6.22165	4.28086	4.69275	2.57753
6.16412	6.58806	5.2067	2.63759
6.94871	6.62201	5.02416	2.65423
6.3036	8.98991	5.16736	3.00842
5.65355	6.7419	4.72649	3.72109
4.63027	7.68751	2.58204	2.57507
4.72617	6.72374	3.00657	4.59972
5.62454	7.30368	2.54522	3.82383
5.29305	7.37125	2.86898	5.07114
6.57696	5.98062	2.73663	3.8219
4.12632	6.34434	3.02103	4.31438
5.0157	6.24321	2.76298	5.77697
4.87258	5.3173	2.71273	5.30341
5.59183	4.76918	2.64252	5.69088
5.22341	4.64762	2.5371	5.49278
5.5664	7.40371	2.6162	2.69409
5.22259	5.20731	2.77505	2.60574
5.93658	3.42008	2.62254	2.64041
5.58051	4.76493	2.85693	2.5497
5.48746	5.02622	2.72196	2.63656
5.62581	4.68381	2.71107	2.65547
5.40861	6.00187	2.7148	2.74826
5.54742	5.00155	2.6985	2.60355
4.96282	4.73614	2.69787	2.64176
5.59694	7.35142	2.55267	2.73249
4.786	7.49774	2.61815	2.79386
6.60162	7.19855	2.73383	2.9244
6.37149	7.5859	2.72195	2.73943
6.24447	6.59274	2.64667	2.76813
6.00528	8.21178	2.66644	2.89099
7.00618	6.08153	2.53547	2.82264
5.12906	7.15307	2.65828	2.72136
5.58553	7.6895	2.6889	2.61492
6.19357	7.69798	2.68993	2.75742
6.59758	6.10657	2.75412	2.70522
5.66762	6.67401	2.58469	2.63967
5.46365	5.93822	2.98671	2.87732
3.87007	7.00761	2.6373	5.12434
5.0102	7.21654	4.70751	2.58693
5.47245	6.75242	6.22413	2.7297
4.79979	7.78261	4.34675	2.75124
6.45456	7.67261	4.15962	2.79234
5.70338	6.29742	6.58427	2.61421
6.81138	7.63657	5.05399	2.61102
6.79702	7.1825	4.8216	2.78471
6.24099	7.65086	5.29849	2.7699
7.384	7.17584	5.26077	2.6146
5.90256	6.86448	5.0347	2.85423
5.35859	5.97088	6.6358	2.91605
4.82021	6.85891	6.3843	2.63192
5.79404	7.84291	6.5395	2.66387
4.00574	7.4779	5.00672	2.72965
4.37338	9.04588	7.99756	5.39552
5.2042	7.76142	6.21938	4.17031
5.61645	7.36211	4.77143	4.75236
4.85722	7.04146	5.169	5.35361
5.64509	8.20098	8.50318	5.42116
5.57733	8.45653	9.05354	5.0161
6.74474	7.57322	7.85064	2.60931
5.37554	7.84273	7.42698	2.78306
6.89562	6.96246	8.21239	2.69422
6.38555	7.18172	5.2601	2.66872
6.57241	4.62594	5.29464	2.735
6.81323	6.48217	4.52523	2.58134
6.48883	4.453	2.68551	2.72887
5.50064	6.26267	2.63806	2.62316
5.77569	4.56317	2.68829	2.62543
6.07771	4.8909	4.37293	2.63276
6.04674	4.97663	4.11538	2.65512
4.31932	4.29247	5.80487	2.69964
4.87762	5.32352	5.27585	2.85587
5.07521	6.2092	5.35915	2.6975
5.27204	4.93854	5.11226	2.68092
5.01891	4.47655	6.91029	2.89242
6.84997	4.43646	5.3427	5.19554
6.0689	4.42588	5.8368	4.5889
7.15037	6.57941	5.31206	5.04829
6.62229	5.15547	6.70761	4.76279
5.85551	4.6128	7.76046	4.80238
7.86696	5.48975	7.15789	5.20425
7.03778	5.01964	6.30322	5.8625
6.19753	3.77632	4.66213	8.36509
6.95608	4.84951	5.22662	6.69916
6.65174	5.91809	5.12448	4.59151
7.25256	5.61181	4.51074	4.87346
7.37037	5.36696	4.50686	5.18232
6.86734	4.28922	4.9403	5.6054
7.99261	4.99134	4.74553	5.36625
6.46159	6.02231	5.6396	5.11811
7.4376	8.78073	6.01609	4.94964
7.52824	7.17647	2.783	5.17228
7.59722	6.89273	2.69211	4.67821
7.47375	7.64336	2.78342	4.05937
6.98141	5.59268	5.72634	4.38977
5.44232	5.40243	5.39182	5.16221
6.13641	4.15048	5.43185	5.43007
7.06064	6.86689	6.80001	5.22703
8.30724	6.40531	6.56323	5.18333
8.04794	7.0706	5.44651	5.37187
7.5814	6.32371	4.77551	4.89781
8.10818	7.5754	5.03531	6.2603
8.92833	6.5801	4.91816	6.32597
8.2147	8.52354	6.98294	5.33019
6.05789	7.57106	6.20905	4.74437
4.61529	7.87604	6.10651	5.07395
5.72295	7.63773	4.68773	4.84768
6.22468	8.19422	6.3829	4.9293
5.7135	6.66871	4.88781	7.14922
5.23865	7.1244	3.44007	5.65421
5.2931	7.40319	5.52088	4.84122
5.65894	9.09326	4.15251	4.89903
5.62395	7.97252	2.91638	4.70262
6.02836	5.8502	2.57998	4.92758
6.06431	6.46155	2.57206	4.99855
4.98491	6.21757	2.67944	4.21636
4.42012	5.03012	2.64011	5.77949
4.46678	4.98737	2.73315	4.93469
4.48631	6.00108	2.76744	4.69216
5.25541	7.00118	2.56494	4.67258
4.66503	7.15521	2.66537	5.64922
6.37257	7.29532	2.67269	5.08748
6.16024	7.55149	2.63975	4.9231
5.4419	8.04449	2.61209	4.94342
5.64118	8.70813	2.64777	4.25918
5.2733	6.41251	2.56753	5.73404
5.34531	7.17386	3.09818	5.13385
5.98752	6.0654	2.56416	7.04188
5.06286	5.48139	2.63511	6.51449
5.36184	6.1175	2.81279	6.46611
5.01774	5.514	2.69865	5.16668
5.20585	5.33592	4.55387	6.48513
4.78569	4.4105	2.63226	6.52555
6.84564	4.83956	2.60342	6.91151
7.22084	4.92468	2.80309	6.35469
5.96445	7.92454	4.97756	6.7647
5.80512	6.95403	3.2302	8.29742
7.37271	7.50951	5.25952	6.8075
6.16203	8.48925	6.49485	5.61609
6.33831	6.44348	4.54953	6.45855
6.66754	7.61584	4.7956	5.09119
7.65225	7.19405	5.17253	4.8933
8.54442	7.15671	6.81788	4.69804
7.05763	6.83012	5.94718	2.56589
6.79973	6.21053	7.05675	2.66995
6.20827	5.37797	6.11384	2.69914
5.10726	5.9358	7.64296	2.6945
6.59317	5.84702	7.22097	2.72972
6.27042	7.54067	6.36834	2.83905
5.39386	6.7295	5.46401	2.6218
6.59315	6.85095	4.96503	2.7296
5.75762	7.88252	5.20056	2.57179
5.78105	6.90723	5.11439	2.73338
7.13687	6.15991	6.70195	2.70372
6.81761	7.93349	7.45724	2.75712
6.36241	6.18272	6.75624	2.69909
6.30869	6.82248	6.27739	4.15011
7.77077	6.07823	7.25097	4.32846
6.1298	4.7085	7.73427	6.67028
6.56501	6.65575	8.99584	6.85613
6.14429	6.59003	8.05383	5.05003
5.38179	5.67001	6.88812	4.18332
7.12843	5.96585	7.98404	6.79074
5.88437	5.76239	7.06421	5.29168
5.87548	5.84781	7.66919	6.846
5.4489	5.5647	6.4956	4.98898
5.74752	5.56579	7.27247	5.72743
6.24303	5.29842	5.40734	4.46227
6.16734	5.13399	6.53199	4.75851
6.42067	5.08238	7.51365	5.36152
6.89479	6.73774	7.71424	7.4334
6.605	5.66051	7.02841	8.68913
7.11704	6.15436	6.19914	8.25229
7.83728	4.59849	6.28526	8.58702
4.98146	5.47498	8.47176	6.71749
4.9603	5.36232	4.44974	6.2829
7.05648	5.43002	7.79027	6.50562
6.5152	5.4752	7.2842	6.97144
5.93433	5.68811	4.5004	6.26276
5.43425	5.23017	4.75193	7.06955
5.15369	5.32734	7.17581	7.05421
5.83591	6.10957	7.30538	6.6064
5.70612	5.17158	4.64146	6.89079
5.72124	5.67793	4.60514	6.80577
5.61881	5.28654	3.88218	7.0464
6.27763	7.70679	4.31587	7.23759
6.55678	4.94346	4.73923	6.48693
6.23113	4.99877	2.64751	6.12841
7.22111	5.0573	2.87515	6.94864
5.20433	5.23558	2.54712	8.10721
7.50867	4.98812	2.77772	7.81821
7.42851	4.88849	2.65017	8.18469
6.60286	5.18747	2.61699	6.42761
8.07787	6.2249	2.6264	7.59707
8.32832	5.7093	2.72232	7.85671
5.59183	5.14535	2.78608	6.84861
6.97111	5.57216	2.71387	7.64371
7.2194	5.34718	2.74337	6.56857
6.38231	4.38129	3.26627	7.14228
7.10251	4.99608	4.77382	7.20595
6.85543	5.63128	4.58411	7.20559
5.70071	5.00981	4.99906	7.08792
6.78225	5.13827	6.42609	7.74711
5.85309	5.32032	4.70433	5.9453
8.37496	5.23721	4.88405	5.25039
9.14558	6.17714	4.85495	7.97186
8.91443	5.16937	4.74659	4.75691
7.62602	4.99801	5.95117	5.97576
6.91221	5.46258	5.75251	6.42671
7.95745	5.38767	5.85433	2.73624
6.86569	5.39119	4.80236	2.69028
8.20614	5.1765	6.80198	2.58668
7.37681	5.37374	7.13446	4.7013
6.59349	4.96179	5.47187	5.06921
6.87374	5.34571	8.07089	5.89768
4.67413	5.29041	7.6038	6.82855
5.43103	4.77914	5.6811	6.18797
5.25728	4.39329	5.14733	4.58012
6.1901	5.63962	4.97386	5.40254
6.02718	5.50188	5.47462	6.03156
7.74838	5.91655	5.30014	6.27048
7.21905	5.37407	5.32442	6.12925
6.79587	5.67975	6.60764	5.29101
6.47045	5.08017	5.89574	5.34496
6.96294	5.78579	5.23898	7.20776
5.67669	4.95783	6.36891	5.85399
7.25649	5.60355	5.2611	6.35162
6.65404	4.30257	5.26544	5.84526
5.1568	5.0843	6.33901	7.7263
6.53092	6.89464	6.05958	8.00878
7.85963	7.15574	8.40376	6.63732
7.65366	7.87178	8.07584	7.15669
7.44644	7.94855	5.84103	7.19776
7.14581	8.33945	6.4057	5.06599
8.02345	6.41864	5.68017	6.72393
7.09964	7.34319	5.99697	7.29469
6.88445	6.94629	6.11936	6.32002
5.60337	6.4842	6.07781	2.62884
6.75654	6.84606	7.8789	2.62032
7.94748	5.21192	6.86249	2.55628
7.27551	4.78759	7.47399	2.7682
8.34864	5.68791	7.42329	2.76276
8.21756	5.51319	6.76185	2.60267
7.84322	5.04309	7.344	2.51813
6.34239	5.66909	4.72864	2.66056
6.33645	5.51858	4.62644	2.6992
6.45977	8.73811	5.12017	2.61644
6.73649	6.91807	6.2516	2.59442
7.07476	5.71831	5.93218	2.84739
7.53553	5.63664	7.52575	2.79004
6.21558	5.56861	7.33846	5.05832
7.78671	5.86673	7.53023	4.95049
7.88831	5.11787	7.01784	4.6592
7.20107	5.25746	6.26116	5.63047
8.59805	6.93077	7.114	5.05952
6.49727	5.55706	6.62858	4.71868
7.09097	5.52045	6.59139	5.47732
6.64508	5.55112	6.59879	5.54655
8.28505	5.09628	6.45441	5.37111
7.36101	5.35473	7.75064	5.79747
8.13942	5.64329	7.93858	5.08854
7.6486	5.73517	9.5835	4.90727
8.32551	5.47949	8.42973	5.51134
7.47161	5.7312	8.63979	5.28377
8.03645	5.28019	8.724	5.28709
7.27543	5.51029	7.49891	4.68353
8.34876	6.62721	7.5441	5.37352
7.95269	5.27645	7.49244	4.68631
6.62235	5.74255	6.47417	5.31519
8.39941	5.89366	7.12509	5.30637
7.34678	5.48739	6.14057	4.81852
7.06598	5.34154	6.01041	5.01083
7.14821	5.89871	7.20268	5.12073
6.01521	5.31493	5.79474	4.98057
5.95085	5.64835	9.42032	4.95994
4.9969	5.20602	9.04111	5.84812
6.69628	4.7423	7.78789	5.52936
7.22225	5.84691	7.33413	6.33499
7.77155	5.30032	9.66084	5.57643
6.61325	5.57719	6.76444	5.1467
7.95434	5.64355	9.86935	4.17481
5.3457	6.3261	8.47415	5.28553
6.45199	5.47382	6.57545	4.98463
6.65788	5.50346	6.23117	5.055
7.7406	6.4301	6.11981	5.00766
6.95622	5.44921	7.99463	5.22407
6.1219	5.40593	7.5161	4.9004
7.20859	6.19697	9.02386	4.26155
6.41924	5.43255	8.92617	5.37264
6.65308	5.83742	6.64624	5.12885
6.06515	6.94437	7.79072	4.34891
6.07241	6.76848	7.41	6.02174
7.2757	6.16211	7.37597	4.62386
7.10676	5.548	9.1137	2.63824
6.35965	6.61001	6.28908	2.66056
5.86666	5.10996	6.97656	2.61476
6.28232	6.58792	6.97462	2.63436
7.0244	6.08791	7.63647	2.62088
6.55367	6.44423	10.3422	2.80445
6.78685	4.55937	8.02	2.74611
8.97986	5.52942	7.7397	2.68153
7.24665	7.37875	7.0868	2.68826
5.75912	5.86268	8.71837	2.77883
7.04086	6.61498	9.36095	2.7798
6.15803	6.76568	8.17691	2.74373
6.76311	7.42229	7.82933	2.64503
6.62174	7.34201	5.61243	2.80708
6.93231	6.65794	7.54116	2.94351
6.65649	6.74713	6.27784	2.6784
7.23133	4.59557	5.1561	2.85107
7.26218	4.35455	6.44193	2.82711
6.23752	4.51283	8.40815	2.64827
5.3083	5.21577	12.3347	2.64917
5.75639	4.65009	11.3997	2.73375
5.88295	4.83914	10.9971	2.72921
6.27179	4.9628	12.5225	2.68636
6.28304	4.96194	10.5351	2.58313
6.75626	4.08409	10.3288	2.86079
7.49447	4.61266	8.64431	2.7066
6.47131	4.7698	8.01826	2.61386
7.27837	3.578	7.85964	2.62774
6.58102	5.21024	9.82365	2.70136
6.48014	4.20797	7.46594	2.77224
6.29314	4.49634	9.34059	2.45613
6.47713	4.60889	8.40675	2.74352
6.14484	5.51684	7.85293	2.72344
5.66614	5.8331	11.1003	2.63116
4.6384	5.4802	10.7177	2.88976
5.69486	5.27691	10.1053	2.68481
4.84939	5.34558	4.86158	2.62964
4.63225	6.33224	9.11371	2.56604
5.26563	8.08383	9.96888	2.69883
5.43815	4.92027	9.76782	2.57232
5.44096	6.39504	9.28296	2.67
7.30732	6.73473	9.6375	2.56359
6.63384	6.00454	9.40173	2.64655
5.44828	5.25819	9.92106	2.69163
7.02408	5.56946	8.11491	2.70442
5.56461	5.86513	9.99703	2.71921
6.19836	6.26882	10.1223	2.61742
5.27116	5.02165	10.1872	2.73958
5.97593	5.80913	8.23353	2.78187
5.07993	5.00026	8.94276	2.67384
5.23977	5.54774	8.78741	2.73412
4.95436	5.80509	9.73665	2.74861
4.89133	5.75874	8.02463	4.89715
4.69087	5.37216	9.96533	2.56445
6.55807	5.11841	10.6302	3.05424
6.44505	5.19727	9.08282	2.68227
3.99205	5.79204	8.70391	4.58879
4.68618	5.08591	9.27156	2.68985
5.5607	5.19597	8.97734	2.68041
5.63906	5.62684	10.0901	2.53198
5.53218	5.24768	10.8097	2.61635
4.88217	6.57925	8.64584	2.75111
6.35485	5.89502	9.78786	4.08319
4.87626	5.58248	5.64582	4.88047
4.92797	5.00954	9.32413	4.61346
4.87226	5.42111	9.16158	3.84695
4.69247	5.36386	6.87618	2.61452
5.31456	5.9263	10.2891	2.70023
5.37377	6.94266	8.75204	4.54407
4.66492	6.77693	10.539	4.39415
5.09915	8.4587	7.44472	2.74018
5.06626	5.76949	6.78564	2.77462
5.12229	6.18699	8.46299	4.57119
5.00421	5.9216	6.88917	4.2915
6.42081	5.06077	5.30665	4.51147
6.07154	5.53251	6.35707	2.60734
6.39194	5.35135	4.8792	2.82478
5.58137	4.90557	5.28391	2.68734
5.79784	5.01392	7.0988	2.76628
5.1816	4.87289	6.10113	2.90043
6.30668	5.00226	7.66178	2.66378
4.60615	4.97234	5.30217	2.56127
5.19266	5.47794	4.27202	2.75496
5.10735	5.14442	6.66058	2.56021
5.26656	4.7245	4.7356	2.75007
5.44986	5.89021	9.44992	2.91728
5.34919	5.85281	8.77174	2.66453
5.38691	5.24296	9.20938	2.74775
5.85692	5.88766	8.44159	2.85666
5.65905	6.20023	9.59706	2.61183
5.60947	6.61197	7.489	2.6631
5.47089	5.78545	8.95593	2.96703
5.83476	6.06279	10.8253	2.73885
5.14802	6.13532	11.3773	2.93907
5.01045	7.10337	7.6925	2.69098
6.55278	7.3208	7.81201	2.65562
7.78914	7.51322	10.0648	2.53004
8.16146	7.59954	9.87069	2.72035
7.84562	8.56581	10.7885	2.87759
6.2354	7.46325	11.0749	2.81753
6.30241	7.00072	9.8955	2.61951
6.46636	7.21125	7.94283	2.76517
5.76668	6.84304	7.4074	2.73227
6.41826	7.41448	9.13398	2.84747
6.49339	7.35012	7.77024	2.6163
5.74938	7.56625	4.28145	2.73653
5.12016	8.87983	5.37986	2.71803
4.94693	7.23023	5.1498	2.76133
4.70734	7.8236	5.12443	2.72378
5.87236	6.85443	5.01586	2.7357
5.79466	5.38559	4.79777	2.90204
6.96537	5.41092	7.07405	2.65308
6.92686	5.57233	7.92584	2.64019
5.26008	6.79728	9.46267	2.80587
8.65961	5.53979	7.15523	2.64079
7.94667	7.16091	7.31642	2.78102
8.20926	7.02967	7.82627	2.77383
8.18883	7.70582	10.1084	2.79823
6.85337	7.16716	8.99461	2.71617
4.77812	6.56593	9.87595	2.68114
6.33161	7.37355	9.18422	2.67709
6.46376	7.89281	7.01312	2.75431
6.5714	7.22449	7.21857	2.55346
6.06239	6.94467	4.54676	2.61515
4.5721	5.5856	6.15978	2.83568
4.96756	5.27036	4.80761	2.69703
4.80637	5.36447	7.65039	2.6359
5.26772	5.16237	5.74941	2.72775
5.76809	7.02249	5.54034	2.70675
5.45023	6.74075	5.58154	2.70267
6.16332	7.77989	4.99885	2.64987
5.61152	5.37435	8.92868	2.69758
4.54952	7.58344	7.69446	2.71363
4.46868	7.46327	8.25553	2.67048
4.64329	7.25755	8.99028	2.67674
2.79165	7.93019	10.4123	2.62842
4.94543	7.81145	9.7645	2.67122
5.05293	7.40241	9.00301	4.89474
4.85442	7.33164	7.84923	2.78745
6.00251	7.40739	7.23318	4.59588
5.35934	5.88439	9.10234	2.66941
5.07536	7.73208	8.96353	2.66476
5.10347	5.644	7.81272	2.60896
4.76468	6.39938	10.0837	2.68664
4.73715	5.23382	9.24867	2.70251
5.53437	5.8807	7.12065	2.72652
5.3237	5.71403	7.07826	2.73873
4.76634	6.75575	6.25369	2.68824
5.84475	5.37559	7.35384	2.59892
5.67838	5.33038	8.23689	2.72735
6.24564	6.38436	8.92649	2.65694
5.82799	7.60488	6.1214	2.64611
4.81254	6.70363	7.77461	2.62604
4.99149	7.11447	4.26794	2.72915
5.30646	8.17603	2.65015	2.72719
6.59725	7.03737	5.0288	2.7388
5.65517	5.49084	6.55477	2.78141
4.70544	5.92919	8.4754	2.72523
5.59106	5.48169	8.17953	2.71746
5.78268	5.70008	6.96349	2.7679
4.22417	5.21561	9.704	2.69176
5.20971	4.73131	7.59195	2.75817
5.31245	4.73423	10.083	2.73076
4.9358	5.76932	8.81076	2.66835
4.29215	7.22178	8.39783	2.73428
6.84585	5.72848	6.89671	2.75619
5.82804	5.74378	7.20631	2.63199
5.0172	6.04861	5.98139	2.71876
5.47741	6.72539	6.31247	2.69149
4.53814	6.28325	7.42359	2.83765
5.13231	5.6551	6.59515	2.66692
5.27983	6.43731	7.28772	2.75465
5.18303	5.48865	5.58201	2.72024
5.11763	5.44152	5.05482	2.93329
6.07376	5.96174	5.35027	2.68259
5.85533	7.04464	7.40439	2.56527
5.02575	6.68104	8.21332	2.82724
4.91433	6.28131	7.8797	2.78799
5.13487	5.23757	8.23854	2.63884
5.32156	6.81338	6.65752	2.65454
4.82356	6.2908	9.80984	2.70904
4.37293	6.56966	9.29975	2.54968
5.35934	5.75461	9.70569	2.57916
5.33352	5.87161	7.78361	2.6645
4.93714	5.53199	8.48156	2.64456
5.08545	5.59454	7.60208	2.67219
5.59408	5.76716	9.00046	2.75133
4.67327	5.74679	8.25045	2.76449
4.76428	4.85424	6.79088	2.81393
5.37959	5.45289	8.13764	2.8211
5.30724	5.6075	7.30476	4.3418
6.03312	6.30433	8.06695	6.92077
5.29891	5.42355	8.91643	4.16677
6.27252	4.18857	8.32598	4.42974
5.44267	4.79082	8.3305	4.49094
7.17845	4.58268	10.1168	2.75372
6.61639	2.907	8.2504	2.68227
7.4481	4.4487	7.9471	2.79796
[truncated: 10,008 more rows]

## Sheet: Deactivation 1 R4 Position
-6.67709	-4.96581	-2.9491	-1.04073
-6.68964	-5.33073	-2.92545	-1.19546
-7.16764	-4.77746	-2.5829	-1.03327
-6.54818	-4.90818	-2.59673	-0.92054
-6.7169	-4.41071	-2.98563	-0.87236
-6.76	-4.79819	-2.72327	-1.364
-6.87272	-4.39381	-2.36382	-1.44746
-7.41291	-4.52255	-2.55019	-1.02637
-6.29163	-4.50237	-2.62365	-0.945992
-6.62309	-4.90637	-2.85182	-1.20546
-7.02364	-4.39146	-3.06946	-0.7491
-6.79726	-4.48328	-2.64745	-1.06017
-7.50382	-4.65928	-3.00655	-1.34946
-7.11163	-4.40546	-3.01254	-0.902908
-6.54308	-4.40746	-3.22199	-1.79855
-7.01182	-4.51963	-2.62836	-0.99054
-7.36109	-4.56	-3.00308	-1.09655
-6.64382	-4.46583	-2.90618	-1.18037
-7.24673	-4.28909	-2.46782	-1.28127
-7.67455	-5.05435	-2.63909	-1.23073
-7.27456	-5.07983	-3.03436	-0.69873
-6.87691	-4.77528	-2.55982	-1.20564
-7.4691	-4.42073	-2.35673	-1.33817
-6.91854	-4.40309	-2.38727	-1.02328
-7.50546	-4.46254	-2.90309	-0.895813
-7.63982	-4.33163	-3.11036	-0.737083
-6.956	-4.2891	-2.37399	-1.00746
-7.39328	-4.29546	-2.78109	-0.51091
-7.47345	-4.43145	-2.69963	-0.747635
-7.56419	-4.19109	-2.78745	-1.09363
-7.2509	-4.43073	-2.77255	-1.01945
-7.06963	-4.98854	-2.85927	-1.08035
-7.09746	-4.54581	-2.89018	-0.878365
-7.04364	-4.59818	-3.23127	-0.866547
-7.23291	-5.02708	-3.26127	-0.51236
-6.60801	-5.29108	-2.9611	-0.989632
-7.23873	-4.64726	-3.28128	-0.860359
-6.59	-4.7329	-3.59892	-1.20526
-6.91091	-4.37199	-3.15436	-0.764175
-8.036	-4.23273	-3.16055	-1.01674
-7.30964	-4.16455	-2.80819	-1.37563
-6.91708	-4.87618	-2.86819	-1.19145
-6.91946	-3.89219	-2.9749	-1.71527
-6.75182	-3.7989	-3.11237	-1.79926
-6.51691	-4.19328	-2.85418	-1.434
-7.272	-3.80982	-3.55618	-1.24364
-6.58982	-4.05455	-3.08437	-1.27964
-7.53691	-4.60618	-3.12182	-1.50981
-7.5018	-4.37126	-3.11691	-1.07927
-7.14527	-4.52746	-3.31309	-1.30108
-7.29854	-4.26673	-2.73129	-1.02437
-7.07436	-4.61018	-2.91109	-1.20583
-7.158	-4.41381	-2.85181	-1.48491
-7.21928	-4.62836	-3.48691	-1.58729
-6.81982	-4.54219	-3.37473	-1.11818
-7.29837	-4.50001	-2.45019	-1.01091
-7.73344	-5.12582	-3.04619	-1.04856
-6.97073	-4.70692	-2.53001	-1.43473
-6.58164	-4.56455	-3.25364	-1.11491
-6.33746	-4.72182	-2.95072	-1.53455
-6.39964	-4.69164	-3.00874	-1.44435
-6.66655	-4.59635	-2.41328	-1.73292
-7.1991	-4.58018	-2.85109	-1.326
-7.66673	-4.87273	-2.46747	-1.20328
-7.43199	-4.56417	-2.85055	-1.03182
-7.68219	-4.77964	-2.28637	-1.56728
-7.16382	-4.43855	-2.744	-1.52673
-7.18909	-4.31217	-2.54836	-1.05436
-6.63018	-4.57219	-2.57872	-1.24728
-6.57509	-4.79728	-2.56783	-1.19782
-6.76236	-5.01273	-2.96837	-1.69891
-6.50709	-5.66782	-2.75	-1.19327
-6.25873	-4.99272	-3.04436	-1.30309
-6.59109	-4.55656	-2.96091	-0.856178
-6.11418	-4.5269	-2.538	-1.46127
-7.41346	-5.05383	-3.07327	-1.79836
-7.13273	-5.31217	-3.61218	-1.56435
-6.91692	-5.01345	-2.82236	-1.43291
-6.87527	-4.44855	-3.15	-1.67873
-7.09491	-4.63526	-3.70672	-1.52583
-6.32236	-4.37218	-2.47891	-1.33981
-6.52	-4.65363	-3.35308	-1.22565
-6.34581	-4.43783	-2.8169	-1.48164
-7.11655	-4.84927	-3.11781	-1.3329
-6.35619	-4.26946	-3.43947	-1.27781
-7.13163	-4.25201	-3.092	-1.4889
-7.18583	-4.39073	-3.13981	-1.30692
-7.11855	-4.60109	-3.31545	-1.48691
-6.86855	-4.46981	-2.76617	-1.20654
-7.30745	-4.27127	-2.99345	-1.32745
-6.61473	-4.40346	-2.99018	-1.12254
-6.85273	-4.08635	-3.06054	-1.722
-6.99272	-4.476	-2.76382	-1.30745
-6.78618	-3.95891	-3.30054	-0.977455
-7.22236	-4.44017	-2.11472	-1.46636
-6.72891	-4.92273	-2.68691	-0.893097
-7.03909	-4.13092	-2.67873	-1.22854
-7.34673	-4.52473	-3.16727	-1.35691
-6.76218	-4.67526	-3.25526	-1.41382
-6.71909	-4.42109	-3.33674	-1.41219
-7.07291	-3.99655	-2.90855	-1.38037
-7.13436	-4.952	-2.77217	-1.16199
-7.44273	-4.62654	-3.00655	-0.83654
-6.82982	-4.95036	-2.576	-1.47437
-6.87727	-4.89764	-2.71255	-1.24073
-7.0671	-4.85582	-3.11909	-1.10654
-6.36036	-5.33891	-2.89381	-0.97673
-6.83709	-4.26054	-2.96127	-1.13146
-6.38473	-5.12145	-2.90546	-1.34927
-6.52145	-5.30637	-2.59145	-0.939278
-6.42091	-5.10291	-3.12055	-1.1011
-7.32072	-4.93745	-2.59309	-0.829826
-7.61873	-4.79164	-2.62963	-0.8311
-7.17509	-5.34745	-2.71618	-0.912354
-7.38127	-5.17092	-2.69672	-0.797997
-6.46509	-5.33982	-2.63165	-0.722549
-6.53728	-4.66963	-2.73618	-1.09055
-7.02164	-4.99709	-2.96673	-1.0269
-6.998	-4.42364	-2.41563	-1.39891
-6.74109	-4.09873	-2.3269	-0.940529
-7.26654	-4.11382	-2.97363	-1.15091
-7.57618	-4.55509	-2.63599	-1.03418
-6.82872	-4.48601	-2.49745	-1.20309
-7.34491	-4.58437	-3.2071	-1.24927
-7.14199	-4.99636	-2.45055	-1.70509
-7.41801	-5.00363	-2.78764	-1.15891
-7.45127	-5.65982	-2.95764	-1.368
-7.11436	-5.1231	-2.80399	-1.37401
-6.15672	-5.86436	-2.43763	-1.13163
-7.04781	-5.48363	-2.69255	-1.22746
-6.44873	-5.37891	-2.11164	-1.26672
-7.48908	-5.47636	-2.102	-1.32745
-6.83038	-5.37636	-2.98928	-1.00256
-7.30854	-5.0209	-2.34818	-0.898186
-6.95127	-4.95727	-2.44091	-1.19527
-6.926	-5.35728	-2.87145	-1.89491
-7.45891	-4.93254	-2.79927	-1.3429
-6.52999	-5.64964	-2.28182	-1.02291
-6.55636	-5.25927	-2.434	-1.47709
-7.07109	-5.28382	-2.7409	-1.10436
-6.03291	-5.40927	-2.42783	-1.32728
-6.84946	-5.59109	-2.89819	-1.30017
-5.79763	-4.85509	-2.64746	-0.687263
-6.39236	-5.7429	-2.72984	-0.524178
-6.3511	-4.62182	-1.99564	-1.02491
-6.23381	-5.3331	-2.68272	-1.20273
-6.94655	-5.64854	-2.74381	-0.62545
-6.56763	-5.29546	-2.87164	-0.979088
-6.60017	-5.216	-2.70236	-0.864914
-7.23472	-5.19509	-3.064	-1.48055
-6.96	-5.52037	-3.25672	-0.800362
-7.18527	-6.27455	-3.13382	-1.18582
-6.83746	-5.608	-2.75892	-1.12
-6.85727	-5.22	-3.23637	-1.40837
-6.71182	-5.30182	-2.37054	-1.27309
-6.75056	-4.81927	-2.7889	-1.39218
-6.82691	-4.65237	-2.44909	-0.88073
-6.94182	-5.30219	-3.17091	-1.10674
-6.46764	-4.76182	-2.9389	-1.04527
-6.56946	-5.09563	-2.67128	-1.15145
-6.47782	-4.91164	-2.32035	-1.27582
-6.60383	-4.93127	-2.77854	-1.43509
-6.66418	-4.87363	-3.01254	-1.52181
-6.83636	-4.91418	-2.57199	-1.6171
-6.84254	-4.82783	-3.27109	-1.26509
-7.22691	-4.83109	-2.72818	-1.31635
-6.95199	-4.4091	-2.54218	-0.935631
-7.16799	-4.90873	-3.15491	-1.14036
-6.92673	-4.99472	-2.75109	-1.30363
-6.77	-4.37709	-2.57454	-1.24363
-6.38927	-4.93345	-2.43617	-1.05
-6.30219	-4.51273	-2.55945	-1.14454
-6.13819	-5.65255	-2.42744	-1.46127
-5.52855	-4.89855	-2.80092	-1.25327
-6.56036	-4.79581	-2.52855	-1.46309
-6.27727	-4.1929	-2.844	-1.64691
-5.71654	-4.48237	-2.87946	-1.80728
-7.45127	-4.43819	-2.67127	-1.272
-6.90583	-4.93092	-2.51091	-1.53874
-6.68254	-4.53727	-2.49781	-0.660004
-7.01454	-4.286	-2.52582	-0.918175
-6.32291	-5.20419	-3.09146	-0.538544
-7.1131	-4.42255	-3.008	-0.735275
-7.10218	-4.68091	-2.51764	-0.810722
-7.05055	-4.59727	-2.80181	-0.917641
-6.46928	-4.79673	-2.82018	-1.33037
-7.01709	-4.87309	-3.44727	-0.770905
-6.62109	-4.08963	-3.14799	-0.994545
-6.92691	-5.38109	-2.63219	-0.378906
-7.15799	-4.81237	-2.69691	-0.847992
-6.80437	-4.47618	-2.41727	-1.20872
-6.97109	-4.65146	-2.30763	-0.774536
-7.33327	-4.60982	-2.62763	-0.787827
-6.56455	-4.96037	-2.11855	-0.711098
-6.40982	-4.88745	-2.34109	-0.840004
-6.8689	-4.95727	-2.80982	-0.366547
-6.5311	-4.99654	-1.92055	-0.821823
-6.96891	-5.03345	-3.28019	-1.19873
-7.26435	-5.35728	-2.80038	-0.497269
-6.96527	-4.69745	-2.20545	-1.23419
-6.37963	-4.55272	-2.64163	-1.13637
-7.60146	-4.44964	-2.43308	-1.11636
-6.99619	-4.13383	-2.52473	-0.920174
-6.46436	-4.60528	-2.80109	-0.901825
-6.10363	-4.34254	-2.41073	-1.08708
-7.27309	-4.31273	-2.19237	-0.920547
-7.64763	-4.57946	-2.49945	-0.981819
-7.49672	-5.30237	-2.84837	-0.695091
-6.03709	-5.35018	-2.56982	-0.438736
-6.88819	-4.55109	-2.47673	-0.781273
-6.98655	-4.69509	-2.87691	-1.05
-7.06601	-4.24727	-3.01	-0.712555
-6.13964	-4.55328	-2.86873	-0.981995
-6.82164	-4.3331	-2.99181	-1.06999
-6.41564	-4.40109	-3.45072	-0.306541
-6.74199	-4.62309	-3.518	-1.20782
-6.76855	-3.81928	-3.462	-0.954903
-7.13692	-4.02381	-3.37727	-0.670906
-7.11672	-4.28582	-3.39255	-0.743103
-6.48672	-4.93237	-3.30073	-0.780914
-6.83546	-4.55328	-3.18709	-0.559631
-6.06618	-4.14437	-3.16363	-1.28927
-6.79382	-4.2691	-3.01418	-0.350182
-6.73327	-3.98164	-3.1189	-0.707626
-6.35727	-3.668	-3.29691	-0.676552
-7.306	-3.97127	-3.14799	-0.920372
-6.39582	-4.26201	-2.64455	-0.742004
-6.33037	-4.64146	-2.73944	-0.516357
-6.16599	-4.60745	-3.5031	-0.777634
-7.05236	-4.41055	-3.41	-1.25436
-6.17164	-4.05782	-3.64092	-0.707092
-6.15892	-4.306	-3.35291	-0.553093
-6.65345	-4.81509	-3.63563	-0.988373
-6.27673	-4.87945	-3.24219	-0.837631
-5.97763	-4.77563	-3.23437	-0.774185
-6.78091	-4.60255	-3.56383	-1.24364
-6.374	-4.39854	-3.43509	-0.819817
-7.07055	-4.63582	-3.648	-1.14729
-6.57073	-4.35054	-3.02618	-0.87146
-6.78708	-4.15163	-4.17127	-0.942352
-6.45927	-4.43382	-3.48945	-0.92836
-6.79145	-4.03436	-3.45491	-1.05946
-6.02492	-5.08837	-3.46891	-0.987457
-7.30437	-4.9298	-3.44727	-1.02801
-6.65128	-4.94218	-3.49091	-0.786186
-6.85873	-4.47563	-3.35545	-0.728188
-6.88164	-4.94892	-3.69727	-1.12309
-7.03436	-4.65255	-3.26817	-1.01655
-7.14655	-4.7989	-2.91454	-0.914177
-6.22855	-4.95036	-3.40509	-0.789459
-6.35781	-4.89617	-3.00472	-0.72673
-7.18637	-5.04163	-3.27728	-0.930367
-6.27546	-4.38764	-3.00782	-0.820366
-6.14346	-4.60073	-3.224	-0.894554
-6.51928	-5.04055	-3.46146	-1.20909
-6.86909	-5.03236	-3.24418	-1.66455
-7.10381	-4.43419	-3.94019	-1.33746
-6.394	-4.14346	-3.1	-1.00309
-6.65346	-3.97254	-3.45073	-0.874916
-6.49491	-4.16637	-3.65946	-0.711823
-7.57109	-4.66418	-2.89128	-1.58146
-7.37764	-4.25018	-3.26637	-0.960175
-6.93128	-4.69018	-3.45837	-0.889999
-8.08291	-4.09273	-3.28835	-0.961098
-6.87091	-4.8629	-3.35127	-1.44836
-6.82055	-3.908	-2.94563	-1.25964
-7.19745	-4.538	-3.63273	-1.5678
-6.67109	-4.49255	-3.37491	-1.47908
-6.96782	-4.35527	-3.58218	-0.747269
-6.97255	-4.24564	-3.33092	-1.11418
-6.44201	-4.30327	-3.91544	-0.863083
-5.39054	-3.99654	-3.77728	-1.88018
-6.4791	-4.10801	-3.85	-1.71909
-6.27146	-4.15436	-3.53854	-0.928009
-5.70654	-4.75072	-3.36055	-0.903816
-6.61181	-5.12582	-3.75091	-1.30946
-6.25417	-4.15091	-3.62073	-1.34382
-6.21563	-4.19946	-3.49381	-1.50381
-6.81255	-4.44599	-3.58964	-1.75563
-6.94836	-4.02055	-3.88235	-1.4771
-6.84236	-4.00182	-3.29926	-1.12037
-6.48709	-4.63164	-3.85709	-1.42601
-6.99036	-4.78291	-3.40563	-1.40381
-7.37654	-3.90855	-3.79582	-1.45509
-6.5	-3.95055	-3.21709	-0.609642
-6.58818	-3.84473	-2.672	-0.545456
-6.68145	-3.85036	-3.82672	-0.890732
-6.30854	-4.52473	-3.67509	-1.08527
-6.41745	-3.91	-3.55437	-1.16527
-6.818	-5.17383	-3.77419	-1.51855
-7.03473	-5.14581	-3.78328	-1.31182
-7.06545	-4.83109	-4.07563	-1.37637
-6.46599	-5.34146	-3.44946	-0.952553
-6.29508	-4.50782	-3.85946	-1.10455
-6.90746	-4.23381	-3.74892	-1.18181
-6.84782	-4.53527	-3.47945	-1.80182
-7.582	-4.60564	-3.37255	-1.17073
-7.394	-4.95437	-3.46236	-1.62346
-7.10527	-4.75927	-2.94582	-1.26982
-6.24274	-4.64764	-3.54364	-1.50401
-6.18764	-4.79836	-3.60581	-1.29092
-6.93401	-4.84364	-3.88018	-1.66653
-6.00073	-4.44745	-3.998	-1.59365
-6.96127	-4.614	-3.63745	-1.95328
-6.79399	-4.39892	-4.23781	-0.927818
-7.12981	-4.91692	-3.80291	-1.50673
-6.93763	-4.8811	-3.43581	-1.30491
-7.06364	-4.62728	-3.89528	-1.59908
-6.77146	-4.83109	-4.03236	-1.55146
-6.99946	-4.67909	-4.07291	-1.06091
-6.99546	-4.14982	-4.20401	-1.25909
-7.32673	-4.57382	-4.44854	-1.92107
-6.63491	-4.33582	-4.06201	-1.16418
-6.73835	-4.85454	-3.6811	-1.67873
-6.49818	-4.46873	-3.88565	-1.394
-6.71964	-4.46327	-3.91764	-1.28454
-6.63909	-4.926	-4.07145	-1.31691
-6.61546	-4.53218	-4.05527	-1.14508
-7.412	-4.26618	-4.21818	-1.33546
-7.48946	-4.63018	-3.73582	-1.24382
-6.93419	-4.95291	-4.086	-1.88854
-6.63382	-4.56672	-3.93764	-1.604
-6.78508	-4.36818	-3.69346	-1.09692
-6.53509	-4.172	-3.83709	-1.34527
-7.19765	-4.14944	-3.6509	-1.57964
-7.53401	-4.72563	-3.1331	-1.13419
-6.78999	-3.91091	-3.74673	-1.31691
-6.66255	-3.95764	-3.57454	-1.70635
-7.55401	-4.48982	-3.52873	-1.59345
-6.75837	-4.43473	-3.77617	-1.41126
-7.222	-4.03455	-4.35329	-1.62491
-6.72764	-3.59127	-4.09346	-1.18927
-6.82745	-4.06055	-4.07655	-1.36019
-6.30508	-4.12236	-3.67763	-1.344
-6.56128	-4.89964	-3.92418	-0.870178
-6.95873	-4.6	-3.86599	-1.35728
-6.63073	-4.45473	-3.86819	-0.953453
-5.97418	-4.03745	-4.0349	-0.585823
-6.57909	-4.2569	-3.38583	-1.77526
-6.198	-3.75762	-3.87364	-1.35873
-7.14981	-4.33564	-3.95891	-1.47891
-6.92781	-4.26292	-3.34035	-0.984901
-6.78763	-4.03165	-3.24801	-1.10891
-6.972	-3.65473	-3.47018	-1.112
-7.10309	-4.07272	-3.17654	-1.34818
-7.35163	-3.70835	-3.43145	-1.18272
-7.99236	-4.40965	-2.87963	-1.23037
-7.75854	-4.38091	-4.05709	-1.60709
-7.1291	-4.18182	-4.03728	-1.246
-7.09308	-4.13856	-3.66108	-1.18491
-6.57564	-4.76019	-3.43217	-1.35891
-6.42546	-4.26782	-3.72527	-1.2291
-7.14982	-3.94072	-3.66654	-1.21545
-6.48563	-5.07927	-3.67818	-1.36763
-6.23491	-4.38855	-3.25491	-1.69382
-6.91036	-3.94618	-3.71455	-1.65965
-6.80001	-4.12309	-3.47381	-1.28419
-6.96364	-4.25	-3.61563	-1.2051
-6.68655	-3.56563	-3.35672	-1.28363
-7.23891	-4.48454	-3.22655	-1.63345
-7.00781	-4.04491	-3.67364	-1.77872
-6.31637	-4.15	-3.40891	-1.55492
-6.93327	-4.002	-3.16091	-1.4409
-6.51545	-4.02182	-3.17236	-1.30274
-6.11599	-3.95892	-2.7131	-1.64072
-6.41546	-4.54691	-2.96655	-1.25491
-6.99254	-3.63472	-3.21017	-1.78217
-6.49255	-3.55545	-3.48691	-1.22054
-7.03692	-3.90054	-3.43709	-0.990898
-6.70727	-4.00763	-3.57636	-1.14328
-7.04545	-3.86946	-3.53764	-0.969452
-7.88109	-4.13526	-3.71727	-1.59418
-7.14291	-4.04709	-4.20599	-1.08637
-6.93255	-3.65382	-3.60545	-0.756363
-6.49109	-3.65109	-3.97218	-1.13129
-6.51036	-3.40455	-3.59145	-1.76308
-6.33254	-4.02382	-3.65419	-1.32163
-6.70873	-3.33946	-3.26399	-0.909996
-7.15964	-4.08964	-4.01291	-1.45473
-6.62455	-3.68491	-3.22454	-1.40454
-7.118	-3.71164	-3.352	-1.12401
-7.38072	-4.1529	-3.49437	-1.03783
-7.12182	-4.28382	-3.49127	-1.68982
-7.09946	-4.00728	-3.68472	-0.879631
-6.36509	-4.25236	-3.76891	-2.05801
-7.07691	-3.96491	-3.97054	-1.61945
-7.51399	-3.89655	-3.72073	-1.59308
-7.46381	-4.07982	-3.57873	-1.61363
-6.67491	-3.59946	-3.50146	-1.78001
-7.0631	-3.35782	-3.45509	-1.51089
-7.44164	-4.18746	-3.49528	-1.53054
-7.264	-3.7711	-3.188	-1.21564
-6.86345	-3.576	-3.62581	-1.51418
-7.23855	-3.35637	-3.6609	-1.72472
-6.87746	-3.38328	-3.00018	-1.87182
-6.92146	-4.03091	-3.54346	-1.78272
-6.54218	-3.81199	-3.718	-1.76036
-6.45527	-3.30527	-3.72418	-1.69637
-6.63636	-3.8611	-3.40674	-1.68874
-7.20237	-3.61945	-3.46564	-1.53855
-6.42072	-3.95218	-3.97327	-1.56927
-7.46218	-3.41709	-3.60073	-1.61163
-6.36636	-3.98836	-3.95983	-1.52728
-6.82581	-3.96782	-3.89073	-1.6111
-6.50563	-3.6089	-3.64273	-1.884
-6.67529	-3.57491	-3.54436	-1.81328
-6.95309	-3.18927	-3.60527	-1.82891
-6.85909	-4.41856	-3.37019	-2.43581
-5.64418	-3.73801	-4.31782	-1.99454
-6.11819	-4.10744	-3.68346	-1.84726
-6.30873	-4.63709	-3.09999	-1.68926
-6.78418	-3.84527	-3.43764	-1.30691
-6.49982	-4.27437	-3.29836	-1.47855
-6.73927	-4.15	-3.89218	-1.554
-6.38255	-4.50145	-3.79581	-1.89128
-6.76218	-4.39399	-3.57182	-1.68964
-6.64036	-4.47036	-3.26146	-2.09074
-7.08309	-4.59945	-3.87127	-1.37709
-6.59891	-4.58763	-3.68074	-1.86092
-6.24164	-4.36182	-3.53127	-1.58927
-6.16345	-4.48182	-2.95509	-1.85126
-6.52583	-4.30038	-3.46255	-1.65108
-7.07473	-4.00872	-3.58273	-1.55182
-7.43255	-3.71564	-3.20946	-1.61726
-7.18546	-4.10782	-3.42854	-1.52309
-7.54144	-3.8371	-3.28001	-1.50055
-6.06108	-4.35091	-3.35165	-1.64236
-6.18819	-3.66254	-3.71109	-1.32381
-5.85418	-4.12563	-3.58037	-1.96983
-6.29456	-4.37146	-3.40182	-1.93763
-7.01874	-3.85981	-3.22127	-1.16435
-5.90618	-4.118	-3.29891	-1.60437
-6.30037	-3.96709	-3.228	-1.55363
-6.5629	-3.84383	-3.31001	-1.51619
-6.64145	-3.75401	-3.42073	-1.10419
-6.48365	-3.78292	-3.25909	-1.67854
-6.66036	-3.58782	-3.73074	-1.32565
-6.20454	-3.8009	-3.22164	-1.46436
-6.19327	-4.24763	-2.91745	-1.62764
-6.76781	-3.90618	-3.60672	-1.2209
-6.62836	-2.78127	-3.55418	-1.35309
-6.82437	-3.97164	-3.75018	-1.77254
-6.22199	-3.3451	-2.98946	-1.60691
-5.89545	-3.916	-3.33709	-1.88818
-6.6389	-3.52636	-3.79345	-1.56856
-6.45837	-3.7989	-3.25581	-1.22838
-6.58836	-3.78891	-3.98218	-1.90073
-7.33363	-3.74637	-3.84764	-1.33037
-7.08709	-3.64963	-3.37928	-1.56345
-6.49473	-3.61546	-3.57473	-1.79472
-6.88873	-3.68527	-3.47164	-1.908
-6.06219	-3.14236	-3.53164	-1.26218
-6.19327	-3.96418	-3.24564	-1.3811
-7.10018	-3.46509	-3.54546	-1.76328
-6.40873	-3.41109	-3.03419	-2.10417
-6.90582	-4.11055	-3.22437	-1.67892
-6.61345	-3.94255	-3.15983	-1.82146
-6.96182	-4.37528	-2.91164	-2.2471
-7.65582	-4.07509	-3.29037	-1.60382
-6.55291	-3.86818	-3.16709	-1.6389
-6.07182	-3.70127	-3.10709	-1.7011
-6.45799	-3.71673	-3.26017	-1.3669
-6.76927	-3.55219	-3.47619	-1.77564
-6.48527	-4.10419	-3.43691	-1.54928
-5.75854	-4.36582	-3.85217	-1.49908
-6.42091	-4.30672	-3.26818	-1.54691
-5.85472	-3.89764	-3.21437	-1.4789
-6.85127	-3.6729	-3.28236	-1.18001
-5.80399	-4.05164	-3.21673	-1.36765
-5.75201	-3.71346	-3.50182	-1.52545
-6.16236	-4.2091	-3.364	-1.82671
-6.182	-3.55181	-3.35491	-1.22509
-5.78601	-4.2431	-3.64636	-1.35691
-5.992	-4.17909	-3.44582	-1.69199
-5.43528	-3.18072	-3.72417	-1.52528
-6.20146	-3.4911	-2.96455	-1.29455
-5.94145	-3.02254	-3.66236	-1.64128
-6.02782	-3.27181	-3.5069	-1.92073
-5.58055	-3.05654	-3.61728	-1.48363
-6.67709	-2.81382	-3.48219	-2.07655
-5.71691	-3.29074	-3.45892	-1.69509
-6.424	-3.50764	-4.23327	-1.58219
-5.33144	-3.05383	-3.57055	-2.15654
-6.21946	-2.85801	-4.27164	-1.28636
-5.55782	-3.81363	-3.66963	-1.40617
-6.10528	-3.64419	-4.34183	-1.81327
-5.80309	-3.10237	-3.778	-1.9271
-5.73927	-3.2091	-4.16546	-1.77019
-5.35255	-3.36163	-3.85618	-1.70982
-5.67162	-3.318	-3.94199	-1.764
-5.87581	-3.09293	-3.76291	-1.58401
-5.79164	-3.31091	-3.38654	-1.84946
-6	-3.44763	-3.98001	-2.04456
-7.12982	-3.62037	-4.12582	-1.81528
-6.32782	-3.72055	-3.87127	-2.11783
-6.05728	-3.41273	-3.52619	-1.99018
-5.84127	-3.14182	-3.94455	-1.94563
-6.84545	-3.02872	-4.12054	-2.092
-6.67346	-3.79653	-4.20672	-2.21292
-6.34037	-3.93309	-3.72636	-2.39764
-5.83801	-4.03636	-3.43217	-2.14183
-6.05146	-3.96764	-3.3851	-1.99564
-6.31181	-3.64474	-3.68146	-2.32527
-6.15728	-3.84345	-3.25602	-1.70544
-5.95273	-3.976	-3.38346	-2.06546
-6.09655	-4.02891	-3.5569	-1.63637
-6.75455	-3.688	-3.65691	-1.99545
-5.95909	-4.05691	-3.62981	-1.99909
-6.23473	-3.798	-3.57035	-2.17381
-6.86799	-4.44745	-3.07473	-1.73418
-6.43401	-4.12237	-3.38254	-1.72
-5.89873	-3.51382	-4.07491	-1.8049
-6.15164	-4.26163	-3.70218	-1.74636
-6.2351	-4.22036	-3.89565	-1.76199
-5.89819	-3.45781	-3.54709	-1.51945
-6.51183	-3.23473	-3.54291	-1.75091
-5.95709	-3.43018	-3.77982	-1.97964
-6.48473	-3.30199	-3.86983	-1.79618
-6.33183	-3.604	-3.85162	-1.76237
-6.02491	-3.96983	-3.82345	-1.61874
-6.998	-3.28709	-3.66201	-1.81236
-6.54073	-3.61291	-3.12728	-1.50019
-6.218	-3.45728	-3.28092	-1.89344
-5.76055	-4.29328	-3.89128	-1.97781
-6.58327	-3.6869	-3.94691	-1.36127
-6.70127	-3.42127	-3.51964	-1.80273
-6.26036	-3.45419	-3.97984	-1.40382
-6.70599	-3.07018	-3.64382	-1.32655
-6.93654	-3.53254	-3.95092	-1.53418
-6.39073	-2.90581	-3.52364	-1.86873
-5.816	-3.6089	-3.936	-1.43617
-5.61201	-3.71564	-3.44036	-1.51345
-5.80745	-3.65236	-4.14363	-1.68655
-5.80346	-3.30709	-3.59945	-1.93946
-5.5431	-3.49981	-4.13365	-1.99764
-5.95618	-3.24654	-4.21654	-1.68036
-5.61455	-4.11182	-4.12836	-1.95672
-6.32691	-3.32346	-4.10637	-1.59437
-6.26292	-3.50709	-4.21963	-1.79345
-5.97237	-3.49074	-4.204	-1.48309
-6.04691	-3.76236	-4.38728	-1.87909
-5.95708	-3.17637	-3.90036	-1.54909
-6.44255	-3.81783	-3.58927	-1.53526
-6.77364	-4.01109	-3.89327	-2.02018
-6.51382	-3.67272	-4.07037	-1.97072
-6.77164	-3.83236	-4.16745	-1.94581
-6.45765	-2.48655	-3.932	-1.49036
-6.28782	-3.51836	-4.27363	-1.38346
-6.60255	-3.99527	-3.85073	-1.84835
-5.97145	-3.60091	-4.85328	-2.08565
-6.56055	-3.54308	-4.29508	-1.92418
-6.40146	-3.86182	-4.31601	-2.05727
-6.17473	-3.49273	-4.26	-2.26273
-6.256	-4.12127	-4.29254	-1.65636
-5.66127	-3.64473	-4.07672	-1.62745
-6.67364	-3.74546	-3.96673	-1.85981
-6.34982	-3.528	-4.36163	-1.51018
-5.88345	-4.18764	-3.86018	-1.82056
-6.47162	-3.5011	-3.606	-1.72782
-6.83618	-3.42291	-3.79982	-2.28327
-6.50019	-4.09055	-3.91891	-1.80363
-6.8751	-4.0471	-3.63619	-1.98726
-6.21127	-3.812	-3.83673	-1.56255
-6.41817	-4.07455	-4.5071	-1.20383
-6.68491	-4.40182	-4.22218	-1.59491
-6.66073	-3.31691	-3.66673	-1.85474
-6.39436	-3.58201	-3.366	-1.82273
-6.58636	-3.60709	-3.71944	-1.5571
-6.15437	-3.74454	-3.59782	-1.76526
-6.11873	-3.06001	-3.44618	-1.72836
-6.67546	-3.06637	-3.41528	-1.66273
-6.15108	-3.55672	-3.17619	-1.52636
-6.43037	-3.48655	-2.65981	-1.60509
-6.26982	-3.35181	-3.27145	-1.45528
-6.48491	-3.7289	-3.79417	-1.93217
-6.71546	-3.15818	-3.29837	-1.61818
-6.54764	-3.55183	-3.25417	-1.77654
-6.29055	-3.95854	-3.416	-1.67309
-6.14036	-3.25418	-3.40308	-1.43273
-5.678	-3.65345	-3.52745	-1.39799
-5.89272	-3.16147	-3.93856	-1.43764
-6.19437	-3.31873	-3.25781	-1.56965
-6.04037	-3.33018	-3.11655	-1.56672
-6.82837	-3.13073	-3.56765	-1.68201
-6.75818	-3.33147	-3.83673	-1.34818
-6.31072	-3.488	-3.82818	-1.92345
-6.52274	-2.96764	-3.71146	-1.49654
-6.48891	-3.20818	-3.92274	-1.63071
-6.04582	-3.09436	-4.03927	-1.35126
-6.05109	-3.31911	-3.9049	-1.55854
-5.86872	-3.56727	-3.33418	-1.45181
-6.18054	-3.83455	-3.80091	-1.52582
-6.10528	-3.39999	-3.93418	-1.46964
-6.21364	-3.54601	-4.58691	-1.86126
-6.40673	-2.94891	-3.91091	-1.91891
-5.88528	-3.40292	-4.12473	-1.64255
-6.53436	-3.65819	-4.44109	-1.30236
-5.644	-3.78418	-4.58709	-1.78963
-5.89181	-3.78291	-4.13782	-1.972
-5.79854	-3.29054	-4.624	-1.48854
-6.56273	-3.57491	-4.01218	-1.36928
-6.15199	-3.50018	-3.95491	-1.60273
-6.28764	-3.30345	-4.09691	-1.34472
-6.3409	-3.20329	-3.64545	-1.85654
-6.3111	-2.96017	-3.59563	-1.61181
-6.58037	-2.74073	-4.236	-1.60654
-6.16582	-3.07963	-3.90055	-1.24273
-6.19037	-3.5489	-3.90745	-1.59928
-6.28437	-3.6869	-4.42982	-1.02563
-6.29891	-3.34182	-4.12	-1.70454
-6.40728	-3.73637	-3.78346	-1.56673
-5.84236	-2.57927	-3.81618	-1.08273
-5.87745	-3.3389	-3.47018	-1.68781
-5.58873	-3.4709	-3.98092	-1.67818
-5.84	-3.52036	-3.42891	-1.39655
-5.892	-3.27345	-3.742	-1.47454
-6.17981	-3.95892	-4.00564	-1.50727
-6.00037	-3.49437	-3.66563	-1.78418
-5.70637	-3.60836	-3.45419	-1.31745
-5.73437	-3.09473	-3.95582	-1.50546
-5.82728	-3.21382	-3.20638	-1.67982
-5.41673	-3.434	-3.17709	-1.60073
-5.42345	-3.71509	-3.14001	-1.61255
-6.07909	-3.72727	-3.43364	-1.47618
-5.6469	-3.26147	-3.11909	-1.394
-5.84346	-3.19746	-3.42037	-1.77764
-6.16473	-3.61382	-3.29509	-1.76054
-6.03745	-3.49636	-3.79837	-1.25291
-6.11563	-2.82309	-3.84364	-1.27183
-6.31837	-2.81601	-3.02291	-1.65327
-5.60328	-2.89435	-3.3709	-1.06054
-5.82673	-2.84418	-3.02601	-1.28218
-5.47201	-3.74892	-2.85854	-1.01418
-6.44564	-3.3629	-2.42255	-1.52636
-5.58746	-3.1851	-2.83183	-1.71801
-5.61528	-4.056	-3.14256	-1.35581
-5.63145	-3.30037	-2.84055	-1.20381
-5.84891	-3.57455	-2.7169	-1.39291
-5.83655	-4.01872	-2.32655	-1.84927
-6.78182	-3.62908	-2.37218	-1.33199
-5.79018	-3.63473	-2.24692	-1.65764
-5.62073	-3.74345	-2.52946	-1.71853
-5.55564	-3.67799	-2.80927	-0.911629
-6.31273	-4.14601	-3.30346	-1.27309
-5.43964	-4.22509	-2.7858	-0.831093
-5.47001	-4.04836	-2.85873	-1.57618
-5.4729	-3.86382	-2.90144	-2.01346
-5.24037	-4.31654	-2.77346	-1.37309
-5.92146	-3.97109	-3.11673	-1.37145
-5.97981	-3.57037	-3.41418	-1.78783
-5.68619	-4.05235	-2.94454	-1.36982
-6.27145	-4.34708	-3.02492	-1.29637
-6.06417	-4.66128	-2.93273	-1.48274
-5.70747	-4.32346	-3.11673	-1.45291
-6.16837	-4.27673	-2.91782	-1.36254
-6.07691	-3.93073	-3.0251	-1.67436
-5.69164	-3.53582	-2.77091	-1.5011
-6.44654	-4.39418	-3.34491	-1.48601
-5.89346	-4.01727	-3.13818	-1.48563
-5.70364	-4.13218	-3.21072	-1.53946
-6.48618	-4.71219	-2.87272	-1.46745
-6.24891	-3.85618	-2.93819	-1.68654
-6.59145	-4.15782	-2.33163	-1.52691
-5.52	-4.20091	-2.798	-1.52491
-5.75091	-4.18038	-2.35436	-1.184
-5.76418	-4.37437	-2.68418	-1.25072
-5.78072	-4.21892	-3.10873	-1.87654
-6.00946	-4.066	-2.966	-1.43109
-5.856	-4.06799	-2.18018	-1.62782
-5.78854	-3.53091	-2.98382	-1.62328
-5.68945	-3.06908	-2.12963	-1.40147
-6.72892	-3.77072	-2.79945	-1.31473
-6.43455	-4.06673	-2.74763	-1.62199
-6.17036	-3.64799	-2.69927	-1.38618
-6.63727	-3.56055	-2.90145	-1.73108
-5.76055	-3.59781	-2.77892	-1.16727
-5.87727	-3.952	-2.63036	-1.58781
-6.26073	-4.09837	-2.652	-1.64545
-6.15091	-3.35182	-2.38746	-1.25309
-6.19782	-3.51617	-2.68872	-1.046
-5.93636	-3.53728	-2.12855	-1.40073
-5.80782	-3.27764	-2.84054	-1.42236
-6.48763	-3.88945	-2.58801	-1.29509
-5.95709	-3.73909	-2.02982	-1.18727
-6.786	-3.93855	-2.16182	-1.05546
-6.32964	-3.71999	-2.82854	-1.30473
-6.218	-3.81127	-3.14072	-1.436
-5.85436	-3.54363	-2.77546	-1.31963
-6.13309	-4.40546	-2.4749	-1.09473
-6.3229	-4.134	-2.15745	-1.41344
-6.04272	-3.94235	-2.41528	-1.46418
-5.81273	-3.45874	-2.39218	-0.85746
-6.47982	-3.31473	-1.79763	-1.64272
-6.43982	-3.88255	-2.80019	-0.974541
-6.35018	-3.86708	-2.34181	-1.5351
-6.88254	-3.85745	-2.04108	-1.37872
-5.9929	-3.58201	-1.93636	-1.07401
-5.86454	-4.11127	-2.01764	-1.35473
-6.60982	-4.19346	-2.07655	-1.36327
-6.35982	-4.20618	-2.66273	-1.32801
-6.2931	-4.08873	-2.30873	-1.53709
-6.41945	-3.64983	-2.28837	-0.875999
-6.38419	-4.08382	-2.38419	-1.70618
-6.27327	-4.19891	-2.21255	-0.999832
-6.31873	-3.82018	-2.484	-1.5389
-6.46	-3.73545	-2.34927	-1.20963
-6.48691	-4.03981	-2.96091	-1.6929
-6.45545	-3.97346	-2.32945	-1.71947
-6.456	-3.77709	-2.61127	-0.855095
-6.15782	-3.66382	-2.53545	-1.11473
-6.34309	-3.62018	-2.42236	-1.05818
-6.81982	-3.89873	-2.49999	-1.26799
-5.6969	-3.70436	-2.60763	-0.975266
-6.54964	-4.30456	-2.64745	-1.4431
-6.47218	-3.88728	-2.80419	-1.00455
-6.64055	-3.55692	-2.54872	-1.65746
-6.95454	-4.10072	-2.82365	-1.26727
-6.61946	-3.56673	-2.61963	-1.10892
-6.70219	-3.95855	-2.74964	-1.42146
-6.07473	-4.02071	-3.26909	-1.27927
-6.72417	-3.47491	-2.64436	-1.60618
-5.71109	-3.82072	-2.474	-1.502
-5.57055	-3.41528	-2.62546	-1.2111
-6.04473	-3.31891	-2.87181	-1.51146
-5.53127	-4.00964	-2.33182	-1.61473
-5.40873	-3.08982	-2.03201	-1.64581
-6.42727	-4.03709	-2.96181	-1.44872
-6.65582	-4.35146	-2.59091	-1.468
-6.71491	-3.56182	-3.00127	-1.69272
-6.1049	-3.91364	-2.3651	-1.81418
-6.53508	-4.62817	-3.08109	-1.758
-6.04291	-3.55691	-2.78854	-1.58636
-6.69399	-4.16073	-2.72437	-2.07909
-6.76928	-3.26891	-2.56763	-1.84855
-5.79763	-3.69073	-2.51018	-1.72091
-5.63327	-4.3429	-2.41309	-2.16182
-5.65527	-3.95692	-2.41563	-1.32019
-5.34364	-3.96728	-2.57527	-1.28509
-6.01836	-4.04292	-2.58908	-1.40855
-5.30563	-3.43147	-2.74074	-1.52836
-5.94529	-3.14837	-2.49418	-1.33836
-5.79326	-3.33328	-2.68927	-1.35892
-6.248	-3.19308	-2.12799	-1.30981
-6.51345	-3.45872	-2.66036	-1.82036
-6.28873	-2.91236	-2.24545	-1.45801
-6.47691	-3.3791	-2.68	-1.66927
-5.54854	-3.32509	-2.50873	-1.22725
-6.05054	-3.00328	-2.81927	-1.78926
-6.34654	-3.32908	-2.39563	-1.81873
-5.92636	-2.918	-2.68508	-1.95636
-6.02328	-2.69418	-2.88855	-2.05328
-6.69164	-3.39128	-2.49636	-2.18164
-6.29546	-3.3491	-2.72073	-1.65273
-6.05382	-3.76345	-2.97491	-1.66528
-6.56218	-3.87255	-2.99691	-1.25581
-6.16164	-3.43345	-3.25873	-1.53419
-6.31728	-3.064	-3.11419	-1.47872
-5.92073	-3.03709	-2.73619	-1.924
-6.16273	-3.136	-2.60364	-1.66109
-6.77417	-3.90054	-2.62873	-1.91746
-6.23636	-3.89091	-2.76963	-1.92636
-6.41836	-3.31509	-2.59492	-1.65419
-6.3111	-3.5249	-3.04782	-1.82491
-6.44783	-3.1291	-2.50219	-1.7991
-6.49581	-3.58345	-2.85854	-1.8731
-5.98181	-3.35891	-2.66945	-1.7282
-5.87856	-3.32546	-2.81437	-1.60926
-6.37782	-3.45181	-2.99418	-2.22691
-6.45692	-3.75563	-3.05836	-1.96145
-6.55255	-3.46037	-2.8751	-1.69345
-6.37381	-3.54091	-2.69054	-1.91618
-6.5829	-3.47363	-2.96272	-1.63819
-6.65873	-3.10346	-3.22018	-1.81454
-6.42526	-3.67599	-3.11855	-1.40363
-6.76418	-3.45855	-2.78819	-2.01327
-5.88146	-4.29981	-2.77273	-1.19473
-5.89455	-3.48818	-3.23182	-1.46217
-6.19709	-3.54455	-3.18564	-1.81272
-6.22709	-3.4698	-3.33473	-1.68563
-6.18836	-3.64946	-2.87981	-1.8091
-5.83601	-3.6	-3.16837	-1.94709
-6.40855	-3.70728	-3.342	-1.82709
-6.47763	-4.11382	-2.79873	-1.91854
-5.72672	-3.38509	-2.61745	-2.19836
-6.10308	-3.55655	-3.65309	-1.77145
-6.41454	-2.95401	-2.93709	-1.94836
-5.73036	-3.60146	-3.20818	-1.68818
-6.27799	-3.55054	-3.24565	-1.91454
-5.36491	-3.29182	-2.81036	-1.85709
-5.20527	-3.36327	-2.39437	-1.7249
-5.61964	-3.22255	-3.18364	-1.89745
-6.24963	-3.56146	-2.56327	-1.81526
-5.82671	-3.14018	-2.51855	-1.78509
-5.66872	-3.57037	-2.76182	-1.80982
-6.11454	-3.2391	-2.7709	-1.71983
-5.55709	-4.10146	-3.534	-2.11055
-5.52164	-3.62182	-3.53473	-2.06672
-6.21054	-3.55183	-3.33237	-1.77
-5.89037	-3.51091	-3.34418	-2.23437
-5.89473	-3.256	-2.934	-1.46892
-5.74437	-3.60691	-3.21636	-1.58236
-5.48182	-3.08818	-3.51655	-1.97363
-5.6731	-3.18746	-3.20582	-1.70108
-5.59345	-3.56981	-2.63274	-1.64436
-6.60328	-3.492	-2.79418	-2.00565
-6.34837	-3.57745	-3.31254	-2.13073
-6.43582	-3.642	-3.17964	-1.98127
-6.05437	-3.67382	-2.99745	-1.41236
-6.21346	-3.30237	-3.22	-1.70763
-6.68691	-4.05309	-2.85181	-1.88854
-5.74236	-3.38728	-3.83619	-2.04618
-6.50618	-3.11327	-3.55182	-1.10073
-6.75418	-3.53326	-2.91217	-1.42109
-5.86945	-3.80436	-2.76344	-1.704
-6.5589	-3.92109	-2.79508	-1.72092
-6.184	-4.06747	-2.81019	-1.366
-6.17891	-3.37745	-2.72563	-2.0529
-6.23909	-3.51854	-3.38673	-2.15055
-6.28836	-3.62673	-3.22018	-1.98201
-6.78999	-3.22382	-2.95327	-1.70927
-6.34746	-3.8651	-3.17163	-1.48891
-5.82527	-4.20128	-2.84419	-1.86182
-6.13236	-3.54709	-2.90909	-1.84327
-6.15891	-4.02673	-3.09309	-1.49728
-6.05109	-4.00091	-3.09927	-1.988
-6.50182	-4.04109	-2.93163	-1.63745
-6.27217	-4.05691	-2.35509	-2.20729
-5.84127	-3.86617	-2.61109	-2.0771
-6.79836	-3.53491	-2.53746	-2.18782
-7.13545	-3.93291	-2.43745	-2.00072
-6.018	-3.40254	-2.55418	-1.92745
-6.28945	-3.682	-2.64181	-1.56654
-6.21928	-4.83945	-2.51056	-1.81673
-6.03636	-4.31018	-2.70928	-1.91908
-6.342	-4.07873	-2.7431	-1.82272
-6.38728	-4.19401	-2.92435	-1.79491
-6.40364	-3.53054	-2.83782	-1.71401
-6.09837	-4.01381	-3.32364	-1.22164
-6.06873	-4.1029	-2.63509	-1.09563
-6.41054	-3.8391	-3.64946	-1.14272
-6.25509	-4.17291	-3.09001	-1.73382
-6.24328	-3.16473	-3.52419	-1.31799
-6.02017	-3.42727	-3.14617	-1.25019
-6.25617	-3.70982	-3.42072	-0.748543
-6.15401	-3.54236	-3.01453	-1.18237
-6.29473	-4.39072	-3.66946	-1.83146
-6.4529	-3.50272	-3.67727	-1.05254
-6.69873	-3.69473	-3.06818	-1.32254
-6.01037	-3.86835	-3.13509	-0.697823
-6.27909	-3.69218	-3.50254	-1.34746
-5.8651	-3.82418	-3.63799	-0.664726
-6.08818	-3.64364	-3.63873	-1.08636
-6.17654	-4.09036	-3.88036	-1.00291
-5.80709	-3.16273	-3.19491	-0.721634
-6.44001	-4.1229	-3.72182	-0.321815
-7.10001	-3.67982	-3.93619	-0.43055
-6.54346	-4.04874	-3.37326	-0.758179
-6.43673	-3.85891	-3.71491	-0.309448
-6.192	-4.154	-3.23328	-0.726364
-7.37254	-3.85709	-3.16909	-1.43674
-6.92346	-3.67364	-3.53782	-1.29327
-6.77745	-4.09618	-3.31618	-0.86927
-6.56345	-3.8418	-2.88345	-1.24692
-7.02673	-4.21837	-3.26218	-1.49091
-6.64709	-3.91745	-3.12054	-1.67036
-7.06218	-3.99799	-3.49001	-1.41328
-6.93819	-3.77654	-3.17946	-1.33037
-7.40817	-3.84308	-3.13855	-1.53129
-6.62072	-3.96455	-3.03436	-1.65346
-6.38454	-3.5531	-2.94964	-1.71691
-6.46054	-3.52908	-2.87854	-1.76891
-7.08619	-3.77782	-2.86764	-1.94637
-7.05727	-3.982	-3.58055	-1.31582
-6.70673	-3.89964	-2.786	-1.54345
-6.30364	-3.6629	-2.62437	-1.456
-6.368	-3.22927	-2.83454	-2.05327
-6.13909	-3.66109	-2.73219	-1.54346
-6.45417	-3.70854	-2.79163	-1.70946
-6.67418	-3.63291	-3.03928	-1.63583
-6.87799	-3.16818	-3.0211	-2.24673
-6.43727	-3.30965	-3.08127	-1.66909
-6.55255	-3.44981	-3.02637	-2.16656
-6.41218	-3.76582	-3.42892	-1.84344
-6.56727	-3.39036	-3.24619	-1.91782
-6.65399	-3.98891	-2.97038	-1.37891
-6.40055	-3.45383	-3.64	-1.44127
-6.03054	-3.63219	-3.29254	-1.15109
-6.99146	-4.00709	-3.48092	-1.73145
-6.46764	-3.728	-3.45581	-1.76181
-6.04727	-3.86781	-2.80891	-1.65909
-6.84182	-3.50072	-3.52145	-1.53945
-7.02419	-2.95618	-3.36273	-1.83636
-6.70782	-3.33401	-3.3011	-1.13473
-6.44072	-3.84673	-3.17764	-1.24055
-6.45945	-4.35236	-3.08399	-1.41508
-5.88691	-3.66055	-3.38781	-1.26672
-6.04782	-3.24182	-3.65345	-1.41182
-6.13037	-3.41219	-2.69055	-1.71236
-6.25745	-3.87363	-2.45528	-1.43436
-6.89527	-3.89635	-3.38382	-0.962357
-6.196	-3.92327	-3.34545	-1.25909
-6.50201	-3.91837	-3.21946	-1.46074
-6.79782	-3.91473	-2.91528	-0.968369
-6.15964	-4.16564	-3.21	-0.745079
-6.35364	-3.59964	-2.81873	-1.5451
-6.80673	-3.61654	-3.22308	-1.18181
-6.60546	-3.42654	-3.18745	-1.2971
-6.56891	-3.83219	-3.45382	-1.13783
-6.64818	-3.61236	-3.21473	-0.906372
-6.05799	-4.1449	-2.86363	-1.06073
-6.05455	-4.57782	-3.38127	-0.553268
-6.73855	-3.72691	-3.14964	-0.707817
-7.08982	-4.3411	-2.62672	-0.705276
-6.63328	-3.01109	-2.75219	-0.437462
-6.46546	-3.03472	-2.68672	-1.00564
-5.76128	-3.5929	-3.33182	-1.45274
-6.08328	-4.03944	-3.786	-1.03654
-6.51672	-3.87164	-3.33127	-0.705818
-6.34492	-3.97272	-3.5651	-1.14309
-6.44164	-3.85564	-3.39582	-0.976723
-7.06073	-3.82546	-3.48637	-1.27563
-6.962	-3.68	-3.61546	-0.507637
-6.13946	-4.41872	-3.40181	-1.17054
-6.14728	-3.80727	-3.72	-1.01727
-6.89363	-3.97763	-3.73873	-0.883827
-6.20691	-4.15327	-3.17891	-0.767815
-6.13182	-4.14254	-3.25763	-0.717461
-5.73491	-4.34037	-3.47127	-1.44328
-5.97746	-3.92218	-3.43436	-0.781273
-6.15981	-3.596	-3.06727	-0.677643
-6.76891	-4.06382	-3.3889	-0.361641
-6.24654	-3.75671	-3.23492	0.0590897
-6.59509	-3.50364	-3.27326	-0.799088
-6.43673	-3.80927	-2.802	-0.720001
-6.02	-4.23108	-2.78436	-0.505806
-5.73945	-4.29328	-3.17636	-0.722
-6.08891	-3.88874	-3.15201	-0.865265
-5.86146	-4.20437	-2.97509	-0.238548
-5.92982	-4.43309	-3.1691	-0.626175
-6.26617	-4.33619	-3.34563	-0.522003
-6.53181	-3.97437	-3.2549	-1.29745
-6.35509	-4.11091	-3.48328	-0.70018
-6.34327	-4.61455	-3.27073	-0.39872
-5.99091	-4.13509	-3.40145	-1.10291
-6.34018	-4.11091	-3.148	-0.301277
-5.60564	-3.37272	-3.302	-0.682915
-6.42218	-3.92455	-2.90309	-0.553825
-5.89563	-4.43691	-3.32891	-1.03873
-5.47163	-3.58946	-3.11873	-0.190361
-6.23764	-3.67436	-3.73038	-1.046
-6.06182	-3.84927	-3.43274	-0.565819
-5.57545	-3.61617	-3.27583	-0.928543
-6.33637	-3.54582	-3.61746	-0.544189
-6.068	-4.15273	-3.38981	-0.794174
-5.78091	-4.71818	-3.25418	-0.66819
-6.13636	-3.70564	-3.06764	-0.667267
-5.99983	-4.16273	-3.17963	-0.726181
-5.812	-3.77528	-3.16055	-0.597267
-5.91964	-3.88544	-3.09219	-0.588173
-5.87855	-3.95728	-3.19	-0.735641
-5.84927	-3.93346	-3.61746	-0.624184
-5.84982	-3.90872	-3.31273	-0.366913
-5.93255	-4.18036	-3.76018	-0.75927
-6.03164	-4.11455	-3.46455	-0.90818
-5.0211	-4.25164	-3.70037	-0.646545
-5.80054	-4.11618	-3.25309	-0.911819
-5.722	-4.18272	-3.32327	-0.769089
-5.36236	-4.21654	-3.588	-1.00654
-6.02764	-4.21164	-3.666	-0.817627
-6.23582	-4.17327	-3.26036	-0.862549
-6.11109	-3.47964	-3.5011	-1.08291
-6.72546	-3.98598	-3.11055	-0.998901
-5.98691	-3.87837	-3.15364	-0.94709
-5.77237	-3.76746	-2.56091	-0.362724
-5.44272	-3.59381	-3.55091	-0.900726
-5.94582	-3.784	-3.07964	-0.958542
-5.83709	-4.74691	-3.24218	-0.547462
-6.39909	-4.24654	-3.6329	-0.798172
-5.78109	-3.58419	-3.23091	-0.215996
-6.3051	-4.17146	-3.27819	-0.863281
-5.798	-3.81455	-3.01127	-0.932358
-6.42963	-3.7509	-2.96799	-0.79818
-5.95182	-3.66491	-2.84583	-0.859467
-6.14801	-3.42564	-3.12492	-0.995087
-5.63363	-3.31218	-2.90491	-0.827812
-5.50109	-3.53162	-3.31746	-0.551445
-6.04218	-4.19272	-3.29509	-1.05891
-6.12037	-4.13091	-3.092	-0.842911
-6.37854	-4.1609	-2.76036	-0.558182
-6.51655	-3.79273	-2.91309	-0.623825
-5.92382	-3.93436	-3.22145	-0.633644
-6.51128	-4.36619	-3.55618	-0.416542
-6.01581	-4.21928	-3.41964	-0.0789032
-5.29546	-4.42472	-3.09455	-0.815636
-5.55128	-4.17836	-3.13273	-0.317268
-5.91747	-3.9371	-3.11199	-0.462364
-5.89436	-3.91199	-3.15581	-0.670357
-6.29	-3.97546	-2.75673	-0.276909
-6.30219	-3.85182	-2.99818	-0.762177
-5.46945	-3.85345	-3.05128	-0.792183
-5.18127	-4.57545	-3.02982	-0.848175
-5.18036	-3.25709	-2.99418	-0.55201
-5.71346	-4.41273	-2.61782	-0.763466
-5.83909	-4.02072	-3.02873	-0.827454
-6.29636	-3.99545	-2.48746	-0.714188
-5.94363	-3.93199	-2.49055	-0.432907
-6.49764	-3.79926	-2.42436	-0.372726
-5.50418	-3.36254	-3.01127	-0.0600052
-6.322	-4.66037	-3.26563	-0.452904
-6.26891	-4.04091	-3.06909	-0.528732
-5.93582	-3.97436	-3.39944	-0.734184
-5.7449	-3.92999	-3.15182	-0.847466
-6.30528	-3.77163	-3.67727	-1.02201
-6.50236	-4.81601	-3.37928	-0.757088
-6.00947	-4.02564	-3.0329	-0.362366
-5.52928	-4.34	-2.69619	-0.946907
-5.48073	-4.01545	-3.16765	-0.574722
-5.91582	-4.30128	-2.82909	-0.465088
-6.32018	-3.93672	-3.72836	-1.03308
-6.03127	-3.01182	-3.30709	-1.06746
-6.17418	-3.66781	-3.19891	-0.777824
-5.85873	-3.91437	-3.30872	-0.593819
-5.89854	-3.37109	-3.38637	-0.73764
-6.01418	-3.61327	-3.04	-0.962189
-5.84364	-3.75236	-3.19127	-0.302727
-5.55965	-3.27618	-3.54964	-0.960899
-5.28055	-3.32127	-3.22273	-0.806732
-6.47855	-3.55546	-3.35799	-0.431633
-6.07545	-3.56274	-3.65746	-0.958176
-6.56965	-3.8811	-3.86182	-1.00219
-6.69273	-4.00854	-3.43527	-1.30873
-6.22728	-3.80074	-3.49472	-0.506546
-5.58109	-3.27873	-3.16744	-0.886917
-5.52292	-3.12983	-3.38545	-0.618538
-5.73563	-3.74854	-3.20892	-0.624542
-6.07618	-3.89455	-3.2771	-0.699997
-6.20618	-3.94036	-3.46854	-1.05836
-5.65346	-3.41055	-3.06673	-0.440903
-5.914	-3.43674	-3.27346	-0.569824
-5.6329	-3.72363	-2.98381	-0.744553
-5.47764	-2.95108	-3.08819	-0.800911
-5.80272	-3.67581	-3.40673	-0.746536
-6.056	-3.69218	-3.21873	-0.935638
-6.07546	-3.71835	-3.20655	-1.22345
-5.96599	-3.17236	-3.2169	-0.38327
-5.94981	-3.92873	-3.31946	-0.703636
-5.89018	-3.44345	-3.46746	-0.622551
-5.55455	-3.02728	-3.09872	-0.645454
-5.36201	-3.93963	-3.69273	-0.581444
-5.98346	-3.91764	-3.69491	-0.491638
-5.45964	-3.40656	-3.694	-0.630363
-5.77546	-3.70237	-3.05474	-1.33165
-5.57327	-3.68618	-3.50873	-0.409454
-5.12563	-3.17365	-3.23127	-0.553085
-5.17836	-3.22181	-3.43492	-0.761452
-5.27673	-3.55055	-3.12945	-0.764175
-5.94364	-3.52673	-3.39491	-0.763634
-5.42782	-2.95908	-3.43146	-0.377823
-4.98618	-3.48801	-3.44419	-0.764008
-5.39436	-4.40854	-3.05273	-0.873459
-5.10364	-3.64874	-3.46527	-0.790001
-5.28545	-4.01436	-3.52182	-0.807823
-5.71436	-3.53127	-3.75327	-0.862007
-5.786	-3.43927	-3.6011	-0.755638
-5.75145	-3.47528	-3.48817	-0.774368
-5.59872	-3.38345	-3.196	-0.691635
-6.05199	-3.57092	-3.26218	-0.736908
-5.31599	-3.52291	-3.31126	-0.906357
-5.08236	-3.45455	-3.60836	-0.382729
-5.26691	-3.40728	-3.78873	-0.38163
-5.29037	-3.35655	-3.91435	-1.1031
-5.64909	-3.93219	-3.7251	-0.407082
-5.10147	-3.61071	-3.69872	-0.898537
-5.10056	-3.26727	-3.71164	-0.70417
-5.58473	-3.68546	-3.50364	-1.02128
-5.5129	-3.19945	-3.36019	-0.596733
-5.3311	-3.28	-3.98019	-0.986374
-4.94799	-3.50491	-3.69909	-0.725266
-5.30309	-3.66418	-3.63928	-1.41673
-5.41674	-3.2909	-3.50618	-0.838547
-5.22291	-3.75418	-3.70073	-1.49509
-5.29564	-4.06291	-3.45473	-0.280907
-5.46419	-3.36873	-3.394	-0.676544
-5.4031	-4.05855	-3.44163	-0.92292
-5.54728	-3.43546	-3.28873	-0.897087
-4.88346	-3.49747	-3.11927	-0.949081
-5.58037	-3.63164	-3.14382	-1.26073
-5.614	-3.85473	-3.57127	-1.50018
-4.98473	-3.78564	-3.35055	-1.01146
-5.07799	-3.44164	-3.05363	-1.01818
-5.09747	-3.70946	-2.92326	-0.992363
-4.45581	-3.59909	-3.06692	-1.30418
-5.27401	-4.62836	-2.81873	-1.04655
-5.01237	-3.672	-2.71146	-0.953079
-4.62018	-3.60763	-2.95309	-1.17727
-4.75417	-4.02654	-3.038	-0.971092
-4.81292	-3.66727	-3.36837	-0.680916
-5.11145	-3.71437	-3.08909	-0.89473
-5.29855	-3.59836	-2.94763	-1.02999
-5.61182	-3.68437	-3.20873	-1.10419
-4.55727	-3.42837	-2.64745	-1.09601
-4.80819	-3.912	-2.68346	-1.402
-5.41436	-3.74636	-3.62145	-1.24854
-4.59055	-3.60944	-3.26509	-1.26783
-4.46782	-3.40309	-3.53545	-1.28945
-4.56328	-3.11054	-2.89364	-0.805283
-5.1189	-3.14981	-3.56418	-1.13383
-4.68237	-3.64491	-3.12072	-0.91346
-4.47527	-3.46474	-3.44928	-1.10492
-5.27181	-3.69855	-3.69418	-0.819275
-4.30727	-3.97382	-3.61509	-1.10201
-4.81363	-3.66073	-3.62981	-0.961998
-4.24127	-4.02654	-3.156	-1.19909
-5.01345	-4.008	-3.42127	-0.489815
-4.70982	-4.61128	-3.28309	-1.42382
-5.174	-3.50109	-3.59528	-1.28383
-4.52945	-3.8651	-3.62654	-1.172
-4.49855	-3.62527	-3.28619	-0.934906
-4.23873	-3.11292	-3.01309	-1.04745
-4.82746	-3.43618	-3.38055	-1.06545
-5.1	-3.52018	-3.19801	-0.831093
-4.23201	-3.58891	-3.30418	-1.05309
-4.10091	-3.52946	-3.02782	-1.19419
-5.00364	-3.68345	-2.91163	-1.01018
-4.84183	-3.78746	-3.22509	-1.33691
-4.36346	-3.32762	-3.652	-0.298912
-4.75581	-3.43145	-3.43	-0.706009
-4.43365	-3.69563	-3.2731	-1.18782
-4.40546	-3.672	-3.56982	-1.23437
-4.32782	-3.72309	-3.58636	-0.897812
-4.66654	-3.92964	-3.37855	-0.974907
-4.59619	-4.05963	-3.54765	-1.09309
-4.8878	-4.00036	-3.36964	-0.950188
-5.17146	-3.83891	-3.24636	-1.25509
-4.54236	-4.0249	-3.45672	-0.969826
-4.64509	-3.66254	-3.22127	-1.51801
-4.45872	-3.344	-3.57182	-1.12437
-4.612	-3.62273	-3.60218	-1.16365
-4.64472	-3.53272	-3.61964	-1.21582
-4.72073	-3.25873	-3.37091	-1.43564
-4.77328	-3.51382	-3.076	-1.244
-4.40382	-3.38818	-3.24873	-1.36781
-4.404	-3.81982	-3.42964	-1.48891
-4.06108	-4.17764	-3.47601	-1.00327
-4.92181	-3.74436	-3.62764	-1.34109
-3.91964	-4.4269	-3.74417	-1.48545
-3.91273	-4.38382	-3.55618	-1.41636
-4.92345	-3.72418	-3.51398	-1.70582
-4.58981	-3.94617	-3.55546	-1.40037
-3.62655	-4.76327	-3.53418	-1.52455
-4.08381	-4.08037	-3.548	-1.14381
-4.22836	-4.72437	-3.81473	-1.55292
-4.38763	-3.65891	-3.62673	-1.68291
-4.18709	-4.6489	-3.65291	-2.13727
-4.67492	-4.09435	-3.40345	-1.71055
-4.49873	-3.88782	-3.40563	-1.72164
-4.73291	-3.65491	-3.18073	-1.34854
-4.242	-4.06345	-3.39	-1.46581
-3.84891	-3.39346	-3.808	-1.74763
-4.43999	-4.28455	-3.38273	-1.19164
-3.94891	-3.53109	-2.89854	-1.10526
-3.91164	-4.36218	-3.42092	-1.30836
-4.66399	-4.49908	-3.07327	-1.78838
-4.19036	-3.25836	-3.27164	-1.39708
-4.63563	-3.6369	-3.75764	-1.12637
-3.67945	-3.36636	-3.11909	-0.734909
-4.66399	-3.76036	-3.64872	-1.27036
-4.80672	-3.27654	-3.65708	-1.23237
-4.28527	-3.07764	-2.93854	-1.15055
-4.58745	-3.78381	-3.2211	-0.778
-4.60529	-3.48618	-3.5209	-1.18491
-3.68401	-2.73872	-3.65945	-0.767639
-4.59564	-3.39672	-3.04672	-0.954178
-4.10363	-3.49509	-3.1829	-0.627274
-3.98745	-3.61437	-3.19964	-1.0551
-4.85691	-3.40509	-3.19927	-1.27
-5.43418	-3.89582	-3.51965	-1.41873
-4.56145	-3.85473	-3.45708	-1.29456
-4.95601	-3.75782	-3.17018	-1.56818
-5.30326	-3.62218	-3.94199	-1.40365
-5.45654	-3.71764	-2.81055	-1.66818
-5.00108	-4.08036	-3.32072	-0.743454
-5.36745	-4.26945	-3.61365	-1.28891
-5.00182	-3.76763	-3.56909	-1.46837
-5.31255	-3.542	-3.41346	-1.10982
-4.55636	-3.47837	-3.26963	-1.33492
-4.39291	-3.72455	-2.68328	-1.00108
-4.11855	-3.53782	-3.31364	-1.23563
-4.82527	-3.53728	-3.09837	-1.43164
-4.7031	-4.536	-3.44818	-1.28691
-4.44054	-4.47417	-3.11436	-1.70509
-5.33146	-3.65382	-3.13673	-1.23563
-4.89745	-3.71128	-3.49564	-1.11436
-4.66418	-3.75417	-3.18619	-1.14491
-4.84945	-3.54108	-3.1809	-1.14419
-5.49382	-3.58037	-3.25109	-1.4591
-5.07637	-3.34218	-3.40889	-1.40836
-4.70692	-3.706	-3.63218	-1.46091
-5.10909	-3.75526	-3.48727	-1.42928
-5.58818	-3.61072	-3.10691	-1.05509
-5.33746	-4.16	-3.44946	-1.636
-6.24745	-3.35582	-3.98908	-1.28145
-5.41472	-3.82981	-3.35383	-1.84309
-4.65491	-3.20327	-3.45909	-1.52617
-5.19218	-3.85219	-2.9649	-1.49798
-4.77582	-3.65455	-3.31255	-1.33308
-4.75437	-3.65582	-3.59399	-1.05236
-5.10964	-3.61708	-3.32928	-0.624733
-5.27946	-3.436	-3.40908	-0.963814
-4.69181	-3.29708	-3.41745	-1.13819
-4.39528	-4.02472	-3.64163	-0.975639
-5.05419	-3.27692	-3.40982	-1.426
-4.32072	-3.4138	-3.02	-1.32418
-4.70273	-3.79037	-3.11182	-1.8791
-4.61255	-3.39509	-3.56145	-1.37273
-4.08982	-3.20673	-3.48927	-1.10255
-5.14782	-3.47526	-3.35928	-1.14091
-4.55854	-3.64018	-3.06926	-1.34909
-4.98672	-3.28782	-3.64837	-1.30692
-4.21146	-3.17363	-3.52	-1.17326
-4.44873	-3.7709	-3.64637	-1.06509
-4.40055	-3.79873	-3.8011	-0.866364
-4.55526	-3.70036	-3.15618	-1.08746
-4.51781	-3.30763	-3.49218	-1.34001
-4.742	-3.50291	-3.46491	-1.00254
-4.62291	-3.4389	-3.26455	-0.392548
-3.99891	-3.45891	-3.224	-0.202003
-4.44873	-3.52073	-3.07146	-0.57328
-4.75108	-3.86964	-3.39509	-0.456177
-4.67982	-4.10291	-3.648	-0.99382
-3.30127	-3.95345	-3.19582	-1.17055
-3.47837	-4.02327	-3.22873	-1.27381
-3.68345	-3.72491	-3.30436	-0.984184
-4.128	-3.52454	-3.30473	-1.10146
-3.77399	-3.32709	-3.11655	-0.936363
-3.8409	-3.81746	-3.46528	-0.665092
-5.53181	-3.38727	-2.94636	-1.31073
-5.50545	-4.28053	-3.82673	-0.759819
-4.78364	-4.028	-3.46109	-0.784729
-4.72327	-3.87218	-4.32309	-0.949821
-4.27018	-3.69564	-3.91382	-0.873642
-4.42654	-3.71219	-3.424	-1.28909
-4.73672	-3.61691	-3.99001	-1.05273
-5.41964	-3.37	-3.67128	-1.12128
-4.65162	-3.45672	-3.35163	-0.961273
-4.39836	-3.53963	-3.26637	-0.913994
-4.16782	-3.74836	-3.37364	-0.743279
-4.02073	-4.19927	-3.14727	-0.89983
-3.92073	-3.68764	-3.47038	-1.044
-4.29836	-2.97781	-3.45363	-0.834564
-4.16563	-2.77	-3.36	-1.59545
-3.97491	-4.02126	-3.21856	-0.60437
-4.85891	-3.22782	-2.86636	-1
-5.24236	-3.51001	-2.98273	-1.27455
-4.82982	-3.12545	-3.26056	-0.896904
-4.73654	-3.30255	-3.10546	-1.17564
-4.67672	-4.10218	-3.30891	-0.916
-4.66273	-3.46436	-3.01637	-0.914543
-4.464	-3.62164	-2.8389	-0.925812
-4.25763	-3.73618	-3.01691	-0.978539
-4.46146	-3.55637	-3.29418	-1.17473
-4.47636	-3.36781	-2.99055	-0.866364
-4.36874	-3.43527	-3.29728	-0.902184
-4.2051	-3.83453	-3.29927	-0.956184
-4.15762	-3.96655	-3.43691	-1.38018
-4.27345	-3.19964	-3.37436	-0.91291
-3.41819	-3.74255	-3.23073	-1.70054
-4.44763	-3.71655	-3.44782	-1.086
-4.42672	-3.61964	-3.43018	-1.04145
-4.60164	-3.49236	-3.40418	-0.746002
-4.57637	-3.524	-3.55527	-1.11037
-4.68273	-3.83636	-3.50381	-0.927452
-4.66927	-3.73582	-3.42308	-1.15892
-4.50528	-2.99782	-3.76509	-0.855644
-4.55126	-3.33964	-3.68601	-1.15817
-4.92763	-2.80564	-3.76436	-0.697098
-4.50983	-3.19	-3.50346	-0.998917
-4.59564	-2.828	-3.66236	-1.18308
-4.61127	-3.59799	-3.51291	-0.85564
-4.57473	-3.00471	-3.44473	-0.97673
-4.56527	-3.16419	-3.54782	-0.76091
-4.33654	-3.56782	-3.384	-1.14618
-3.83127	-3.662	-3.228	-0.884903
-3.80473	-3.19109	-3.41709	-1.16763
-4.38708	-3.64091	-3.63163	-1.2151
-4.74018	-3.07599	-3.14146	-1.19891
-5.00745	-3.33545	-3.47272	-0.619087
-5.16018	-3.88163	-3.44617	-0.954002
-4.71181	-3.284	-3.89545	-0.65382
-4.69255	-4.02218	-3.47382	-0.730911
-4.13236	-4.08546	-3.61526	-1.07145
-4.7489	-2.69019	-3.51382	-0.837448
-4.73455	-3.31291	-3.18147	-0.449272
-4.10728	-3.63726	-3.43036	-0.79818
-4.954	-3.10417	-3.55399	-1.11055
-4.17891	-2.588	-3.77819	-0.658188
-4.31382	-3.25345	-3.48018	-0.308372
-5.01746	-3.43527	-3.17545	-0.528549
-4.59745	-3.66692	-3.98199	-0.601814
-4.56328	-3.36144	-3.41981	-0.381638
-3.96581	-3.60945	-4.01418	-0.14782
-4.44273	-2.98145	-3.486	-0.613266
-4.63401	-3.62309	-3.64946	-0.811081
-5.11437	-3.01273	-3.96818	-0.0481873
-5.12654	-3.04036	-3.7129	-0.350182
-4.81891	-2.79874	-3.57619	-0.868362
-5.05236	-3.17165	-3.22491	-1.00419
-5.57982	-2.98454	-3.6162	-1.06254
-5.20364	-2.77183	-3.31963	-0.913452
-5.23636	-2.81945	-3.73036	-0.673637
-5.50691	-3.56237	-3.52399	-0.725822
-4.81073	-2.65109	-3.16237	-0.923271
-6.10309	-3.31128	-3.72399	-0.968719
-5.34	-3.12546	-3.81528	-0.959274
-5.39545	-2.81074	-3.49909	-0.805817
-5.61236	-2.89472	-3.79982	-0.374542
-5.172	-2.95836	-3.79964	-0.55526
-5.83892	-3.03472	-3.62473	-0.528732
-6.13692	-3.30964	-3.58018	-0.632187
-5.41164	-3.0322	-3.66182	-0.869644
-4.13563	-2.90182	-4.07364	-0.637276
-5.05709	-2.81582	-3.9509	-1.12309
-4.75982	-2.59727	-4.09528	-1.13636
-5.08764	-3.29163	-4.12673	-0.17128
-5.106	-2.99891	-3.76073	-1.19328
-5.06254	-3.23782	-3.79728	-1.04309
-4.93472	-3.08127	-3.68581	-0.774178
-5.27928	-2.95219	-3.55545	-0.605812
-5.24436	-3.76328	-3.55709	-1.15382
-4.88691	-3.14255	-4.03254	-0.710365
-4.4791	-2.91037	-3.29909	-0.922539
-4.67018	-3.61254	-3.32546	-1.09237
-5.20401	-3.66673	-3.97545	-0.0860062
-5.93019	-3.45418	-3.92564	-0.789818
-5.40092	-3.45818	-3.26145	-0.276543
-6.05217	-3.28619	-3.37891	-0.829094
-5.64836	-3.08455	-3.82127	-0.995102
-4.92781	-3.20272	-3.76546	-0.653816
-5.05545	-3.258	-3.74709	-0.849998
-5.38927	-3.79054	-3.54565	-0.965271
-4.73019	-3.70655	-3.74164	-0.837639
-5.59819	-3.53764	-3.38818	-1.35327
-4.82236	-3.67673	-3.20728	-0.662003
-4.824	-3.6329	-3.84037	-1.07018
-5.46309	-3.02254	-4.05927	-0.985817
-5.34929	-3.48763	-3.34582	-0.721092
-5.86054	-3.34964	-3.42928	-0.764557
-5.30874	-3.25018	-3.46674	-0.816544
-4.41419	-3.24146	-3.26019	-0.924553
-5.30709	-3.02619	-3.47036	-0.695084
-5.48328	-2.94092	-3.75528	-0.753822
-5.48164	-3.37527	-3.46763	-0.913811
-4.94781	-3.45945	-3.38782	-1.18127
-4.68382	-3.51746	-3.4089	-1.09854
-5.25436	-3.44963	-4.04818	-1.11964
-4.53709	-3.26364	-3.79436	-1.20091
-5.23545	-3.23745	-3.484	-0.929092
-5.41964	-3.38327	-3.73619	-1.056
-5.26746	-2.78181	-3.84636	-0.906548
-4.80964	-3.03418	-3.59601	-0.628731
-5.18637	-3.39964	-3.45527	-0.725281
-5.20727	-3.91492	-4.15454	-1.10018
-6.1451	-3.6349	-3.71928	-1.01617
-5.76419	-3.47073	-4.01728	-0.642914
-5.60836	-4.03801	-3.49545	-0.829086
-5.19219	-3.41817	-3.80855	-0.857628
-5.92909	-3.44308	-3.61001	-1.12218
-5.61729	-3.28419	-3.73582	-0.820183
-4.83	-3.07091	-3.88255	-0.754181
-5.34582	-2.71782	-3.91345	-0.915276
-5.01491	-3.49163	-3.5211	-0.285099
-4.30199	-3.13182	-3.64127	-0.636902
-5.52163	-3.53617	-3.82146	-0.644363
-5.2171	-3.45819	-3.49673	-0.748726
-5.44344	-3.73127	-3.68745	-0.715996
-5.46636	-3.332	-3.46364	-0.959274
-5.38873	-3.55618	-3.93218	-0.823647
-4.77491	-3.23581	-4.46637	-1.24908
-4.55781	-3.53437	-3.708	-0.73835
-5.33199	-3.21181	-3.35	-1.24001
-5.46255	-3.41927	-3.68837	-0.830906
-5.33728	-3.04564	-3.58599	-1.90709
-5.34946	-3.602	-3.50163	-0.75399
-4.93746	-3.43401	-3.50291	-1.29072
-5.36891	-4.06218	-3.32927	-1.08091
-5.78799	-3.91327	-3.44746	-1.17654
-5.59727	-3.79346	-3.89891	-0.997459
-5.394	-3.11963	-3.72527	-0.854004
-5.56109	-3.88	-3.47054	-0.844368
-5.13308	-4.41673	-3.68346	-0.915268
-5.31219	-3.99982	-3.64236	-1.08473
-4.68491	-3.34836	-3.67382	-1.43054
-4.97291	-3.48618	-3.61637	-0.551109
-4.67346	-3.67654	-3.96981	-1.18254
-4.59964	-3.32	-3.56437	-0.948906
-4.97636	-3.89072	-3.83345	-1.14964
-4.82491	-3.59364	-3.564	-0.934914
-4.99345	-3.73909	-3.90473	-0.836548
-5.398	-3.36601	-3.72599	-0.867279
-4.88582	-3.51545	-3.44836	-0.946915
-5.3791	-3.82127	-4.32692	-1.18836
-4.40709	-3.44854	-3.57637	-0.979454
-4.77254	-3.71381	-3.67272	-0.846176
-5.26582	-3.8049	-3.66418	-0.386002
-4.92237	-3.71982	-3.32272	-0.921272
-5.6411	-4.48636	-3.76654	-0.731636
-5.18891	-4.35709	-3.74964	-1.06055
-5.20145	-4.2251	-3.47783	-0.928185
-5.11546	-4.24401	-3.11418	-0.556
-4.76255	-3.94036	-3.25636	-0.88073
-5.06218	-3.84583	-3.41673	-0.905464
-5.06236	-3.70547	-3.56346	-0.30146
-5.16473	-3.96491	-2.96837	-0.627083
-5.86509	-3.53545	-3.42017	-0.692909
-5.82982	-3.73146	-2.87509	-1.21965
-5.66435	-3.86454	-3.00019	-0.512909
-5.56254	-3.75671	-3.0069	-0.822189
-4.80218	-4.32164	-3.22091	-0.844177
-5.32509	-4.27908	-3.0211	-0.608185
-5.05091	-3.53036	-2.70818	-0.668549
-5.26164	-3.8449	-3.04	-0.297272
-5.49763	-4.20272	-3.00381	-0.559097
-5.58601	-3.65109	-2.99781	-0.246185
-5.63946	-4.172	-3.10473	-0.339455
-5.35654	-4.14235	-3.20217	-0.376175
-5.05854	-3.62745	-2.70219	-0.505463
-5.22128	-3.96545	-3.19691	-0.90345
-5.28473	-3.94946	-3.34709	0.027092
-5.41727	-3.52126	-3.01946	-0.859451
-4.84546	-3.1769	-2.55437	-0.631088
-5.25819	-2.93491	-2.58672	-0.325089
-5.01072	-3.65109	-2.9749	-0.583084
-5.23164	-3.17873	-3.23291	-0.520729
-5.03472	-3.31763	-2.82199	-0.541275
-4.7	-3.96673	-3.37473	-0.370544
-5.18109	-4.13291	-3.35583	-0.357811
-5.00909	-3.83836	-3.77054	-0.742531
-5.14109	-3.7571	-3.69891	-0.67527
-5.30182	-3.58945	-3.34491	-0.314369
-5.10673	-3.72182	-3.12328	-0.237457
-5.14564	-3.87673	-3.26219	-0.390549
-5.29017	-2.97982	-2.97092	-0.636169
-4.96618	-3.41963	-3.41528	-0.147087
-5.56345	-3.68581	-3.04328	-0.571815
-5.41127	-3.39182	-3.7429	-0.462357
-5.32454	-3.84618	-3.70327	-0.434906
-5.17254	-4.18636	-3.33128	-0.112
-5.556	-3.39364	-3.28928	-0.596352
-5.76801	-3.51655	-3.1889	-0.566719
-5.1438	-3.94091	-3.26781	-0.539635
-5.24564	-4.05309	-3.58328	-0.524918
-5.23491	-3.72382	-2.86346	-0.778542
-5.73328	-3.83528	-3.50309	-0.532356
-4.67309	-4.24454	-3.51927	-0.538185
-5.65383	-3.84291	-3.85382	-0.401268
-5.09673	-3.73672	-3.67927	-0.258904
-5.23563	-3.60145	-3.59055	-0.348724
-5.95383	-2.97455	-3.89927	0.088913
-5.17509	-3.45091	-3.71091	0.0134583
-5.77782	-3.0591	-3.35745	-0.0450897
-5.66637	-3.17618	-3.57946	0.0850906
-5.27182	-3.28491	-3.89327	-0.283447
-5.62164	-3.55309	-3.31345	-0.0452728
-5.57546	-3.73765	-3.35854	-0.25927
-5.51654	-2.94145	-3.546	-0.587639
-5.42309	-3.38072	-3.47618	-0.697823
-5.65527	-3.23527	-3.54219	-0.64473
-5.77455	-3.48636	-3.01782	-0.425995
-5.14473	-2.85109	-3.41473	-0.394554
-5.03309	-2.81019	-3.356	-0.326004
-5.40218	-3.48891	-3.10618	-1.02673
-4.98563	-3.53272	-3.43837	-0.595642
-5.474	-3.53836	-3.19345	-0.276726
-4.76692	-4.2111	-3.60836	-0.781273
-5.41637	-3.76128	-3.08308	-0.442192
-5.49109	-4.42855	-3.20509	-0.82637
-5.10327	-3.87527	-3.24255	-0.714188
-5.1869	-3.14182	-3.86746	-0.558365
-5.42327	-4.18509	-2.85309	-0.625633
-4.94545	-3.04073	-3.57926	-0.790001
-5.118	-3.41108	-3.55927	-0.723816
-4.71618	-3.134	-3.37599	-0.848183
-5.20891	-3.34382	-3.45999	-0.318726
-4.99909	-3.92564	-3.02509	-1.24474
-5.94218	-2.95527	-2.97436	-1.048
-5.88473	-3.37219	-3.156	-0.974182
-5.24564	-3.44563	-3.48528	-0.982903
-5.18163	-3.0229	-3.59691	-0.885986
-5.02582	-3.536	-3.16872	-0.629639
-5.73618	-3.21492	-3.72291	-1.09654
-6.18818	-3.19164	-3.61636	-1.15928
-5.71673	-3.45218	-3.476	-1.44128
-5.25564	-3.05782	-3.616	-1.01764
-5.78199	-3.86073	-3.60982	-0.908546
-4.70491	-3.288	-3.72618	-0.876534
-4.97236	-3.60054	-3.27654	-0.990005
-4.93401	-4.09509	-2.90727	-0.810005
-6.36309	-3.39581	-3.50691	-0.831276
-5.74509	-3.64309	-3.03782	-0.498909
-5.57855	-3.31163	-2.88872	-0.643997
-5.998	-3.37492	-3.53637	-0.610374
-6.18782	-3.51945	-3.27655	-0.471275
-5.37074	-3.13891	-3.02146	-1.13383
-5.23328	-3.74146	-3.20345	-0.724731
-5.03072	-3.62672	-2.67418	-0.81855
-5.23109	-3.62762	-3.13418	-0.435272
-5.54018	-3.29745	-2.53219	-0.244186
-4.56564	-3.33672	-3.26237	-0.634361
-5.09982	-3.52855	-2.52564	-0.78199
-5.10327	-4.30091	-3.16818	-0.906181
-5.36617	-3.50981	-3.33964	-0.965813
-5.12873	-2.73836	-3.09219	-1.10618
-5.81581	-3.442	-3.10582	-0.969269
-5.38436	-3.34454	-2.98053	-0.877083
-4.90873	-3.49836	-3.406	-0.916542
-5.04691	-4.01073	-3.37236	-0.656548
-5.09164	-3.25655	-3.11272	-0.810356
-5.56	-3.72617	-3.08001	-1.05708
-5.51945	-3.67509	-3.4049	-0.882912
-4.78109	-3.73564	-3.12255	-1.03637
-5.12329	-3.81054	-3.07564	-1.04054
-5.27764	-3.32819	-3.03418	-1.18491
-5.51109	-3.37819	-3.37782	-1.21438
-5.14691	-3.50818	-3.20018	-0.902542
-5.49218	-3.08218	-3.37818	-1.26582
-5.60946	-3.11492	-3.05163	-0.947639
-5.46855	-3.47982	-2.92164	-1.29001
-5.40892	-3.25564	-2.84746	-1.17054
-5.29236	-3.76399	-2.85835	-0.996178
-4.85509	-3.70109	-2.40599	-0.899826
-5.55182	-3.63291	-3.30473	-1.23218
-5.71109	-3.74072	-3.12455	-0.99054
-4.84	-3.20164	-3.00164	-1.02582
-5.27908	-3.70219	-3.72055	-1.24965
-5.32581	-3.56891	-3.26818	-1.28091
-5.84636	-3.52235	-2.82237	-0.975998
-5.88091	-3.45782	-2.83509	-1.28419
-5.752	-3.91837	-2.75927	-0.889084
-5.64255	-3.65	-3.02273	-0.898911
-5.66837	-3.72727	-2.86382	-1.23927
-5.71527	-3.76054	-3.44618	-1.576
-5.59309	-3.32618	-2.75745	-1.30563
-6.27418	-3.24655	-2.90054	-1.43782
-5.11473	-3.34563	-2.59727	-1.55582
-5.29417	-3.20019	-2.89691	-1.37563
-6.34055	-4.02455	-2.87891	-1.09691
-6.43273	-3.15617	-2.49891	-1.1562
-5.74182	-2.8491	-3.09581	-1.23746
-5.68945	-3.5171	-2.94201	-1.50819
-6.31908	-3.12218	-3.04727	-1.13927
-5.00528	-3.52074	-2.69855	-1.13437
-5.76436	-3.13654	-3.306	-1.05891
-5.65545	-3.02927	-3.38073	-1.07199
-5.57019	-3.26183	-3.2631	-1.126
-5.45618	-3.5669	-3.18527	-1.23
-6.08345	-3.05328	-3.15382	-1.23873
-5.19255	-3.63618	-3.26273	-0.803818
-5.07564	-3.15636	-2.27745	-1.1249
-5.04473	-2.97491	-2.61237	-1.08146
-5.396	-3.65546	-3.03437	-1.03673
-5.71127	-3.67836	-3.50746	-1.24055
-5.61618	-3.44854	-2.97055	-1.07309
-5.91127	-3.28692	-2.67799	-1.19382
-5.13673	-3.2891	-3.092	-1.3889
-4.53036	-3.56163	-3.26291	-1.31491
-5.19345	-3.54655	-2.81473	-1.384
-4.87582	-3.21455	-2.60909	-1.40945
-4.59583	-3.51691	-2.59272	-1.144
-6.1649	-3.40055	-2.44018	-1.34544
-4.98363	-3.02854	-2.53	-1.29963
-5.31418	-3.336	-2.764	-1.77109
-5.08018	-2.92564	-3.01491	-1.22363
-5.74619	-3.18309	-3.11655	-1.66218
-5.05074	-3.36455	-2.7429	-1.62855
-5.11545	-3.29601	-2.99527	-1.46928
-4.44092	-2.89037	-3.19836	-1.37218
-4.62964	-3.33146	-2.85146	-1.53636
-5.01054	-3.49618	-2.48874	-1.30582
-4.634	-3.75526	-3.00763	-1.27436
-5.65709	-3.47509	-3.33364	-1.61453
-5.458	-3.70418	-2.63509	-1.58509
-5.11927	-3.70708	-3.14874	-1.76582
-5.96491	-3.49437	-3.08927	-1.78945
-5.83017	-3.46999	-2.72818	-1.42708
-6.66364	-3.51927	-3.40981	-1.39545
-6.41255	-3.84236	-2.9931	-1.45963
-5.89073	-3.28619	-2.66072	-1.39001
-6.67128	-3.04292	-2.81309	-1.44109
-5.78437	-3.71709	-2.72818	-1.2011
-5.19346	-3.87637	-3.75673	-1.57508
-5.65509	-3.43018	-2.654	-2.04108
-5.59182	-3.45473	-3.51745	-1.41691
-6.64363	-3.63564	-3.65091	-2.05491
-6.44909	-3.56001	-3.24454	-1.41747
-5.48291	-3.3698	-3.58745	-2.01727
-5.41037	-3.12873	-3.12872	-1.77801
-4.98381	-3.05655	-3.29727	-1.48673
-5.35364	-3.34127	-3.10673	-0.796722
-5.05182	-3.90145	-3.34292	-1.68782
-5.67636	-3.52782	-3.22327	-1.59509
-5.66545	-3.73364	-3.0571	-1.856
-4.97527	-4.18146	-3.05746	-0.842728
-5.51473	-3.47453	-2.66618	-1.31927
-5.73272	-3.418	-3.10418	-0.807449
-5.48163	-3.46146	-3.04781	-1.26582
-5.61836	-3.2709	-2.99201	-1.04945
-5.248	-3.53709	-2.87309	-1.1442
-4.92654	-3.74328	-2.68091	-1.298
-5.122	-4.34129	-2.81346	-1.59782
-5.11109	-3.58601	-2.97837	-1.37326
-4.80073	-3.4402	-2.84183	-1.42782
-5.32146	-3.29564	-3.00401	-1.61346
-5.15801	-3.53709	-3.10181	-1.35327
-4.592	-3.214	-3.3809	-0.973099
-5.18618	-3.65327	-3.1649	-1.28873
-5.55455	-3.326	-2.87728	-1.00709
-5.17308	-3.88219	-3.10055	-1.76182
-5.23219	-3.24745	-3.31001	-1.01182
-4.91818	-3.57854	-2.92672	-1.26163
-5.53056	-3.38217	-3.24981	-1.13674
-4.91219	-3.83527	-3.17073	-0.959099
-5.36237	-4.32655	-3.19527	-1.37036
-5.92908	-4.77109	-2.782	-1.50545
-4.99128	-4.33109	-3.032	-1.29364
-4.47054	-4.17782	-3.08871	-1.59236
-4.73327	-3.89817	-3.14582	-1.33837
-4.688	-3.86417	-3.02218	-1.32309
-5.0431	-4.62182	-3.33963	-1.24692
-4.69256	-4.57291	-3.2269	-1.05109
-5.57982	-4.43673	-3.17509	-0.554359
-4.84582	-4.03545	-2.72145	-1.30764
-5.85527	-4.30582	-3.03564	-1.46109
-5.10673	-4.67527	-2.58109	-1.29255
-5.25891	-3.76618	-3.37582	-1.22945
-5.29982	-3.58455	-2.99255	-0.739815
-5.36399	-3.77436	-3.16018	-0.929451
-5.42546	-3.76036	-3.19326	-1.01072
-5.85545	-4.11218	-2.98127	-0.873634
-4.2271	-4.42437	-2.6218	-0.51799
-4.60181	-4.52055	-3.29673	-0.790184
-4.38927	-5.01146	-3.49891	-0.947456
-5.05255	-4.12746	-3.5849	-0.757812
-5.09873	-3.91618	-3.192	-1.02454
-5.38709	-4.31327	-3.07726	-1.01818
-4.66037	-4.07618	-3.19673	-0.880547
-5.42673	-3.59982	-3.30655	-1.36109
-4.674	-4.08982	-2.50563	-1.56982
-5.26873	-4.19218	-3.10454	-1.46746
-5.44909	-3.5	-3.44308	-0.988373
-5.02328	-3.77019	-3.23309	-1.36417
-4.88455	-4.04982	-2.64291	-1.22236
-4.96055	-3.84073	-2.90055	-1.31564
-4.92127	-3.72946	-2.6031	-1.32964
-5.33291	-3.4029	-2.90454	-0.867645
-4.51328	-3.73853	-2.95363	-0.987823
-5.04999	-3.79472	-2.90182	-1.42345
-4.71273	-2.87691	-2.85455	-1.16238
-3.90054	-3.70364	-2.728	-1.18764
-4.32781	-3.35945	-2.86327	-1.22764
-4.31272	-3.18382	-2.97563	-1.32164
-4.48108	-3.16438	-2.71127	-1.49619
-4.84691	-3.21746	-2.63801	-1.24818
-4.60291	-3.36581	-3.016	-1.41854
-3.82055	-3.62563	-2.92455	-1.26218
-4.26436	-3.40709	-3.09272	-1.60945
-4.01236	-3.18964	-2.93873	-1.18364
-3.73637	-3.27745	-2.81709	-1.41581
-4.09055	-3.72982	-2.74109	-1.33273
-3.70218	-2.96019	-2.84727	-1.55036
-3.92091	-2.73363	-2.55418	-1.41928
-3.91219	-3.30856	-2.95892	-1.57691
-3.53417	-2.90363	-3.21964	-1.4911
-4.04508	-3.06909	-2.76527	-0.799637
-4.57182	-3.1089	-2.414	-0.782181
-4.52364	-2.96636	-2.64291	-1.13382
-4.1111	-3.69527	-2.34509	-0.858917
-4.124	-3.05855	-2.92345	-0.619095
-4.12109	-3.65726	-3.22928	-1.12383
-4.462	-3.80219	-2.73201	-0.67527
-4.50964	-3.77854	-2.68546	-0.905457
-4.59963	-3.45163	-2.79037	-1.43782
-4.41146	-3.60217	-3.00201	-0.952354
-5.40728	-3.42545	-3.12636	-1.36599
-5.49146	-3.70854	-3.29327	-0.852715
-5.58201	-3.41145	-2.41164	-0.97818
-5.61708	-3.60564	-2.97637	-0.149445
-5.66692	-3.71309	-2.83235	-0.561813
-4.9662	-3.73618	-3.08836	-0.582008
-5.12273	-3.53764	-2.95982	-0.966003
-5.01163	-3.42835	-3.22818	-1.54674
-4.60382	-3.98072	-2.37128	-1.49709
-4.99509	-3.77544	-2.76345	-1.37764
-4.73055	-3.466	-2.58873	-1.51018
-4.43	-3.99599	-3.04401	-0.990547
-5.36418	-3.94418	-2.83073	-1.26036
-4.84582	-3.73254	-3.24691	-1.01492
-5.54181	-3.6889	-2.95727	-1.11746
-5.34891	-3.72	-2.948	-1.04182
-4.91982	-3.87509	-2.92072	-1.16672
-5.79036	-3.61237	-2.9071	-1.05855
-6.0009	-3.78581	-3.368	-1.18418
-6.46328	-3.75018	-2.74345	-1.36526
-5.462	-4.27674	-3.11637	-0.914368
-5.48181	-4.07436	-3.51145	-0.763649
-6.18054	-3.86619	-3.40764	-1.1009
-6.14618	-3.93146	-3.16345	-1.07454
-5.70182	-4.47018	-3.08965	-0.807816
-5.65727	-4.37054	-2.96801	-0.898552
-6.02092	-3.75981	-2.25528	-0.761269
-5.62109	-3.37347	-2.81327	-0.911995
-6.02872	-4.1789	-2.82055	-0.997452
-6.33855	-3.89545	-2.61964	-0.758904
-6.2729	-3.35308	-2.32874	-0.664177
-5.61164	-4.11073	-2.6349	-1.07182
-6.07472	-3.58419	-2.66509	-1.31945
-6.46326	-3.44091	-2.6489	-1.006
-6.09418	-3.34382	-2.67546	-1.47417
-6.35255	-3.88582	-2.48	-0.594543
-6.24345	-2.96673	-2.394	-1.19054
-5.90564	-3.302	-2.47782	-0.719643
-6.29327	-3.50163	-2.25872	-0.652901
-5.51673	-3.43782	-2.78181	-1.58601
-4.96382	-3.58291	-2.69309	-0.276901
-5.32509	-3.89436	-2.29527	-0.639816
-5.71437	-3.85254	-2.81582	-0.814728
-4.99618	-4.31328	-2.38437	-1.09346
-5.43636	-4.54691	-2.07945	-1.09855
-5.94691	-3.87817	-2.02873	-0.523636
-6.19654	-4.214	-2.644	-0.737457
-6.14873	-3.9071	-2.51601	-0.801636
-6.08909	-4.54346	-2.59	-1.13436
-5.882	-4.35364	-2.31382	-0.627998
-5.8869	-4.51055	-2.768	-0.515991
-5.434	-4.19273	-2.97092	-0.355286
-5.53746	-3.17345	-2.54782	-0.95565
-5.33183	-4.07036	-2.54436	-0.911087
-5.95417	-4.12	-2.24746	-1.28382
-5.74492	-4.582	-2.88236	-0.932182
-6.118	-3.78382	-2.55819	-0.996719
-5.84364	-4.74818	-2.6511	-1.12454
-6.02545	-4.39637	-2.18764	-1.31273
-6.99928	-4.09782	-2.58909	-1.04365
-6.50418	-4.36636	-2.20072	-1.57199
-5.75546	-4.15783	-2.8131	-1.26327
-6.01854	-4.18928	-2.59418	-1.04763
-6.04218	-3.84782	-2.36563	-1.42073
-5.63982	-4.21236	-2.41563	-0.88855
-6.23528	-3.82873	-2.61436	-1.09836
-5.46947	-3.91328	-2.62019	-0.994545
-5.62073	-4.78037	-2.45546	-0.921089
-5.98909	-4.65564	-2.53854	-0.791458
-5.75727	-4.33619	-2.33364	-1.11309
-5.75999	-3.99816	-2.31345	-0.983101
-5.45091	-3.38873	-2.95854	-1.23328
-5.68036	-3.76345	-2.85855	-1.56946
-5.68474	-3.37801	-3.00835	-1.41963
-6.05309	-4.00819	-2.91782	-1.63218
-5.50491	-3.70454	-2.57163	-1.41345
-5.55709	-3.74272	-2.51037	-1.39164
-5.60345	-3.55582	-2.3889	-1.85237
-6.5189	-4.01691	-2.77291	-1.60799
-5.68891	-3.99564	-2.55709	-1.86327
-5.80218	-4.55145	-2.61018	-0.956902
-5.67709	-3.92364	-2.404	-1.36947
-5.49346	-4.67072	-2.46526	-1.24563
-5.50291	-4.81473	-3.37928	-1.52872
-5.98854	-4.21655	-2.54272	-2.06054
-6.08836	-4.00364	-2.73782	-1.34109
-5.07472	-4.44727	-2.78199	-1.35199
-4.83182	-4.19746	-2.2831	-0.967819
-5.962	-4.52909	-2.30491	-0.954178
-5.49454	-4.03891	-2.86001	-1.44454
-5.81982	-3.96873	-2.36654	-1.17673
-5.91563	-4.14945	-2.58527	-1.72327
-6.0409	-4.54363	-3.11146	-1.54147
-6.20037	-4.12763	-2.89874	-1.7011
-6.21964	-4.18092	-3.39691	-1.72873
-5.85091	-4.61236	-2.95309	-1.50037
-5.55474	-4.48418	-2.80836	-1.45528
-5.91727	-3.54201	-2.86765	-1.65073
-6.13544	-3.47236	-2.81854	-1.91709
-5.55072	-4.48654	-2.28963	-1.66237
-6.59019	-4.46109	-2.74529	-1.45363
-6.46945	-4.16545	-2.80746	-2.01656
-6.46345	-5.27909	-3.38691	-0.697998
-6.84746	-4.76019	-2.83073	-1.08109
-6.46619	-5.00073	-2.76727	-1.39273
-6.39763	-4.10509	-2.56836	-1.20655
-6.86745	-4.18345	-2.76073	-0.889091
-6.28365	-4.07072	-3.09528	-0.580734
-6.34965	-3.97491	-2.72581	-1.13727
-6.82491	-4.34763	-2.44909	-1.12836
-6.19745	-4.51381	-2.32472	-1.25182
-6.26963	-4.90928	-2.79074	-1.064
-6.26708	-5.19582	-2.80073	-1.27273
-6.40055	-4.36256	-3.06491	-0.967636
-6.64273	-4.55636	-2.90527	-1.08145
-6.03637	-4.32855	-2.76091	-1.89273
-6.42654	-4.284	-3.08601	-1.01727
-6.50563	-4.28218	-2.84017	-0.94873
-6.5891	-5.15799	-2.62236	-1.41109
-6.944	-5.03182	-2.38146	-1.306
-5.96018	-5.23273	-3.18581	-1.04055
-6.0889	-5.3829	-2.93073	-1.11873
-5.88909	-5.034	-2.76546	-1.28564
-5.67491	-4.99201	-2.79491	-0.767632
-6.24327	-4.896	-2.87254	-1.61547
-6.37236	-4.82781	-3.45526	-0.689095
-6.37946	-5.06564	-2.81927	-0.84655
-5.462	-4.53782	-3.43509	-1.07036
-6.54254	-4.6689	-3.18418	-0.738907
-6.72836	-4.26563	-3.49383	-1.26437
-6.542	-4.71783	-2.57346	-1.21528
-6.14255	-4.53854	-2.69254	-0.582916
-5.82419	-4.66418	-2.75909	-0.57328
-6.73019	-5.09254	-3.14163	-1.27381
-6.36692	-5.35763	-2.93253	-1.29219
-6.57291	-4.57218	-2.90364	-0.885628
-5.50291	-4.74345	-3.212	-1.30637
-6.4789	-4.82382	-2.73274	-0.966736
-6.04726	-4.77055	-3.0629	-0.788185
-6.26018	-4.54728	-2.34291	-1.35327
-6.71891	-5.24417	-2.47691	-0.870178
-6.52892	-4.62073	-2.80109	-0.705994
-6.03727	-5.10074	-2.76908	-0.894722
-6.64491	-5.15437	-3.12382	-1.10236
-6.99182	-5.18146	-3.49582	-1.22764
-6.05727	-4.806	-3.0351	-1.60818
-5.45673	-5.02327	-2.75526	-1.43419
-5.99419	-4.99454	-3.04527	-1.17618
-5.84654	-5.54709	-3.32635	-1.51546
-6.60964	-5.12709	-3.33654	-1.41091
-6.72274	-5.34219	-2.79637	-1.27909
-6.97128	-5.71964	-2.48291	-1.08401
-5.93092	-5.34836	-2.63999	-0.856186
-5.79164	-5.20401	-2.78982	-0.948174
-6.60419	-4.804	-3.08128	-0.707817
-6.06727	-4.89764	-2.80982	-0.87764
-5.96854	-4.59892	-3.37363	-0.781097
-6.36909	-5.02727	-3.22946	-0.511086
-5.92291	-4.32291	-3.05563	-1.04963
-5.1311	-5.01618	-2.42782	-0.923103
-5.40837	-5.34055	-2.64219	-1.07945
-5.46709	-4.894	-2.68254	-1.22691
-5.73291	-4.93346	-2.77382	-0.48819
-5.85654	-4.95835	-2.91855	-1.02037
-6.30254	-4.83563	-2.75581	-1.1029
-5.7089	-5.22619	-3.01964	-0.997452
-6.35073	-4.77673	-2.62437	-1.10201
-6.28654	-5.07727	-2.33382	-0.926895
-6.24891	-4.93564	-2.80909	-1.014
-6.00546	-5.17327	-3.27728	-0.691628
-5.21527	-5.52201	-3.46309	-0.828171
-5.67619	-5.842	-3.21745	-0.868736
-5.23091	-5.07309	-3.09782	-0.753265
-5.84909	-5.17418	-3.41946	-1.342
-6.18419	-5.19563	-2.742	-1.27218
-5.49928	-4.89091	-2.87201	-1.37727
-5.86855	-4.57836	-2.85255	-1.178
-5.60418	-4.64854	-3.19835	-1.01655
-6.48473	-5.29255	-2.83364	-1.08654
-5.77982	-4.81201	-3.43037	-1.03273
-5.28691	-4.80764	-2.986	-0.789276
-5.25001	-4.89764	-3.21236	-1.04018
-6.08327	-4.89745	-3.06109	-1.46273
-5.36419	-4.99109	-2.88492	-1.76582
-6.34383	-4.97709	-3.15727	-1.348
-6.13728	-5.28927	-3.14526	-1.77273
-6.36764	-5.01472	-3.12819	-0.91037
-6.304	-5.246	-3.08054	-0.820724
-6.19728	-5.09509	-2.53873	-1.26018
-6.20547	-5.32364	-2.89946	-1.32217
-5.95673	-5.318	-2.61037	-1.09382
-6.24545	-5.54401	-2.68855	-1.02583
-5.64928	-5.6069	-2.72218	-0.68055
-5.73363	-5.60928	-2.63073	-0.98909
-6.22309	-4.90001	-2.4929	-1.284
-5.59035	-5.21836	-2.95327	-1.42964
-5.40292	-5.55817	-2.49728	-1.08145
-5.16292	-4.71255	-3.12782	-1.40981
-5.30763	-5.88055	-3.13946	-1.70963
-5.83164	-5.606	-2.40946	-1.50964
-5.63874	-5.97726	-2.54453	-1.0751
-5.532	-4.60945	-2.74746	-1.39855
-5.62309	-5.10564	-3.05654	-1.28001
-5.62328	-5.20891	-3.06073	-1.77728
-5.45636	-5.52927	-2.80656	-1.65817
-5.73727	-5.36437	-3.14909	-1.70781
-5.24781	-4.96291	-3.12582	-1.16527
-5.22036	-4.86836	-2.78928	-1.21618
-4.8	-4.87073	-2.88	-0.79055
-5.19491	-4.75455	-2.95619	-0.735817
-4.67109	-4.96855	-3.0929	-1.26109
-5.57401	-5.11746	-2.84782	-1.24
-4.366	-4.32909	-2.91091	-1.342
-4.46055	-4.75945	-3.11891	-1.45419
-5.45546	-5.17455	-2.63328	-1.14128
-4.96363	-4.5611	-2.66564	-1.16891
-4.764	-4.84782	-3.05817	-1.36363
-6.21509	-5.114	-3.01328	-1.35146
-5.86091	-4.5989	-3.0449	-0.902542
-5.33982	-5.13	-2.68764	-0.878174
-5.346	-4.92963	-2.89163	-1.48254
-5.47908	-4.57455	-3.30981	-1.02637
-5.71982	-4.87474	-3.41129	-1.51618
-5.20199	-4.90854	-2.80346	-1.44274
-5.58982	-4.8178	-2.84856	-1.13618
-5.57691	-5.17473	-3.13927	-1.2649
-5.37563	-4.58945	-2.8789	-1.38456
-5.19873	-4.59945	-3.31255	-1.39944
-5.52399	-4.93309	-2.50837	-1.13691
-4.44618	-5.68927	-2.8929	-1.20691
-4.99437	-4.93455	-2.75472	-0.96418
-4.92237	-5.43327	-3.14709	-1.11164
-5.73891	-5.1109	-3.24419	-1.82345
-5.62727	-4.74891	-2.74509	-1.422
-5.5671	-5.17891	-2.89709	-1.95492
-5.20727	-5.4531	-2.69619	-1.57909
-5.38164	-5.73927	-3.07399	-0.970726
-5.48691	-5.40527	-3.06327	-1.70381
-5.3049	-4.80673	-3.11272	-1.08674
-5.88801	-4.73219	-2.91255	-1.15637
-6.276	-4.67873	-3.13599	-1.05691
-5.5769	-5.15437	-2.76309	-0.723816
-5.70618	-4.97783	-2.42564	-0.839813
-4.87072	-5.16636	-3.01545	-1.05491
-6.02564	-4.82891	-2.62982	-0.387276
-5.918	-4.19054	-2.71981	-1.072
-4.77727	-4.96545	-2.93308	-1.02381
-5.35164	-5.09782	-2.95019	-1.03037
-5.40236	-5.31945	-3.45583	-1.42746
-5.26182	-4.54128	-3.18291	-1.34128
-5.17273	-5.61709	-3.57963	-1.49491
-5.9909	-5.36272	-3.13018	-1.53474
-5.13074	-4.85019	-3.41364	-1.16437
-5.26091	-5.25401	-3.74327	-1.35963
-5.19946	-5.36037	-3.07417	-1.35819
-5.01346	-4.87981	-3.6669	-1.37237
-5.51672	-4.72655	-3.24073	-1.18018
-5.7711	-4.85255	-3.27	-1.66765
-5.52545	-5.0771	-3.12782	-1.19454
-5.50782	-5.25327	-2.85764	-1.07726
-4.83163	-5.33054	-3.16618	-1.38455
-5.56564	-5.02581	-2.74418	-1.48219
-4.92618	-4.89128	-2.78691	-1.74945
-5.65509	-5.30218	-3.16763	-1.51874
-5.11873	-5.25546	-3.01599	-1.45055
-4.80963	-4.65746	-3.30801	-1.28273
-4.79583	-5.43781	-3.50091	-1.75764
-4.73582	-4.96782	-2.90364	-2.04708
-4.84709	-4.73819	-3.33509	-2.31563
-4.51819	-5.48545	-3.51965	-2.55273
-4.60109	-4.904	-3.55035	-1.77236
-4.96582	-5.43835	-3.41727	-1.39146
-4.64583	-4.79909	-3.54764	-1.22309
-4.43727	-4.84055	-3.44491	-1.38454
-4.15564	-4.54219	-3.35509	-1.40454
-4.77636	-4.69691	-3.04365	-0.847092
-3.51491	-4.354	-3.41637	-1.21382
-4.87127	-4.27837	-2.83908	-1.02291
-4.51363	-4.49219	-3.10381	-1.05183
-4.41655	-3.88509	-3.33855	-0.878914
-4.49691	-4.62199	-3.61927	-1.59491
-5.14636	-5.10054	-3.78346	-1.46836
-5.01401	-5.03073	-3.44854	-1.32363
-5.67782	-5.35764	-3.19654	-1.09474
-4.82964	-5.51818	-2.84528	-1.52509
-4.92854	-5.12782	-3.22564	-1.0551
-3.82491	-4.76364	-3.53455	-1.30437
-3.49599	-4.65617	-3.01508	-1.01437
-4.57491	-4.60545	-3.05273	-1.32656
-3.91563	-5.01199	-3.06673	-1.53709
-4.03764	-5.07055	-3.20636	-1.444
-4.922	-4.98999	-3.54164	-1.43726
-4.08	-4.9929	-2.77965	-1.19035
-3.98146	-5.30128	-3.09528	-2.40182
-4.25455	-4.412	-3.40654	-1.94817
-4.11655	-4.86053	-3.16508	-1.36163
-3.80545	-4.86691	-2.99381	-1.40745
-3.93764	-4.89928	-3.4651	-1.48837
-4.33982	-4.60619	-3.24383	-1.45109
-4.2289	-4.69891	-3.13381	-1.45163
-4.49673	-5.17728	-3.35745	-1.84491
-4.23582	-5.03764	-3.57982	-1.06599
-4.0789	-4.75164	-3.69436	-1.2731
-4.32182	-4.73836	-3.24909	-1.464
-4.44801	-4.52746	-3.23745	-1.50491
-4.15145	-4.70472	-3.43691	-1.42436
-4.74217	-4.33927	-3.20819	-1.55382
-4.23055	-4.29327	-3.09582	-1.50237
-4.74055	-5.12928	-3.05927	-1.17127
-4.74946	-4.35582	-2.50526	-1.59254
-4.52655	-4.32819	-2.70964	-1.88782
-4.42036	-4.86818	-3.05455	-1.032
-3.81309	-4.39256	-3.18309	-1.16145
-3.796	-4.62891	-3.17309	-1.77691
-3.19128	-4.7589	-2.87928	-1.33799
-3.42673	-4.26672	-2.91472	-1.42
-4.59691	-4.86653	-3.02218	-1.36745
-5.10418	-5.06346	-2.93272	-1.19527
[truncated: 10,008 more rows]

## Sheet: Deactivation 2 Salt-Bridge Dist
4.47944	7.40291	10.6637	5.54628
5.34485	7.66156	11.2664	6.49786
5.46278	8.87524	12.1093	6.07425
4.6902	7.43348	13.4039	5.9922
4.00204	7.33845	12.2496	7.35821
4.87407	8.28331	11.2004	7.2356
4.90034	8.25274	11.8333	4.97115
2.57439	7.56187	11.272	5.0177
2.71333	7.84522	11.5778	2.9105
3.10952	7.27467	11.115	2.68529
2.75582	7.46414	11.9485	2.66785
2.90276	8.16609	10.6824	2.6429
2.61362	7.40062	11.2693	2.58088
2.70027	8.02555	12.14	2.64085
2.77802	7.14012	11.7977	2.80544
2.77727	7.26486	12.3945	2.75165
4.48155	7.8973	11.8613	2.94003
4.76723	7.94152	11.5459	2.72546
2.66087	7.37447	12.262	2.73432
2.62452	6.80484	11.9865	2.68973
2.56505	7.40624	12.3287	2.74347
2.6467	6.8662	11.7344	2.7129
2.65809	7.66516	11.2599	2.64983
2.6305	6.97094	10.6544	2.66252
2.84755	7.18479	12.9428	2.62669
2.78835	6.73672	12.2535	4.19758
2.81404	8.00399	11.4763	4.71616
2.89456	6.29022	11.2997	2.61552
2.60411	6.68092	11.6043	4.37111
2.76026	8.04435	12.2285	4.8271
4.1776	6.79922	11.3569	4.70055
2.58724	6.89214	12.3217	4.86627
2.79977	8.92196	12.5828	5.96319
4.56124	7.80557	13.1316	5.59258
4.77904	7.16392	12.7925	5.72017
2.76307	8.6613	12.5701	6.85235
3.97937	8.70427	12.322	4.82283
5.2137	8.93459	12.6503	7.42343
4.653	8.12663	13.0999	7.07264
2.79802	8.46236	13.099	6.01422
4.52329	7.71187	12.0862	5.28043
2.81283	7.41582	13.4334	5.43306
2.67666	8.24043	12.674	4.78579
2.69079	8.18142	11.7619	6.05914
4.07016	8.13501	10.9976	5.77589
2.63458	8.69237	11.9918	5.86007
2.71623	8.3823	11.6915	6.11775
2.78435	8.6868	12.7961	5.76056
2.93043	8.2865	11.9521	5.28245
2.86323	7.73049	11.5929	5.65439
2.71815	7.60507	12.2123	6.79789
2.6647	8.19788	12.6404	7.81771
2.71606	7.69478	12.2963	7.49878
2.69482	7.84514	11.5915	7.14592
2.60561	7.75548	12.949	4.73812
5.06174	6.3113	10.516	4.71945
4.73938	8.54247	9.77287	4.73394
2.69202	7.72709	10.7094	4.95675
4.7489	7.61164	10.0938	8.01843
2.59981	7.75955	9.86001	6.20819
2.66301	7.59954	10.2568	6.94681
2.60359	7.37534	11.1953	8.70406
5.23303	8.94693	9.87926	7.35325
5.42386	9.48862	10.16	8.29324
5.30529	8.3165	9.30683	4.70047
2.97847	8.97094	10.2209	6.57092
2.67644	8.84812	10.6435	4.28814
2.68399	6.84887	10.8875	2.87466
2.9542	6.95159	11.47	4.49646
2.56332	6.26404	11.4493	4.85416
2.67836	9.41733	11.5211	6.50434
2.62553	9.80438	13.1092	7.81968
2.88391	8.95563	12.3721	5.58532
2.61859	8.87589	14.4394	5.57713
2.74964	8.90275	12.1269	5.91132
2.6281	9.65815	11.1889	5.83038
2.80267	9.82745	9.93426	4.78435
4.83825	10.6482	10.5173	6.20686
2.61102	10.2594	11.9981	5.6647
2.71947	9.1865	12.1339	5.66625
2.60481	9.58009	12.1092	5.86333
2.61635	10.3321	10.9954	2.6806
2.5877	6.95687	9.77456	2.8204
2.54187	9.06102	11.3233	2.81036
2.56144	10.0629	9.1881	3.10982
4.81025	10.0161	9.05827	2.69401
4.60436	9.85637	10.864	2.75392
4.90589	9.66209	11.075	2.81436
4.48977	8.88005	11.3072	2.64494
5.18769	7.37463	10.7814	2.64825
4.80447	8.12666	11.1805	2.61965
4.66876	9.95824	12.6162	2.66714
4.62181	9.26717	10.782	2.50322
5.28289	8.44681	13.0802	2.69422
5.62753	6.56673	11.3786	2.65894
5.25936	9.13583	11.0842	2.73718
4.48919	10.5403	11.7454	2.59766
4.60158	9.96807	10.9735	2.7003
4.66539	9.12273	12.3694	2.68405
4.98353	9.37677	10.5947	5.04414
6.32295	7.80358	10.7689	2.62528
2.62669	8.98448	6.50299	2.76096
2.68652	8.88609	7.88396	2.84229
4.92673	8.37341	6.57522	2.60724
2.68365	7.34195	9.87019	2.63965
4.67513	7.61675	9.0718	2.87445
5.21926	7.74485	10.3455	2.76286
4.84427	8.84824	9.73009	2.58155
2.68108	8.46146	8.98062	2.69114
2.69929	8.65705	10.0974	2.5397
2.69089	8.38714	10.7985	2.68211
2.80553	8.69612	10.1249	2.55433
2.64776	9.17388	10.1043	2.63732
2.84692	8.96063	10.1203	2.67593
2.73206	7.92317	9.56225	2.55791
2.66079	8.14717	9.55948	2.65593
2.69793	7.35958	9.62166	2.61819
2.68785	7.11312	10.7435	2.74305
2.55845	8.75453	11.4001	2.74718
2.85967	7.45844	11.5703	4.69541
2.82471	8.2552	11.5898	2.5818
4.56462	8.17147	12.216	2.57508
2.70083	9.43498	11.462	2.57158
2.65215	7.4038	12.6884	2.69749
3.06184	8.60413	11.7882	2.75772
2.71371	7.61989	12.3234	2.73968
2.74716	8.69816	11.7165	2.76581
4.46177	6.78198	11.6067	2.72548
4.47044	9.10639	12.8893	2.58601
4.91708	7.58199	11.5001	2.75365
4.47208	7.17752	11.8908	2.74741
4.89692	7.49253	9.83482	2.67948
4.48646	7.26731	11.2474	2.86323
4.53577	7.52551	10.4133	4.48029
4.62709	7.75506	10.8201	4.11652
5.15693	8.01592	10.6628	4.00007
4.57848	7.72588	9.88043	3.97636
2.63985	7.7231	11.9529	4.83326
3.81204	7.53843	12.66	4.59776
4.22306	8.57017	13.4322	5.57801
3.73462	8.57569	12.6378	4.679
2.54741	7.33932	12.6847	2.73974
2.71982	7.46879	12.8177	2.60492
4.42117	8.46794	12.7047	2.8894
2.93541	7.21582	12.7864	2.8416
2.74379	8.54909	11.8189	2.82101
4.55021	8.17742	13.4507	2.65516
5.27398	8.1942	11.7934	2.79309
2.62973	7.94695	10.5481	3.14962
2.62288	9.76789	12.4339	2.67177
5.04204	8.14173	12.5798	2.66665
5.3929	8.44477	12.6009	2.68354
2.76986	8.32419	12.3197	2.90227
2.95125	8.06331	12.1572	2.841
2.80495	8.62547	11.4847	5.37869
2.69483	8.04653	10.5226	4.50521
2.94695	8.36314	10.6848	4.73639
2.48318	7.61463	11.1431	2.62949
4.15828	7.85282	13.0151	4.64583
2.51584	7.73343	13.1477	5.00119
2.68587	8.24605	13.0031	3.99892
2.59683	9.21569	12.5469	5.01816
2.78914	8.92451	13.0212	4.70202
2.54963	7.81819	13.9893	3.3664
2.71973	7.85346	12.3751	6.52121
2.66018	8.08728	12.8998	4.96852
2.83945	7.87146	11.4969	6.35457
2.59496	8.11457	12.6836	4.61732
2.6185	8.59536	12.9435	4.86231
2.6777	8.52963	12.2116	6.42055
4.81445	9.10591	11.3981	6.8119
4.70639	8.80715	12.1287	5.44767
4.82845	8.05747	11.2184	4.98544
2.56594	7.41034	11.7809	5.96747
2.72215	7.71905	12.2316	4.2246
2.66905	8.27595	10.1562	4.77306
2.7044	6.76517	11.2476	6.35832
2.51036	9.23079	10.9971	6.74381
2.82933	7.51882	10.3828	4.9266
2.68613	7.15325	10.8604	5.36078
2.78926	6.69586	8.51156	3.88002
3.0415	6.97476	10.1705	4.81824
2.58033	7.51115	9.03231	5.72159
2.52875	8.92559	10.174	6.01859
2.71295	8.12038	10.3307	3.63553
2.63494	7.79493	10.5182	5.43716
2.78289	8.38123	11.2143	6.76455
2.91455	9.06985	10.4913	5.80667
2.81886	7.96785	10.1749	4.87233
2.71113	6.68409	9.94865	5.10652
5.94291	7.98463	9.57723	6.28457
2.79242	7.15387	10.8448	6.37892
4.26185	8.29778	10.7875	5.82219
2.93014	8.06672	10.0743	5.05667
2.59788	8.01195	10.3571	4.90227
2.61943	7.321	9.75585	4.72612
2.68354	7.63918	9.77047	4.5225
2.59375	7.01984	8.24512	2.91677
2.61263	6.86168	10.582	2.7572
2.66055	7.81506	12.1335	4.56184
2.68064	7.94867	12.4657	7.35632
2.70772	7.14575	11.1591	5.58323
2.632	7.5724	10.9975	6.55688
6.4231	7.09485	9.65467	4.09179
4.78007	7.2079	10.7121	2.77441
4.55208	7.84195	9.02655	2.67902
2.65586	7.40809	10.254	2.66968
2.75147	8.59575	9.41423	2.96064
2.86389	7.88773	10.2335	2.79985
3.28892	7.14383	12.7349	2.64622
2.78363	7.57216	12.0052	2.57652
2.71313	6.40797	11.0474	2.69766
2.74898	7.0191	10.5455	2.69463
2.50537	6.59168	13.1497	2.80508
2.74991	7.94066	13.208	2.79262
2.72934	7.65455	13.5138	2.71834
2.90022	8.22713	11.9569	2.66664
2.59911	7.33584	10.719	2.65934
2.68679	7.3557	13.5302	2.60624
2.79864	7.37088	12.6198	2.70366
2.72239	7.54595	12.5626	2.69914
2.96301	5.94076	13.2285	4.85508
3.00298	7.00915	11.3932	3.96162
2.75132	6.20946	11.4494	2.63789
2.705	7.72506	11.445	2.76793
2.63722	7.21228	11.5209	2.69478
5.01018	4.78533	10.128	2.66108
2.62007	7.03211	9.93247	2.79634
4.15978	6.69331	9.62133	2.61443
2.73293	7.28378	8.97379	4.40078
2.65914	7.6937	9.19717	2.63661
2.65074	8.22514	8.5847	2.74097
3.10308	7.23097	9.45108	2.62635
2.58088	7.69255	11.1693	2.80209
2.7052	7.46287	10.8141	2.79259
2.57274	7.21385	10.104	2.75866
2.58344	6.24984	11.3286	2.6983
4.92616	7.6334	9.04502	3.72792
2.56463	7.07985	11.2689	5.16165
4.58822	7.27556	9.55467	4.76762
6.19204	6.88155	9.76907	2.59697
4.54906	7.29066	11.084	2.54523
2.79795	7.56478	11.5376	2.65635
2.65904	6.85931	10.461	2.69114
2.80928	7.33041	10.3726	2.74555
4.60595	7.0181	11.0956	2.80608
4.47294	7.04376	10.3988	2.78789
4.4622	6.8991	11.3411	2.69342
5.3155	6.72556	11.004	2.63853
6.0318	6.76329	11.5295	4.66583
6.44485	6.41032	10.2088	2.56549
5.17572	7.35904	12.1604	2.70335
6.54722	6.9469	10.5689	2.59127
4.93487	6.36147	10.5332	2.77859
3.85784	6.84618	10.4989	2.87834
2.6718	6.45074	10.2823	2.78706
3.82786	6.98531	11.221	4.25989
2.60708	6.48034	9.33346	4.30953
2.66648	6.46785	8.60812	5.68342
4.0218	6.49288	9.35639	4.97873
4.27067	7.83945	11.4896	2.60427
4.94079	5.89591	9.96	2.84783
4.39578	6.508	9.2926	2.64954
4.16161	7.24681	8.66817	2.65114
4.31398	6.89653	8.67261	2.69485
2.88945	7.71569	8.59727	2.59911
2.77591	7.21732	9.35848	2.54317
2.53695	7.26292	7.59642	2.58227
2.87811	6.37976	9.84186	3.44843
2.6367	8.12544	10.1389	2.5975
2.83373	7.5755	8.91308	2.59765
2.86171	6.9241	8.86088	2.62242
2.60826	6.47334	9.17145	2.65786
2.69381	7.54025	11.6742	2.49251
2.82829	6.17547	11.4707	2.84143
2.68256	6.23475	11.4432	2.66589
2.69833	6.3787	11.0457	2.52496
2.72697	7.09084	11.6875	2.68144
2.74966	6.84127	8.50273	2.79035
2.53287	6.70101	10.4137	2.75857
2.67974	6.89025	10.7823	2.68378
2.68479	7.3741	11.3461	2.74221
2.60941	7.61011	13.7931	2.84868
2.71444	6.76767	12.0882	2.65031
2.73908	6.29636	12.2612	2.49739
3.92169	6.85044	10.2738	2.66813
4.44029	5.61381	11.7841	2.69826
2.69373	6.82635	12.032	2.69203
2.75387	6.01007	11.4669	2.64973
2.95853	7.18912	10.8645	2.66482
2.69082	5.09986	10.6652	2.60612
2.67991	7.10862	9.93491	2.78212
2.62892	6.81948	10.661	2.51021
2.64491	5.19616	10.0399	2.53996
2.65224	6.4361	9.7673	2.98999
2.67419	9.11406	10.9084	2.632
2.74375	7.66689	10.2243	2.72179
2.83981	8.0225	10.2846	3.24548
2.80045	8.77415	12.1256	5.42721
2.62269	9.39394	9.81584	2.58945
2.91504	10.0166	10.4776	2.60636
2.76351	9.95936	9.45375	2.71209
3.83437	8.55167	10.4458	2.56337
5.6564	8.12814	9.72867	5.43438
6.48566	9.22296	9.09485	5.26957
6.52547	10.0018	9.59757	4.41131
5.20808	8.29384	10.6226	2.53477
5.43149	9.63528	9.81204	2.73298
6.01642	9.5624	9.38084	2.822
4.86244	10.1283	9.88625	4.69913
4.65988	8.56567	9.01543	2.58921
2.70076	9.64101	9.8191	5.19273
2.91146	8.28485	9.4831	2.90756
2.75828	8.6908	9.77855	4.75674
4.20607	8.91607	9.14957	5.2219
4.92029	8.49539	9.88541	4.56365
4.05782	8.80193	10.7215	3.82703
2.66813	8.39992	9.25222	2.83724
2.54203	7.92071	10.47	2.86688
2.81407	6.97479	9.16413	2.63957
2.64507	8.81881	8.95354	2.84826
2.80979	9.75628	9.59362	2.86023
2.87045	7.25	9.29101	2.66154
2.73971	8.42977	9.11098	2.73243
2.78011	7.88741	8.62497	2.77809
2.81558	7.42726	8.37622	2.77018
2.78031	8.03081	7.4621	2.62056
2.77218	8.72892	7.74955	2.77563
2.81826	8.36477	7.87915	2.55174
2.66745	6.98588	7.46166	5.41141
2.84043	8.79587	7.50447	2.58683
2.84566	8.65255	9.64302	6.52271
2.93602	8.31312	10.4442	6.38218
2.68484	8.17329	10.4159	5.70129
2.63805	7.36909	10.1782	7.18561
2.66256	8.49392	10.0162	7.16003
2.97335	6.9201	11.2133	6.05624
2.70769	7.25794	9.83318	6.9157
2.5991	8.55397	10.3544	6.08153
2.65567	8.05349	10.1316	7.16464
2.62007	6.90236	9.96802	5.38377
2.69793	7.37137	9.07393	4.37829
2.75858	9.35043	9.48353	5.66556
2.72577	9.05259	8.73598	4.86723
2.66933	8.25969	10.2058	2.72159
3.12577	8.19444	9.67616	2.7713
2.62787	6.99595	11.6675	2.87296
2.92421	9.03348	11.0151	6.20667
2.61723	9.2148	12.1113	4.41624
2.65763	8.60738	13.1908	4.9607
2.72377	9.36277	11.6505	4.45827
2.67598	9.22074	9.84884	2.53209
2.93062	8.07404	12.123	2.57823
2.72725	7.07986	9.6436	2.63228
2.72061	7.32867	11.528	2.88988
2.73543	9.27127	10.2057	2.67531
2.60286	8.26508	10.32	4.95284
2.72016	8.27452	9.35483	2.68293
2.75018	8.69746	9.85452	2.62233
2.70321	9.71318	10.6834	2.68853
2.55104	9.29396	10.4714	2.61615
2.52295	7.32832	10.52	2.7089
2.80749	9.54608	9.50553	2.60987
2.64509	9.01212	9.59442	2.52103
2.69641	9.82675	9.46421	2.73098
2.83565	8.64924	9.93727	4.9615
2.72435	8.08426	10.7092	2.72594
2.671	9.73639	9.57556	2.68719
2.72151	7.27761	12.0623	2.69802
2.6701	9.47865	11.0537	2.93232
2.89208	9.13984	10.301	2.76205
2.69236	8.86086	10.891	2.68652
2.64078	9.55468	9.27142	4.25259
2.61684	8.72778	9.99329	3.97012
2.66055	9.07924	9.85019	6.53812
4.24034	6.58146	10.8372	7.37578
2.77045	8.2776	10.1021	6.22265
2.54114	8.98725	10.1216	7.43473
2.60557	8.19003	9.80454	2.66377
2.87279	7.63325	9.22903	2.66176
2.50032	8.59843	9.28124	2.62993
2.74681	8.16501	9.93853	2.68973
2.79095	7.93865	9.8079	2.65628
2.68004	7.45003	9.17496	2.65062
2.62042	8.73859	9.66742	2.95212
2.79611	7.94099	9.84342	2.77191
2.67846	8.87293	10.1251	2.65235
2.7212	8.46428	10.7574	2.65347
2.7193	7.1544	9.33896	2.64685
2.67472	7.81738	10.3535	2.63308
2.615	7.55082	10.1412	2.67839
3.84773	8.71572	9.70537	2.68799
4.9005	8.27459	8.81732	3.76437
5.37287	8.69126	9.73387	2.86395
4.08178	7.55347	8.87595	2.67079
4.79928	9.03847	10.9848	4.28264
4.81585	8.88404	11.0494	2.69093
5.42359	8.46549	9.37028	2.66193
4.96271	9.72992	11.7838	2.90534
4.81767	7.91225	12.2753	2.78469
4.36565	7.62024	12.1364	4.67698
4.00125	7.56358	12.1334	4.54647
4.3238	9.13583	9.98908	4.51094
3.68117	7.71265	10.844	2.77349
4.48932	8.91782	9.74534	2.6269
3.27696	8.36739	11.071	2.56072
2.92028	9.46859	10.0265	2.8255
2.68413	8.18102	11.9722	2.60036
2.67785	8.99774	13.3588	2.82943
2.6198	8.27474	11.5479	2.97174
2.65121	9.16477	9.519	2.65109
2.59256	9.46799	10.8451	2.74934
2.63676	8.7834	9.8129	2.58602
2.71039	9.23806	11.223	2.67231
2.74244	9.27638	12.2898	2.55578
2.67874	9.65388	11.5092	4.17487
2.6201	9.21224	11.5594	2.5247
4.18231	9.69384	11.0816	2.58448
4.57159	9.58174	9.86835	2.88052
2.61172	10.2434	10.0341	2.80259
2.62994	8.56623	10.0544	5.78857
2.75946	8.87244	12.0096	4.85743
4.89907	9.90208	9.63379	5.33235
5.32001	9.81626	8.92614	2.59241
5.55333	9.99386	8.99649	2.76296
5.27524	8.82356	9.88776	2.98625
5.40582	7.49828	9.19241	2.67931
4.8271	8.83926	9.55578	4.85477
4.82415	8.70941	10.0724	4.74355
2.78961	9.92261	9.05206	5.91546
2.57996	9.38953	9.33592	4.26346
5.04037	8.50276	9.22586	5.23383
2.66925	7.17948	9.38159	2.67367
2.82411	8.98965	9.34536	5.76584
2.81087	9.97211	9.20417	5.59226
2.76801	8.7601	9.42101	4.69495
4.13353	9.72767	9.35309	5.14344
4.23147	8.39817	9.64411	2.75311
4.41424	8.94287	9.49868	2.71245
4.32321	8.48644	9.32374	2.64925
4.58146	8.8682	8.72962	2.63685
4.40975	8.7168	9.98308	2.93584
2.79167	8.22656	9.92454	2.70768
2.6686	8.50897	9.68617	2.70935
2.8387	6.6869	9.0443	2.72472
2.60753	7.12498	10.0208	4.91652
2.72987	6.83759	9.49503	4.87207
2.73263	7.51721	9.58516	4.79777
3.8687	7.24573	10.8174	5.1983
3.65071	7.83075	9.95515	5.71266
2.95672	6.74703	9.72324	3.48634
2.59574	6.98358	9.42115	2.80317
2.65219	7.14743	9.35634	2.72502
2.7837	6.41693	7.77631	2.65711
2.65258	7.23078	9.16349	2.7067
2.69954	5.54908	9.02571	2.85359
2.66167	6.3373	9.07103	2.61176
2.69227	6.57754	7.58385	2.76541
2.70631	6.35766	9.40241	2.68027
2.6078	6.42384	12.1905	2.69182
4.2393	6.59351	10.7012	2.89499
2.68961	7.41863	9.37351	2.7067
2.82238	6.75723	10.6086	5.13825
2.77983	6.05735	9.17056	4.47645
2.74965	6.83983	9.07805	5.58373
5.03291	7.1147	10.737	6.72852
4.58395	7.18567	10.3621	7.42456
4.59183	8.01127	9.23332	6.24043
4.56258	7.86694	9.55514	6.43107
6.39075	7.62271	9.81787	5.92973
6.45022	6.34243	10.5001	6.44943
7.26156	7.58595	8.78983	7.41268
7.09246	7.85399	9.98508	6.49123
5.02031	5.79887	9.8555	5.72689
2.79401	5.43024	9.48321	6.40656
2.93517	7.5567	9.52884	5.01614
2.68421	8.156	8.47942	5.33967
2.71546	7.31006	10.0345	6.53588
4.42568	7.19518	9.8882	5.3543
4.63285	6.86715	10.1117	5.04627
4.19574	6.97012	9.67107	5.7395
2.72998	6.69347	10.0304	5.05224
2.53466	6.82426	9.73713	4.47529
2.77998	7.01626	10.2896	4.87138
2.87612	6.07791	9.52828	4.94236
2.94566	6.18081	10.6257	7.70463
2.65384	6.93057	10.3586	7.59564
2.73313	6.84959	9.73128	8.02702
4.70946	6.85066	10.1777	7.87916
4.42622	7.5764	10.1937	6.9142
3.69556	8.00471	11.0051	7.41617
4.36982	6.48007	9.41897	6.8609
7.40326	6.67319	9.86446	7.39688
5.69479	7.30593	10.2011	6.38916
6.24219	6.82215	10.6598	5.03886
6.3938	7.07158	11.3204	4.93819
6.80211	5.60733	11.5564	4.43352
6.87724	5.94892	11.4499	5.29259
7.87644	5.82364	9.40269	4.37503
5.58587	6.40038	10.5017	4.41851
6.64135	5.43736	11.0366	4.46745
5.58338	5.79784	9.53139	3.72266
6.01128	5.4517	10.701	2.60333
5.37786	5.93064	11.6921	5.94582
2.58484	6.18855	12.2216	4.73567
2.71555	5.79388	11.5241	4.75963
2.73424	5.74469	9.44529	5.43766
5.08068	5.64547	11.4745	4.62077
4.87378	6.99722	12.3573	4.77103
5.71078	7.13215	11.4144	5.22071
4.98464	7.71903	10.7455	4.89535
6.32199	8.48222	11.0565	5.50859
5.96805	7.32725	10.2248	4.26603
7.12327	7.23921	11.1285	5.25137
5.19485	7.83749	10.4317	6.60129
6.09966	7.76306	8.64864	5.54716
6.44791	7.27367	10.3443	5.17157
6.83279	7.56343	11.0378	2.66273
6.59504	6.77114	11.816	2.66505
6.44823	7.66341	11.125	2.62277
6.50201	8.4648	11.6987	2.88643
5.95491	6.99049	11.3129	2.61784
6.60803	7.39061	12.1071	2.6774
3.7716	7.68506	12.2507	4.22653
5.58237	7.44415	12.6209	2.62343
6.86962	6.77263	11.6632	2.8498
7.28841	7.07499	11.2489	2.55354
5.12255	6.90277	11.3182	2.65279
6.03382	7.2419	11.1735	2.6887
6.73134	7.12678	10.5481	2.86275
4.8235	8.10576	11.3742	2.6344
4.67767	6.81559	13.1713	2.81322
6.28177	6.16873	9.50178	2.72956
4.97203	6.09238	10.4652	2.61566
4.66059	6.90665	8.82834	2.84933
4.62103	7.0087	10.3135	2.78527
4.81715	7.06092	11.0704	2.5519
5.74548	7.14315	10.2915	5.03198
5.30588	5.89769	12.0316	2.63779
5.61525	6.96951	12.325	2.71163
5.65902	6.18616	10.6956	5.31648
5.49006	6.32428	11.2904	2.65607
4.80237	6.82102	11.3228	2.69055
4.71343	5.61385	10.9587	2.60257
5.17105	5.31719	9.26176	2.57505
4.32313	5.05553	10.5065	2.75203
2.6644	4.9647	10.6492	2.82622
2.74337	5.55234	10.0055	2.51183
4.72937	6.46951	10.4725	2.81543
2.79651	5.23375	11.3685	2.7165
4.38553	5.46987	11.1681	2.79717
4.73441	5.5784	12.8024	2.6601
4.27219	5.24957	11.225	3.75614
4.92091	6.29804	10.8021	3.39573
2.58296	5.48317	9.69003	2.63007
2.74164	5.65259	12.2993	2.95286
2.63232	5.61543	12.1148	3.91745
3.88338	5.54041	12.3918	2.64283
4.65176	5.40211	12.6975	4.02807
4.92752	5.36776	12.1568	5.86843
4.51836	5.7346	12.633	2.90539
4.48753	5.3851	11.9556	3.28655
5.36851	5.73887	13.431	2.78476
5.05886	5.18354	11.4897	2.62471
5.60165	5.55333	11.2593	2.55674
4.24243	5.83968	8.7105	2.66779
4.70904	5.73517	9.33371	3.42548
2.6616	6.13921	8.76656	4.33167
2.61513	5.89334	10.6955	2.63919
3.9045	5.35654	10.6666	2.7633
4.84179	5.99609	10.7609	2.68911
2.69938	5.75204	10.0138	2.84032
2.78003	5.19139	11.195	3.00027
2.66402	5.2616	10.4102	2.64428
2.61481	6.24239	10.8639	3.59522
2.79051	5.43365	9.33511	4.11312
2.71657	5.84473	10.1843	2.80801
2.69288	4.99777	7.38483	2.97559
2.70059	5.85358	8.0675	2.75322
2.58123	5.28558	9.67412	3.86383
2.71638	5.60333	9.79729	2.64928
2.80186	5.38369	10.0359	2.92571
2.5591	6.13068	9.1259	2.80974
2.67681	6.96871	10.6616	2.69945
5.54942	5.35086	10.3712	2.65077
2.65146	5.66002	9.67526	2.60871
2.58119	6.76081	9.78573	2.79801
2.74534	7.04598	10.3826	2.74409
2.8218	6.47282	11.4869	2.70491
2.65083	7.29365	13.035	2.65603
2.60757	6.59798	11.3135	2.64238
2.71485	6.31628	11.427	2.71224
2.74902	7.80114	12.1774	2.71281
2.79353	5.0429	10.1113	4.70293
2.64263	5.29188	11.5064	4.67578
2.61861	5.67589	9.56881	4.18996
2.87925	6.81358	9.47377	2.64836
2.7077	7.29151	9.53549	3.16324
3.70805	7.52964	8.89747	2.89761
2.78972	8.88442	10.7844	2.81729
2.79951	7.56848	11.3077	3.05789
2.62604	8.58535	11.7546	2.63464
5.00113	8.10626	11.6284	2.93718
5.1311	7.20756	10.8251	2.72745
6.19228	6.35745	8.78495	4.55352
4.9174	7.16729	10.2087	2.59738
4.34912	7.96606	11.6905	2.61882
4.95134	7.30448	10.7619	2.70838
4.09123	7.16659	10.732	2.72213
4.70924	6.00552	11.1824	2.70658
6.47207	6.85821	10.9483	2.66032
4.54192	6.99173	11.9453	2.60741
2.59357	6.59955	12.3221	2.68336
4.30541	7.78649	11.2857	2.67494
2.67076	6.3589	12.0703	2.61354
3.73397	5.0777	10.9334	2.59791
2.94504	6.44663	11.8709	2.76651
2.49049	7.10297	11.3772	2.66224
2.69733	7.35006	12.0217	2.63348
2.82871	8.0353	11.2712	2.80739
2.73285	7.4202	11.1476	2.60892
2.76001	7.60244	10.756	2.65459
2.62076	7.45379	9.55724	2.56806
2.71053	5.63451	9.36723	2.74363
2.73472	6.99089	10.7886	2.79509
2.73667	6.01908	10.0919	2.7132
2.87579	6.64218	11.528	2.64005
4.18413	6.79033	10.2793	4.77625
2.65763	7.82251	10.3439	2.47625
2.58807	6.99951	9.48218	2.68769
2.68496	6.26314	9.31308	2.71944
2.72215	6.98385	9.60905	2.79566
2.65084	7.45456	9.79729	2.61353
2.73249	6.94113	9.85871	2.7157
2.62322	6.41904	9.11032	2.54771
2.8011	7.2431	9.55913	2.74713
2.77274	7.3552	9.68464	3.97976
4.84484	6.83541	9.25951	2.79122
2.7302	7.2202	9.90448	2.57515
2.71223	7.2666	8.88471	4.2087
4.25141	7.7387	9.3378	2.98654
2.67788	8.27065	9.50649	2.63518
2.78261	7.43206	8.30764	2.59771
3.94118	7.63087	8.57704	2.79981
2.6768	6.62259	9.51019	2.7672
2.74243	7.58743	9.54395	2.60027
2.81165	7.72758	9.62732	2.69443
2.59437	7.93698	9.06157	2.69485
2.80591	6.89857	8.92159	2.66774
2.72729	8.67883	9.59583	2.53046
2.78783	8.22027	9.59253	2.68131
2.70372	7.97478	9.54242	2.55476
2.60894	9.35638	9.64185	2.74729
2.75293	8.48138	8.74311	2.61721
2.64436	8.35751	9.11134	2.8116
2.59702	8.82475	9.83176	2.78742
2.73857	9.53533	8.95457	2.8503
2.68347	8.77682	9.5283	2.80259
2.91117	7.99375	9.94043	2.71966
2.61712	7.64876	9.86075	2.60299
2.82882	7.33622	9.85266	2.67354
2.58032	7.93895	8.59836	2.56496
2.82745	9.06334	9.60557	2.76063
2.66571	8.86896	9.71401	5.74375
2.70709	7.94562	9.5447	2.63867
2.8048	8.29386	8.51797	2.6762
2.68582	7.721	8.6229	2.8689
2.76531	8.23794	9.22249	2.7508
2.85771	7.61531	9.48283	2.57039
2.83778	7.76261	9.15625	2.7092
2.65467	7.58012	8.68491	3.04107
5.55957	7.93226	9.80931	2.65266
5.88668	8.73636	9.80079	2.72401
4.72907	8.23729	8.37751	2.77912
6.28621	8.53438	8.96056	2.60518
4.90684	8.29032	9.37502	2.81425
5.97023	7.97343	10.0811	2.65365
5.18035	7.44016	10.8663	2.67958
5.70991	8.41093	10.2005	2.65304
4.73803	6.92899	9.38234	2.58163
4.5561	8.90371	9.90937	2.654
5.47658	8.36204	9.25639	2.99489
4.91054	7.35451	8.42171	2.93703
4.87681	7.33125	8.81728	3.86477
5.27779	7.53492	9.57114	2.78619
5.91941	8.22522	8.97403	2.66955
7.00022	8.29167	8.73716	2.59554
8.18418	8.75488	9.2593	2.6822
7.12206	7.46657	10.0224	2.53191
7.70233	7.81786	9.39519	2.60978
5.1017	7.64671	10.2009	2.53872
4.43005	8.09428	9.5389	2.70836
2.64294	8.0307	9.49935	2.75728
4.57832	6.74791	9.83892	2.80404
4.58444	8.48027	9.33263	2.64852
2.84484	8.57328	9.65843	2.55572
4.79943	8.31667	9.95208	2.82381
4.92735	8.16732	10.4903	2.64918
2.62683	8.29976	10.6334	4.33762
2.70694	7.00256	9.58787	2.72371
2.72031	7.27825	9.41975	2.66751
2.72165	7.8975	11.5026	2.65296
2.62592	8.5945	10.8913	2.75081
2.55008	8.05395	11.6103	2.81895
4.09939	7.61796	10.57	2.82306
5.27064	7.43428	10.5718	2.71132
4.84153	7.66583	10.3827	2.72031
5.06783	6.87896	9.99247	2.79807
5.43149	6.49246	10.5005	2.67068
5.1724	6.88831	11.7328	2.62993
5.50982	6.41618	10.1228	3.5954
5.95957	6.29461	10.448	2.80658
4.98869	5.42013	9.87332	2.6598
5.47292	8.04953	9.48146	2.5423
5.7904	8.36733	9.4195	4.38567
5.13936	8.85524	8.16438	4.8978
4.49872	8.82682	9.39569	2.6442
4.32659	7.40135	10.3657	2.77685
5.07626	7.83501	10.6162	2.84858
4.54212	7.28506	9.4459	2.58632
5.33455	7.62546	9.7498	2.90245
4.86854	7.64233	9.2745	2.57646
5.25766	6.84774	10.0672	2.62802
5.50491	6.37486	9.70341	2.69359
3.96078	6.0764	9.36095	2.67292
2.59195	6.75453	9.79743	2.48292
5.34002	5.94402	8.5811	2.7888
4.30569	6.52418	9.22071	2.91633
4.86369	6.7767	10.1458	2.83035
3.87057	7.10204	10.5156	4.69677
4.26634	6.29935	9.88076	2.95801
4.48452	7.31887	10.7539	2.64329
2.71267	8.57245	9.00968	2.69098
4.21873	7.52638	9.92819	2.62537
2.84613	8.33602	9.50887	4.86002
4.44493	7.37627	8.49043	5.54751
4.90433	7.75347	8.7492	2.69121
4.96543	7.15573	10.8047	2.8916
4.34737	7.34249	11.3339	2.82078
4.56846	7.64898	10.7215	2.69923
4.86201	7.28474	9.1258	2.57979
4.46402	7.23472	9.30025	3.04903
5.59591	7.65268	7.76408	2.56815
2.57336	8.70359	9.643	2.87087
2.87398	8.52125	9.24788	2.64681
5.22369	8.47996	8.50012	2.63687
3.9856	6.9416	9.7783	2.8056
3.8964	7.75641	10.7549	5.09284
4.70329	8.52835	11.978	4.69888
6.32731	8.45939	9.51476	2.72928
5.04313	7.60582	10.4357	2.66222
5.6315	7.65444	10.1792	3.40248
7.05893	7.61381	10.2509	4.63376
4.85363	8.04866	10.5738	5.93629
5.63001	8.38726	10.5299	2.62805
6.28029	8.47242	10.7952	5.25602
5.93996	8.23628	9.73653	4.1895
6.34456	7.94483	11.0671	5.03805
5.29998	7.32198	11.1439	2.75465
6.28093	7.21619	9.07844	2.60319
5.17418	7.38054	9.82924	2.8665
4.49021	8.54154	9.25684	4.89891
4.57328	9.27893	9.58226	4.37653
5.64188	9.41372	8.87949	5.11144
6.29623	7.84606	8.75987	3.08186
6.24941	7.81914	9.93823	2.79487
4.27517	7.85134	9.59753	2.57939
5.9677	8.08363	10.7673	2.77837
6.18846	7.97765	8.82128	2.8194
6.48478	8.78749	9.63095	2.64805
6.11754	7.44165	9.10494	2.79767
7.6525	7.13827	8.08487	2.62637
6.42424	8.05271	9.67647	2.75929
6.48093	8.16065	9.73775	2.64123
4.68219	7.51666	9.1102	2.48837
5.81354	7.67055	9.12459	4.57775
4.82044	8.32811	7.64584	5.41803
4.46176	7.94185	8.99592	2.72465
4.74967	7.78746	9.39128	2.75952
6.13842	7.28673	9.45867	2.70344
5.72787	7.66426	9.43815	2.70548
5.12303	8.4378	8.49279	2.70097
4.81709	8.44304	7.41402	2.68825
2.65718	7.96457	8.09054	2.52706
4.55775	6.94766	9.69667	2.64964
5.14613	7.9328	9.89948	2.64345
5.45553	8.39132	8.42609	2.64434
4.96349	7.0629	8.6174	2.63532
2.69683	8.38922	9.35342	2.70093
2.65271	7.31913	8.87206	3.34882
5.97937	8.0853	8.8455	2.67543
5.1674	8.52111	9.6956	4.66594
4.63277	6.92873	10.8775	6.02796
4.27956	7.71908	9.10719	4.64432
5.30894	8.23618	9.06442	2.62029
4.51376	8.55969	9.54359	3.51647
2.58722	7.0921	8.78637	2.70619
2.68563	9.68098	10.2506	2.80433
5.06213	7.66468	9.55085	2.62604
5.46279	6.28605	9.44145	2.67142
7.00763	5.58386	11.2427	4.06097
7.47081	7.23415	9.94024	2.85775
7.96521	6.77458	10.614	2.77152
4.55792	6.02404	10.6096	2.67368
5.6432	5.35153	9.52851	2.5833
5.58306	5.92056	9.48932	2.52621
6.50229	7.04904	9.61837	2.73549
5.39075	4.76372	10.9889	2.79852
5.26994	6.78193	9.80637	2.83642
4.82076	5.4206	10.7593	2.55537
4.8656	6.8075	10.2501	2.54898
5.31988	6.83798	9.3877	2.85114
5.02324	6.85933	10.2445	2.76585
4.65846	6.36543	10.7848	2.66505
4.78641	6.43679	10.0455	2.61836
5.04192	6.17001	8.30648	4.68937
6.18923	6.94372	9.61768	2.67919
5.81119	5.67918	9.43524	2.50483
5.5265	6.16612	9.48664	2.57189
4.99786	6.86377	9.52564	4.8195
5.31689	5.90113	8.91763	2.59857
5.54085	6.40661	9.27006	2.74041
5.77889	6.92189	9.28173	2.77247
4.83326	5.27729	9.56282	2.66355
6.12866	6.47334	9.48227	2.82524
5.11255	5.12619	9.48334	4.86665
5.86195	7.18845	8.15044	4.70069
5.42609	8.23207	8.87615	4.64974
4.92904	9.2667	10.7667	4.61816
4.65034	7.89666	12.1203	5.48358
5.16792	6.76027	10.1577	2.66069
4.779	7.37253	10.2301	2.72691
4.61843	7.76115	9.13359	2.76319
2.89215	7.91883	10.0318	2.62098
2.6209	7.41157	10.9547	2.65596
2.56459	8.5948	8.74187	2.65828
2.67851	8.57669	9.50957	2.76743
2.82151	9.08763	6.94319	2.79651
2.68913	7.74161	8.07552	2.62592
2.63359	9.38048	7.17726	2.73447
2.56027	7.94633	7.97725	2.67527
2.71192	9.34889	8.54622	2.72217
2.68278	8.92831	8.00597	2.85072
2.72274	9.88879	9.22046	2.82705
2.96439	9.14512	7.68955	2.72444
4.52245	8.53818	9.55214	2.64328
4.96377	8.54304	9.21818	2.62802
5.43355	8.91141	7.67271	2.62701
4.52252	8.23175	9.51688	2.53073
4.62956	8.94431	8.33259	2.61477
4.99048	9.00993	9.21024	2.64561
4.77279	7.4494	9.40744	4.7783
5.01842	8.45376	8.28058	2.69431
5.32113	7.29461	8.54673	3.07189
5.34051	7.82528	8.2909	2.74387
5.11478	7.14089	9.30982	2.614
5.26796	7.14846	9.04223	2.73827
4.62867	8.01422	8.55456	2.64335
4.41392	8.21023	9.2669	2.5836
4.41493	7.65703	9.16287	2.71864
5.01213	8.70186	8.43154	2.77403
5.17951	8.82864	8.30917	2.58015
4.93356	7.22062	8.64398	2.70965
6.95646	6.89955	8.35634	2.65242
6.15684	6.48803	8.9106	2.58606
7.27352	8.38393	9.53827	2.61841
4.69896	9.13553	8.94869	3.85774
5.21425	7.7361	8.23299	2.81649
5.20163	7.42887	9.03186	2.67337
6.27255	6.79224	11.1121	2.73267
5.67548	7.26818	10.2934	2.64055
4.60018	9.42841	10.9844	2.72848
4.77639	8.81023	12.555	2.47478
5.05032	6.05789	8.08932	2.80011
3.74985	8.04362	8.7801	2.7369
5.34308	8.45975	7.12187	2.65055
4.66503	8.49787	9.62855	2.68667
4.84828	7.04333	9.61847	2.5988
4.44016	8.03109	9.34017	2.75924
4.74224	7.24945	10.1122	2.68801
5.17614	6.93146	9.81034	2.72171
4.46642	7.03216	12.2384	2.64083
4.51638	8.7486	9.33595	2.86702
2.74193	6.8627	12.1199	2.75105
2.85411	9.55831	10.4863	2.78291
5.16462	9.78891	8.41689	2.64026
4.03653	7.42891	10.043	2.60741
4.65329	8.3126	9.95882	3.01605
5.65434	7.80224	9.657	2.64236
4.55744	7.86479	9.23821	2.98293
4.63043	8.23979	7.81395	2.70421
2.66754	7.31709	8.81928	2.74587
2.86065	6.87812	9.23915	2.68721
4.33475	7.6847	8.5692	2.5982
2.77654	8.03901	8.13402	2.77385
2.72624	7.15582	7.16803	2.85154
2.55632	8.12804	5.45874	2.65173
2.78285	8.442	7.35675	2.86305
3.92562	8.3496	8.27201	2.63062
2.74097	8.43702	9.47558	2.58124
2.66522	8.58536	8.15812	2.64288
4.43328	8.92477	8.49532	2.94411
6.7452	7.56342	8.46925	3.88137
5.40075	8.56524	8.92588	2.79265
5.95452	8.16113	11.2681	2.89043
6.74443	8.59269	9.60295	2.67255
5.12087	7.44512	8.66301	2.7679
4.76379	7.858	9.40891	2.58009
6.14282	7.30269	9.32717	2.73061
4.87053	5.67335	9.20468	2.69663
6.52412	7.38022	9.79968	2.74774
6.34808	7.01489	9.28376	2.60319
4.53691	6.89201	8.2476	2.85974
5.61025	7.32561	8.3348	2.63503
5.40601	7.15799	8.19117	2.66938
2.79797	6.83958	8.48238	2.56473
4.26499	7.11655	9.63973	2.6775
4.64415	7.62577	8.7656	2.64409
4.25641	6.59768	8.92122	2.86458
2.62932	6.71669	8.4083	2.63813
2.70245	6.92651	8.46097	2.62239
2.73477	7.92973	8.83655	2.70882
2.56916	7.27777	9.69471	2.63378
3.0144	6.92377	8.96479	2.71583
4.72282	6.69437	8.97131	2.66887
4.27426	7.16185	8.70169	2.72596
4.49743	7.07795	8.72359	2.67048
4.40791	5.42277	9.167	2.76553
5.06405	6.52739	8.8157	2.68837
2.75438	7.83203	8.75378	2.7508
4.44819	7.03667	9.40144	2.6688
2.76269	7.19112	9.57068	2.74207
3.94249	7.35137	10.0207	2.74593
2.72408	6.10341	9.38391	2.55143
4.9588	5.29774	10.3016	2.62399
4.31015	6.19207	10.7867	2.97852
2.81578	6.02586	12.0772	2.86086
4.64979	5.42965	11.1827	2.70493
4.08493	7.95368	9.04527	4.93271
4.45513	6.2886	8.77239	4.3684
4.00311	7.824	10.0033	2.77586
2.79632	7.44217	8.54898	2.79365
2.68311	7.28227	9.89195	2.76498
2.9521	6.2168	10.5487	2.69268
2.74368	7.35803	10.0438	2.75802
4.79954	7.0566	9.14862	2.51354
4.58884	6.22773	8.69254	2.6169
5.69689	6.89988	11.4012	2.76704
2.5672	6.99519	8.53533	2.91941
4.75631	6.46475	10.4917	2.76155
3.00929	6.31856	9.98386	4.80725
3.00882	6.82895	10.6081	5.25074
4.60407	6.64182	9.29456	5.13589
5.00462	6.82886	8.68638	4.33693
5.71457	7.31147	9.38011	4.71879
5.26526	7.30568	9.33269	2.78697
2.57313	4.63558	9.51097	2.75269
2.61142	5.34365	9.42154	2.69171
2.93891	5.37641	8.26881	2.69499
2.62193	6.14386	9.39408	2.84508
2.70204	4.53022	9.54112	2.83204
2.6448	5.28593	8.18337	2.62477
2.73367	7.02783	9.28386	2.61606
2.67755	7.24332	9.31431	2.61803
5.0101	7.53925	9.29876	2.92156
2.83873	7.15236	9.46218	2.71694
2.69772	7.26794	9.50439	2.71097
2.63729	7.81369	9.24166	2.53969
2.64324	7.33655	8.20787	2.67526
2.81032	8.75407	9.99579	4.32516
2.90591	8.38024	11.8186	5.37256
2.64781	8.46598	11.635	4.99201
2.71124	9.16553	10.6105	4.44861
2.71283	5.52808	12.1521	4.56958
2.69405	6.57558	9.55831	2.87654
2.63124	7.52963	8.47114	2.7296
2.65392	6.49561	9.09519	2.62526
4.78238	7.39579	8.69378	2.75004
2.7513	5.99654	8.49289	2.82244
2.74237	7.08493	9.60261	5.06081
2.72098	7.0357	9.78664	2.58449
2.60653	6.42178	8.79411	2.66498
2.63032	5.54347	9.56858	2.57646
2.77203	5.90551	8.05232	2.8099
2.81825	6.15303	11.0831	2.77093
3.02027	5.60773	11.9552	2.68211
2.78644	7.07529	10.1453	4.02156
4.53526	4.76446	7.05891	2.70548
4.76298	5.14418	9.08733	2.62136
4.50363	4.97219	10.9664	2.60109
4.61011	4.70665	9.14907	4.48359
5.11479	5.15598	9.76322	2.86213
2.65574	5.75313	9.91989	2.64584
2.76888	6.39292	10.3816	3.76579
2.66964	6.45871	10.9204	2.68585
4.98061	6.17783	9.88072	2.57998
2.79977	4.81107	8.88163	2.60033
4.07181	5.79156	9.0604	2.78074
4.76305	5.44151	9.53687	2.7064
4.10548	6.24929	8.86931	2.75756
4.99387	6.52985	8.53605	2.6383
2.70542	6.62049	7.57897	4.48948
2.57738	6.94372	8.64072	2.89976
2.6379	6.24699	8.57535	2.54209
2.85098	7.64318	9.29698	2.66658
2.81526	6.6823	7.85206	2.73417
2.73777	7.39598	7.85776	2.68421
2.6534	6.85131	7.71154	2.58051
2.52952	7.3958	10.0195	2.72513
2.75995	7.67395	7.08115	2.58451
2.4993	6.93915	6.47239	2.6024
2.80902	6.9805	8.48369	2.65551
2.61437	5.81579	8.42614	2.83229
2.73754	7.69385	8.17774	2.52735
2.62688	7.31678	9.79205	4.07944
2.64671	7.06672	10.7898	2.8356
2.72943	6.68647	10.7008	2.59297
2.73569	6.71684	7.44157	2.62162
2.68918	6.80207	7.26748	2.72729
2.76045	6.77167	7.2376	2.79465
2.64172	7.30689	9.08617	2.68725
2.68289	6.84884	9.03617	2.90287
2.80618	5.09267	8.1862	2.72964
2.60757	5.98829	9.37092	2.62591
2.59511	5.68292	7.34066	2.74118
2.55104	5.12657	8.36529	2.58822
2.75176	6.20151	9.71455	2.67262
2.76586	5.44556	10.6002	2.71435
2.58648	5.50383	9.66744	2.76459
2.63115	5.01328	8.79853	2.72371
2.62152	6.26863	10.433	2.80007
2.71281	4.6704	11.5802	2.83148
2.72445	4.80827	8.02465	2.90494
2.66604	5.13052	7.84607	2.64986
2.77786	4.51235	8.2322	5.1399
2.54387	6.05744	9.74528	4.79683
2.75044	6.57257	9.29771	2.64031
2.68315	5.42643	9.2064	4.04254
2.67698	5.54229	8.82207	4.96067
2.80717	7.37904	8.52478	2.78572
2.54468	6.88853	9.11951	4.19348
2.75707	7.23777	8.65685	2.59559
3.74017	8.13163	9.57927	2.59049
3.99442	8.0576	9.49603	4.8552
5.29004	8.49587	8.88912	4.09412
6.87192	7.31254	8.40788	5.68718
6.72015	7.69238	7.60653	4.51546
5.09803	6.89848	7.22228	2.65301
4.253	6.43696	7.91549	2.72774
4.82242	7.41674	7.45478	2.80984
4.85322	7.42022	8.45069	2.8058
4.8353	7.49876	8.33211	4.28435
4.78884	7.643	8.76642	4.67724
5.48165	7.29248	9.38217	4.73879
5.17773	6.42465	8.92416	2.94124
5.29365	7.58028	9.57332	5.28065
4.139	7.46084	9.58843	5.59371
4.97776	6.08281	7.9664	2.82638
4.20407	6.88439	9.1012	2.67915
6.33131	6.68812	8.47276	2.72095
5.7163	6.70344	9.25098	2.67284
5.46855	7.91017	9.28917	2.85172
5.52563	6.63712	9.61244	2.62423
7.02371	6.85032	11.2905	2.81669
5.65552	7.26984	10.0422	2.65345
5.00173	7.03152	10.296	2.65917
5.84339	7.49388	8.97861	2.55959
4.98383	7.12936	11.0689	2.70395
5.45279	8.03509	9.25682	2.62152
5.83693	6.76637	10.0778	2.73653
5.00909	5.87642	9.95716	2.62177
4.52698	6.23169	11.4239	2.89913
5.52776	6.50819	10.7964	2.65037
3.98163	5.48363	10.3182	2.70232
2.6357	5.46082	10.2292	2.77507
2.64624	4.62958	11.8845	2.81071
2.81974	5.22173	10.2569	2.56195
2.73779	5.57277	10.6041	2.67079
2.60032	5.25062	11.0692	2.60315
2.84707	5.54301	11.3526	2.73968
2.79673	6.43091	9.98481	2.71466
2.61729	5.86466	11.3041	2.70719
2.87482	5.04545	11.4193	4.93106
2.7397	5.1588	13.2296	2.67143
2.5614	6.09033	11.7347	2.62482
2.79802	7.11529	13.0905	4.54451
2.86541	6.88405	12.5408	3.55386
3.03742	7.97912	12.039	4.96013
2.56852	6.66378	14.2436	2.97623
4.02487	7.92125	14.0279	2.68593
2.65822	7.96839	12.8237	2.68522
2.68093	7.5164	13.236	4.13571
2.67142	7.91409	13.214	2.57934
2.67105	8.60524	12.1265	2.50635
2.71076	7.89748	11.7299	4.74585
2.71059	8.05112	11.4576	3.85235
4.34057	7.57536	12.0636	2.90211
2.61354	7.09796	12.0341	2.84708
4.77382	7.1671	12.0007	2.69936
2.6914	6.97476	11.744	2.66004
5.0704	8.42091	11.5207	4.16106
4.98648	6.83743	11.6304	2.64645
4.21489	5.11347	12.7665	2.72474
6.12834	7.69811	11.7566	2.81187
5.83204	6.58163	13.3251	2.75844
6.56215	5.70407	13.132	4.10527
6.20607	6.71981	13.7933	2.73331
5.81623	7.25456	12.8649	2.88066
5.32869	7.89113	13.1106	2.64731
5.23898	7.1206	14.0166	2.64622
4.96775	7.26202	13.4968	2.84657
4.9611	7.29902	12.9642	2.7832
4.95537	7.47418	12.4877	2.97073
4.66957	8.12791	13.2072	2.60123
5.14481	7.77036	12.8585	2.56253
4.45001	7.47408	11.912	2.69717
4.53805	7.33638	12.2256	2.83402
5.00499	6.83442	12.7887	2.79967
2.67599	7.55019	12.9239	6.26014
2.72797	7.39023	11.997	4.86775
3.94144	7.06666	11.8282	5.30196
2.77361	6.98928	12.0776	5.99214
2.79116	8.08159	13.2318	5.35259
2.66088	6.83566	13.2518	4.54394
2.79503	7.87281	12.3715	5.40188
4.6774	7.75254	14.1313	6.01711
5.39668	8.20857	13.7833	3.90582
4.90895	8.10829	13.5621	5.45699
5.08005	7.02005	11.8735	5.3739
2.79294	7.58077	13.5641	4.82757
2.52509	7.39225	13.8455	3.89671
2.67247	7.40237	14.0526	5.35853
2.55163	6.97523	12.2994	5.03168
2.7215	8.14093	14.707	7.48925
2.69117	6.99665	13.3064	6.47322
2.74456	7.59397	13.3497	5.21316
2.655	6.08244	12.9531	2.69937
2.84649	6.07863	12.4992	2.74068
2.76908	5.61717	12.1219	2.67868
2.90081	5.59917	12.333	2.59307
2.67375	6.6247	12.3241	5.62503
2.73622	7.05958	12.2615	5.90758
2.73207	5.68855	12.577	6.1883
2.66985	6.68011	10.4818	5.3686
2.66657	6.72742	9.27504	4.99109
2.66788	6.83158	11.67	2.56449
2.61123	5.77944	14.0491	2.87355
4.63658	5.69129	12.5614	2.59665
2.76585	5.09944	12.3882	2.61353
4.50416	6.60045	12.3867	2.62277
5.5721	6.07425	11.5483	2.71319
6.20308	7.68056	13.4768	2.57076
4.85263	5.23524	15.0771	2.8566
4.71264	6.42826	14.4763	2.52497
4.44303	6.76483	12.8807	4.34521
2.77108	6.00844	12.7171	2.73717
2.63641	5.24821	13.3956	2.777
2.65093	7.81625	14.8979	2.70914
2.86149	7.64594	11.414	2.49753
2.6918	7.36903	12.847	2.73074
2.84846	6.96079	12.4827	2.85451
2.83891	7.09673	14.1814	2.60145
2.95936	7.33249	14.2359	2.66916
2.6851	7.3105	14.4625	2.74374
2.59748	6.54839	13.7246	4.13805
2.78234	6.03373	14.4114	4.45807
2.49662	5.37745	13.8097	5.62973
2.63298	5.19017	13.6756	6.21567
2.73253	5.56206	14.6544	6.00644
2.77177	5.70181	14.133	4.54446
2.60067	8.08888	14.269	4.68403
2.8046	9.38755	14.3359	2.81155
2.6259	9.59639	15.805	2.73979
2.67523	8.67833	15.1365	2.66627
2.63154	8.80659	14.1855	4.16213
2.74696	8.52451	14.585	3.56678
2.77721	7.61159	14.8391	2.64199
2.76611	7.61639	14.8809	2.6562
2.61015	7.00709	14.7526	5.14126
2.59232	6.64232	14.67	4.53688
2.88133	6.75672	14.9996	2.69015
2.66589	7.11873	14.7185	2.70625
2.69291	6.49049	15.2057	2.77867
2.87814	6.48667	15.4908	2.65497
2.70655	6.56555	14.0035	2.54183
2.66777	7.19312	14.9802	2.52686
2.61551	5.22354	15.2049	2.52737
2.85736	6.77181	13.8548	2.75162
2.81279	7.88145	13.7271	2.75422
2.83622	6.73594	14.0291	2.83262
2.76055	6.4102	14.8589	2.73452
2.5836	6.28096	14.6621	2.68985
2.82127	6.20282	13.9199	2.5189
2.69559	7.02867	12.6164	2.58101
2.70862	5.84336	14.3398	2.59031
4.33093	4.53495	13.9989	2.63379
4.47952	6.86403	14.6171	2.75293
5.2532	6.78022	13.2399	2.94675
7.09694	6.8259	13.9208	2.68173
4.59771	6.18066	13.2833	2.68211
6.48226	7.50656	12.8689	2.69316
7.02802	7.66092	13.6794	2.86288
7.64676	6.49795	12.8157	2.82577
6.76653	8.03225	12.5369	2.69869
7.10176	9.38075	12.8207	2.56628
7.82185	8.34005	13.6196	2.72663
4.80392	7.84818	13.0011	2.7433
5.86676	8.4011	12.5254	2.67077
4.59959	7.94876	13.6747	4.75459
5.266	6.82727	13.8738	2.58018
2.63207	7.75854	13.3363	2.74583
2.84538	7.21966	12.4122	2.57689
2.64299	8.73762	9.24203	5.1008
2.63414	7.84934	12.6994	4.52112
2.79677	6.28863	12.2136	2.6936
5.12693	7.4161	11.428	2.74617
2.52788	7.59412	10.8585	2.68643
2.84305	7.68933	11.8675	2.68218
2.82039	7.94913	11.1932	3.02037
2.68379	7.59264	12.1321	2.79687
2.5175	8.23105	10.4297	2.74397
2.63399	7.40598	13.0755	2.6504
2.578	8.31681	12.2681	2.67518
2.6386	8.38814	12.7972	2.67144
2.71604	8.11419	12.5723	2.59964
2.62962	8.43757	13.4105	2.74592
2.76567	6.96472	13.0249	2.65091
2.90733	6.06116	11.1741	2.93525
2.7382	7.02882	12.4009	2.93675
2.67331	5.88956	8.23361	2.62649
2.71417	6.07934	10.061	2.68731
2.83156	7.31389	8.35871	2.59169
2.6356	6.77342	8.77316	2.71182
2.60757	6.15147	8.54336	2.62518
2.62744	7.5649	10.0913	2.53892
2.70009	7.74059	9.16923	2.64566
2.83812	7.77338	12.029	2.75017
2.6688	6.19298	10.1233	2.74818
2.64654	6.95543	8.93705	2.85799
2.59719	6.4588	11.0074	2.6901
2.5794	7.0277	9.66955	2.59147
2.92337	7.15003	9.89718	2.6147
2.62592	5.34108	9.38291	2.8325
2.88974	6.24834	10.3959	2.90269
5.0383	6.48638	10.6394	2.53608
5.08381	6.25369	10.2504	2.65136
5.12305	7.67955	8.38708	2.75051
4.09844	8.20442	8.89905	2.7143
3.7838	6.93499	7.93964	2.68946
2.70039	7.7948	8.31645	2.78029
2.64157	8.11434	8.31649	2.66644
2.84314	7.93704	7.71758	4.5104
2.66639	7.07498	7.62542	5.44784
2.69587	8.32441	9.00301	5.3987
2.59633	8.48193	7.03506	4.82155
5.19282	7.75562	9.84769	4.79752
4.91078	8.01859	9.23404	3.52967
4.31255	8.38526	9.89939	2.64312
4.93366	8.39578	10.4597	2.72638
2.63509	8.08074	9.27437	2.91981
2.79247	7.83333	8.50208	2.7
2.67174	8.25979	8.61014	2.71015
2.61956	8.03907	8.58708	2.6652
2.69047	7.60829	7.24819	2.70017
2.57515	8.44116	8.55373	2.91866
2.6628	8.72549	8.07994	2.81232
2.70394	6.66641	7.97321	2.62299
2.67352	7.90478	7.36891	2.78914
2.74135	6.82458	9.69839	4.30973
2.66678	6.73541	6.82828	4.14896
2.72955	6.86711	9.96582	2.73979
2.72451	7.30003	10.2822	5.22058
2.77073	6.9476	9.25911	5.97874
2.76091	7.01726	9.50187	5.13127
2.65415	7.30033	8.36087	2.79446
2.77781	7.96325	9.71461	2.79429
2.56293	7.63763	12.21	2.77982
2.63249	7.2259	9.79252	2.63595
2.73016	6.98746	9.5789	2.94187
2.91058	7.74969	9.24886	2.4901
2.56409	8.1629	10.8927	2.5609
2.86018	8.54705	10.276	2.76788
2.56879	9.46314	12.2014	2.85835
4.2082	7.81027	9.24143	2.64975
4.85983	7.97227	9.49852	2.59453
5.39841	5.21571	10.3819	2.84848
4.40255	8.26126	9.73189	2.62033
4.17508	8.13961	9.59685	2.61016
5.31565	7.55408	9.85139	2.73871
5.19949	8.01911	9.16073	2.92886
5.97919	7.62823	11.5318	2.5504
6.81603	8.42008	10.8704	2.717
4.28105	8.30158	11.461	2.82828
2.57797	6.68548	7.1177	2.92484
2.65181	7.95792	9.20159	2.63375
2.61316	7.15878	8.37987	2.65743
2.57826	6.76078	7.75958	2.58165
2.90861	7.99273	7.30316	2.65293
2.65583	8.14472	7.68799	2.72569
2.61889	8.25634	6.90368	2.61858
2.54539	6.23067	7.49563	2.8043
2.75037	7.50352	7.98202	2.55893
4.1918	8.78425	9.92247	2.63289
4.6807	8.69046	8.8301	2.66212
2.96858	8.19772	10.807	2.60693
2.64025	7.82373	7.62382	2.76525
2.91264	7.20873	9.45106	2.6579
2.57569	7.31132	9.39082	2.91332
2.8458	7.4072	6.92462	2.71751
2.65076	6.67926	7.48959	2.5391
2.72303	7.93057	6.6983	2.51189
4.67132	7.23288	8.46688	2.8378
4.75342	7.15098	8.01554	2.68898
2.63292	7.21588	11.614	2.6278
2.89836	6.93434	12.2075	2.62007
2.71679	7.70873	8.75287	2.63433
4.72539	4.61351	7.56827	2.71073
4.8636	6.55277	7.48953	2.63608
2.76351	7.26631	8.14603	4.94852
2.67985	7.3282	7.44072	2.67062
2.64867	7.91659	8.6457	2.98546
2.98588	7.90665	7.6613	2.57118
2.63646	6.90646	8.16078	4.68508
2.88129	7.1178	9.74294	4.48858
2.68754	7.71593	8.88344	2.6326
2.72984	6.70645	8.27714	2.77649
2.61734	7.62492	9.93407	2.66864
2.71914	7.40307	9.63498	2.72624
2.95785	7.84774	11.3071	2.72729
2.78219	7.47608	10.9392	2.81774
3.21621	8.15067	10.4138	2.83567
2.63076	7.9492	8.5198	2.62133
2.80659	7.84605	6.90777	2.97795
2.71761	8.49853	10.0244	2.69506
2.8206	8.00404	9.92242	2.7648
3.44143	8.08526	9.98343	2.67621
2.8258	7.763	10.7371	2.6139
4.95465	8.99375	9.90306	2.59627
2.70098	7.51401	10.6286	2.7564
2.65737	8.1661	10.2023	2.79346
2.69527	8.88361	10.6379	2.5901
2.73708	8.48467	10.8603	2.76571
4.48707	7.26838	11.3674	2.63245
4.69372	8.97912	9.92821	2.69586
4.99605	7.83886	9.20931	3.40993
3.79855	8.49872	10.2425	2.8432
5.22461	9.23529	10.0648	2.94753
5.83858	8.08228	9.18962	2.63395
5.03842	8.26982	10.2744	2.80366
4.91938	8.78911	8.98338	2.75627
4.31485	8.76069	10.4932	2.65513
4.9825	8.8353	10.1445	2.87482
5.37868	7.99271	7.84148	2.57567
5.56482	8.52986	11.4528	2.77118
6.25372	8.03551	10.1699	2.75314
6.03222	8.83478	10.1138	2.61261
4.63308	8.23309	13.0579	2.55364
5.11189	8.75092	10.2179	2.63268
5.30725	8.34583	11.5939	2.95888
5.23074	8.61674	11.6434	2.53841
5.25994	9.31678	10.3402	2.62394
4.97893	8.5879	10.471	2.57753
5.07749	8.19244	7.7372	2.80379
2.67023	7.68432	10.9396	2.70611
5.32625	7.34234	9.58593	2.56534
5.17244	7.33774	11.7482	2.57551
5.30293	8.15163	12.1385	3.48231
2.58967	7.70386	11.0011	2.77234
6.6651	7.91052	12.6053	2.60011
7.26987	8.45045	11.9051	2.83805
6.31888	7.35259	12.5985	2.60099
7.16987	7.35203	9.88871	2.61738
6.94744	6.87687	10.6172	2.72501
3.99556	7.00188	11.7436	2.74711
7.44325	7.2435	12.0414	2.77595
7.13787	7.87384	10.7073	2.8324
6.97097	7.85421	10.0319	2.5233
7.11645	8.22602	11.2921	2.85197
7.0929	7.48977	10.2773	2.63303
5.41371	9.51675	10.444	2.71037
5.92741	9.43838	7.23084	2.6469
6.86087	9.32482	10.5993	2.6025
7.31123	7.81043	12.0704	2.73412
6.99725	6.44445	11.4304	2.68927
7.03021	6.89847	11.2582	2.63676
5.28933	8.39368	11.3874	2.68265
4.95097	9.42582	10.9066	2.76731
2.80367	8.54399	12.0301	2.70832
2.62568	8.23168	12.1612	2.68376
4.65846	8.76329	10.1695	2.63767
2.65297	10.018	11.2845	2.65455
2.67937	9.04701	8.1574	2.68532
2.72369	8.71433	9.16872	2.6833
2.59309	9.45639	12.4293	2.58871
2.66638	10.1334	12.1671	2.68911
5.21829	9.17544	10.2207	2.61316
6.50638	8.4559	9.50352	2.63146
7.06239	9.19741	12.7354	2.7068
5.41277	7.64721	12.6185	2.64214
5.36147	8.34149	10.742	2.57785
3.89816	7.56558	10.0768	2.71223
4.9201	7.183	9.65826	2.61786
4.17886	8.13237	9.01525	2.58794
2.80088	7.54528	10.1024	2.751
2.74395	8.0927	11.1734	2.54659
2.80332	7.84042	11.5902	2.76171
2.61963	7.65847	9.53231	2.76807
2.63199	7.65406	10.0759	2.79438
2.93027	8.03438	9.098	2.63047
2.77629	6.86139	9.45626	3.34862
2.5244	7.50281	10.882	2.83994
3.86672	7.85892	9.69289	2.95788
2.77291	8.15315	10.2568	2.88749
2.65763	7.89059	10.9077	2.62992
2.62726	8.12171	12.2838	2.73125
2.76719	7.68227	12.3762	2.6107
2.61694	7.40989	11.2893	2.75818
4.66829	7.24341	12.9036	2.58452
4.56238	7.67826	10.4634	2.58915
5.44586	8.1132	12.2507	2.6811
2.73938	7.75913	13.8077	2.80553
2.98425	7.26166	14.0786	3.29217
2.61998	6.67235	13.3688	2.62026
2.66418	7.64582	11.1563	2.74419
2.61947	8.19577	12.6487	2.69386
4.57608	7.33211	11.4282	2.52401
4.2074	8.36388	10.8907	2.75747
4.10096	8.79511	11.4159	2.80886
4.80114	7.30791	11.8335	2.89735
4.43372	7.70261	11.5232	2.64374
3.1477	7.58185	12.0889	5.42293
2.59424	7.41886	11.8113	5.28782
4.37863	8.52984	11.6586	4.9693
2.68271	9.04915	11.8257	2.75046
5.03401	8.94732	12.5751	2.84145
6.6044	8.95218	11.3284	2.72216
5.21365	7.92376	11.1309	2.69649
6.09087	8.18952	10.0649	2.80947
4.44624	9.17824	10.1641	2.80567
6.95616	8.59333	8.97137	2.74614
4.72988	9.79234	11.2935	2.56588
5.21808	9.42871	10.6145	2.64685
4.8485	9.56254	8.86975	2.8043
5.11324	8.0634	11.0693	2.62871
5.08021	9.12978	11.63	2.75714
5.64839	8.19586	11.2688	2.76096
4.74592	9.28664	9.85221	2.7656
4.48917	8.5863	10.6089	2.6926
4.38677	8.53354	11.1872	2.90755
5.92234	8.33296	10.4821	2.62683
4.91875	7.68538	12.4105	2.62001
5.60142	7.46973	12.2354	3.15833
5.31693	8.11139	10.9973	2.72868
5.79678	8.65822	12.6125	2.67976
4.94915	7.78776	12.6824	2.91164
5.26817	7.24895	11.8353	2.62048
4.50373	8.55742	11.3428	2.59517
5.42004	7.9393	11.1213	2.76575
4.60107	8.32713	11.6316	2.7154
5.25309	6.37196	11.6403	2.79006
4.87654	8.46797	11.8267	2.61527
4.67699	8.89949	10.8679	2.79062
4.51554	8.00639	11.0211	2.8245
2.7747	8.13888	10.7302	2.53404
2.60327	8.58103	11.7785	2.74068
2.73138	7.68519	12.5128	2.57067
5.16396	7.87677	12.0497	2.86678
5.11539	7.98321	13.4548	2.54806
4.55643	7.58035	13.3499	2.61316
5.90792	8.52476	13.1358	2.80248
4.47117	8.2087	11.1032	2.87279
5.88406	8.60843	13.1358	2.58198
4.20867	7.99227	11.7776	2.53118
2.75856	9.90498	11.2479	2.76211
2.77137	7.46697	10.205	2.57686
2.75018	8.66449	11.4886	2.76431
4.64458	8.98489	11.0781	2.72626
2.65061	6.79433	11.1046	2.74674
5.05515	8.81991	11.5322	2.83297
4.90127	7.3434	10.528	2.72391
4.57212	7.83395	12.9271	2.82599
4.72976	7.59272	12.5176	2.63174
5.26583	7.56039	9.74799	2.76878
4.8714	7.61185	10.8142	2.71798
4.7953	7.54093	11.7789	2.74529
5.19559	6.50819	11.0566	2.72029
5.06804	7.7028	10.7837	2.67423
2.62742	8.15228	11.4526	2.6813
3.73234	8.87119	12.8259	2.75106
5.08974	7.69009	13.242	2.92678
5.45518	8.05476	12.9317	2.56075
4.51683	7.68439	11.8419	3.08365
4.12825	7.99654	12.0241	2.67845
4.49642	7.10581	11.5495	2.54988
4.76666	8.35755	13.4606	2.82096
5.582	7.72949	12.2116	2.77447
4.77483	7.33393	11.3625	3.07332
2.95912	7.28547	13.0632	5.05245
2.60601	7.45352	9.68786	5.09962
2.61523	7.77314	10.0485	2.8415
2.57486	7.37882	9.72827	2.70771
5.00882	7.23593	9.89987	2.96043
6.21705	7.54393	9.88481	2.84376
4.72323	7.58007	10.0413	2.70172
5.05	6.88522	11.0336	2.66541
4.59071	8.05152	9.30663	2.76851
5.64126	7.68797	9.36829	2.66222
4.65175	7.90624	9.35721	2.68136
3.78339	6.64603	9.46127	2.6217
4.25935	8.2748	8.50721	2.75235
5.15535	8.13556	9.48383	2.91622
4.91323	8.34982	8.92695	2.74281
4.78073	7.77445	7.55911	2.64168
4.6004	7.12464	9.62221	2.68295
5.70328	8.44482	10.0171	2.57321
4.99899	7.54436	10.1604	2.7426
4.55839	8.5874	10.4552	2.59201
4.51239	8.41837	9.2163	2.77019
4.60391	7.89155	10.9043	2.54708
2.6249	8.50848	11.3289	2.57062
5.59079	8.96853	9.65975	2.72795
5.15009	8.33454	12.1008	2.75683
2.71867	8.33236	10.2559	2.79132
4.02406	7.62741	10.3295	2.69968
6.15769	8.17893	12.3291	2.49401
4.91996	7.63644	13.0189	2.71771
3.89981	7.43356	12.4158	2.75473
4.20728	7.39174	11.3316	2.61085
4.36253	9.00292	10.491	2.60848
4.93649	8.49308	12.4221	2.62855
4.78907	9.03379	12.0481	2.56105
4.16694	9.15429	11.8433	2.84889
5.38623	8.95412	11.3698	2.61493
4.87489	7.35567	11.375	2.57771
6.5136	8.5581	11.0974	2.77423
4.73115	7.47084	9.5439	2.67292
4.67856	7.33328	10.9156	2.80454
5.11208	8.35496	10.8699	2.59287
4.67136	8.16313	9.90908	2.61964
5.64364	8.63031	9.10737	2.7112
5.01027	8.73124	10.6498	2.65641
4.73135	8.41637	12.4083	2.7546
6.85503	8.63649	12.1309	2.62434
6.0293	8.24585	11.6893	2.6465
6.54818	9.09453	11.8888	2.82599
7.57113	8.60308	11.0682	2.87571
6.90178	8.99618	11.7097	4.37572
4.68344	8.47037	12.0328	2.72784
2.61689	8.81255	10.7585	2.58931
3.2532	7.71065	11.1518	3.66973
5.15406	5.62908	11.1796	4.93354
5.07136	6.70169	9.99664	2.71025
5.47012	5.86928	11.0014	2.52307
5.72486	8.23086	10.2541	2.93076
4.70966	7.90719	11.0623	2.68462
4.38003	7.39055	10.3213	2.73843
4.79713	6.63965	11.8265	2.76725
4.98127	7.68334	11.4745	2.78112
4.77197	7.29516	11.2078	2.7709
6.17747	7.53951	10.991	2.72398
2.79576	7.04061	12.1281	2.62901
2.82004	8.69953	11.1393	2.66561
2.67376	7.83452	11.5166	5.19301
2.58103	5.9246	12.0922	2.67972
2.71903	6.81297	11.8184	2.7931
2.72855	7.22959	12.5818	5.6737
4.53503	6.48711	11.905	5.17527
4.75733	7.45581	10.6245	2.65867
4.2815	6.98023	12.7092	2.81186
5.09794	7.16627	12.0537	2.68369
2.63762	6.16463	10.8724	2.67681
2.7095	5.93355	9.90495	2.82916
4.74323	5.82284	10.8124	2.74536
5.11998	6.80752	11.3561	2.72239
4.90519	7.28444	11.2468	2.61339
2.62759	6.90329	11.9133	2.78047
4.77285	7.28635	11.0674	2.87015
2.66762	7.77011	11.9385	2.62208
2.7175	7.36201	11.5536	2.64733
4.65315	7.00065	12.8751	2.76247
4.4929	7.18868	11.3194	2.62203
4.57713	6.91127	12.7758	2.7908
4.74951	7.39547	12.4015	2.59806
5.11078	7.19331	12.6152	2.66177
5.21701	6.36724	11.6558	2.69379
5.35262	7.66085	12.6041	2.70275
3.01504	5.94361	12.5905	2.93385
4.67662	6.57918	13.0456	2.63185
4.66984	6.83985	10.927	2.55423
4.64401	7.58074	11.7464	2.66975
4.72995	6.92603	12.0015	2.73887
4.27511	6.65022	13.0113	2.70032
4.50512	5.32126	13.54	2.54725
4.0211	6.44645	12.4883	2.76242
5.08036	6.06633	13.3304	2.68809
4.62135	4.84287	12.9609	2.73542
5.02455	6.74873	13.4582	2.78189
2.90355	6.57344	12.8685	2.85868
2.52551	8.35627	13.3721	2.92537
2.70374	7.10763	12.6995	2.72524
2.6985	5.19921	12.5667	2.77053
2.7606	6.12727	13.2275	2.69409
2.7583	6.62352	12.709	2.71112
2.68052	7.42906	12.7104	2.56726
4.77837	6.51844	12.7935	2.55293
4.57478	6.7489	13.6765	2.67151
5.46799	6.06751	12.5529	2.54999
4.53535	6.4407	13.542	2.6126
4.57259	8.734	11.9708	5.04013
3.47859	7.95861	12.3143	2.71642
4.83187	5.68117	11.0975	2.63881
5.07004	7.85729	11.8904	2.68428
4.1404	8.0105	10.5329	2.50817
4.79133	8.64626	10.0596	2.63534
5.07659	7.30286	12.4615	2.59607
4.42453	7.09064	11.3702	2.63776
2.58915	7.54924	12.4035	2.70664
2.76269	8.616	13.5165	2.60024
4.87549	5.52829	10.076	2.61002
4.4918	5.61789	11.7661	2.65007
5.43452	6.73561	10.2841	2.69937
5.19211	8.77835	11.9907	2.95643
5.44335	10.1842	9.47142	2.73192
5.16218	8.75025	12.8372	2.61783
4.83909	9.87763	11.2459	2.68743
4.28154	7.87633	12.3896	2.62365
4.7487	8.18834	12.6551	2.80174
4.8367	7.99825	12.1365	2.56459
4.38639	8.35498	12.3126	2.64579
5.15502	7.24494	11.9337	2.64343
6.27013	7.02506	13.0874	2.70832
5.87991	7.40625	13.4834	2.83277
5.11039	7.90223	12.6196	2.8923
4.28901	7.25357	11.221	2.66812
4.80892	6.84889	9.93298	2.5976
4.61725	4.92467	11.9123	2.7619
5.12083	4.46687	12.6324	2.61724
5.48385	4.54394	13.0609	2.62908
5.01556	4.90279	10.4627	3.14341
5.12713	5.37789	11.5797	2.59334
4.74512	4.90622	11.43	2.55903
5.07399	4.56584	11.6065	3.70582
5.31524	6.94676	12.728	2.57544
4.45409	5.58077	12.0062	2.77137
4.3652	4.98378	11.6642	2.69638
4.55231	8.00153	12.1678	2.61677
4.6799	8.62764	12.6173	2.87156
4.49428	6.98447	11.854	2.9851
5.24293	7.32684	13.0902	2.63319
4.8843	8.00477	12.853	2.76387
5.40824	9.0871	11.9723	2.70573
4.75432	8.26079	10.1709	2.76489
5.06001	7.04888	11.0604	2.85997
4.93442	9.26206	10.673	6.35428
5.42768	7.91018	10.9422	5.36555
4.9694	8.78613	11.0883	2.80034
5.24513	6.54228	11.9867	2.6718
4.71591	6.95042	12.6374	2.61955
4.38642	7.3333	11.7068	2.61112
5.1503	7.38148	12.36	4.42019
5.33271	7.09543	11.7611	3.01161
6.06951	7.14275	11.3548	2.60294
4.85236	7.42099	9.13685	5.35588
5.33084	7.8832	10.7258	2.58802
5.52631	6.3349	10.9116	2.76975
5.18282	7.61564	9.32221	2.66055
6.64588	6.58562	9.10686	2.76002
4.65676	7.32149	10.1825	2.86695
4.93884	7.08388	10.2922	4.89621
5.47311	8.05636	9.1477	4.97165
5.00418	9.25364	9.23319	5.66771
5.21787	8.71891	10.0906	5.12626
5.19282	8.09658	11.3628	7.06827
5.81855	6.90647	11.1813	5.69211
5.44758	8.10038	11.8302	5.00032
5.60769	7.97825	10.7988	3.5813
4.64721	8.07337	11.624	2.95651
4.99974	7.77	9.71021	2.61546
5.2216	8.85307	10.8434	2.68825
5.73468	9.64683	9.34368	2.73571
5.6481	8.05502	10.4498	2.62437
5.7263	7.85495	10.1736	4.96053
5.66827	7.41849	11.2632	2.69341
4.89135	7.84779	11.5682	3.11247
5.31737	7.65565	9.25262	2.83854
4.99796	9.87105	8.91398	2.64349
5.0086	7.94116	12.112	2.58349
5.32794	7.45838	9.27289	2.59712
5.40808	7.22812	9.72674	2.78846
5.25273	9.91312	8.84056	2.62918
4.90179	7.69902	8.56324	2.57173
5.77604	8.73345	9.67886	2.59725
4.87346	8.91608	8.06386	2.55125
5.55397	8.34954	9.43279	2.5638
5.36371	7.54812	9.2703	3.03983
4.96899	8.50282	8.49205	2.63068
5.63548	8.3903	9.40765	2.60949
5.48154	8.66375	9.63754	2.79373
5.09463	8.53343	9.19544	2.76764
5.34907	8.94755	9.10823	2.46613
5.50378	7.02271	8.12022	2.57802
5.04891	8.48958	9.4288	2.60186
5.86421	8.01682	8.63704	2.74557
5.72547	7.37343	7.65201	2.71039
5.47792	8.03981	8.23898	2.67499
5.59093	6.46308	8.94001	2.57576
5.07416	7.22589	9.45863	2.59934
5.74427	7.4409	8.74051	2.72421
6.61127	7.98834	8.74307	2.96456
5.61371	8.31736	7.33523	2.77417
6.30871	8.73523	9.05287	2.64457
6.1872	7.24169	8.23547	2.56508
5.52643	7.26439	9.13967	2.65608
5.73538	7.6037	8.54046	2.85577
5.60066	8.14598	9.49114	2.8577
5.14383	7.3813	9.36546	2.66182
6.06153	8.3597	11.997	2.58221
6.18075	7.69796	10.4436	2.72943
5.79452	7.11148	10.1458	2.73658
6.67127	6.52181	8.35396	3.02625
5.32035	6.53536	7.9772	2.6068
5.29166	7.43162	8.97825	2.92577
5.00214	8.83852	10.4585	2.81989
4.55354	8.90659	9.02232	2.90002
2.8927	8.41347	9.16887	2.76699
2.64465	7.80161	9.14389	2.70896
2.74437	7.85773	8.78463	2.71842
2.80672	7.55805	7.78469	2.71097
2.60296	7.8459	8.71311	2.65852
3.02227	8.67234	9.04937	2.59975
2.72083	7.07215	8.59004	2.68633
4.84785	8.25713	10.2467	2.78116
5.05096	7.41845	10.4975	2.59443
4.41729	7.14821	10.389	2.729
5.3168	7.49466	9.25303	2.8408
2.7202	7.32017	9.20104	2.71893
4.66031	7.71655	7.75734	2.54986
4.93848	7.85257	7.5799	2.69776
5.09397	6.6664	6.89551	2.73828
4.16966	7.7156	8.61679	2.61232
4.86724	9.25899	10.5951	2.66235
5.02512	8.55639	12.0168	2.70948
5.43195	9.56559	11.9542	2.71022
5.50945	9.21155	11.0599	2.61427
4.55329	9.30463	9.70157	2.73534
3.76629	9.41538	11.5404	2.64615
5.03948	9.56328	9.72627	2.66221
5.30046	9.08001	11.5386	2.7862
4.83104	9.74314	9.62644	2.68628
4.49535	9.73603	12.1105	2.68948
4.67191	10.2719	11.2834	2.64807
4.79531	8.86428	10.8795	2.67387
4.64677	8.03225	8.51654	2.80667
4.71964	7.52333	9.42192	2.89469
4.77831	7.88775	9.12266	2.64004
4.4739	6.75593	8.10672	2.71567
4.94436	7.42439	9.10922	2.73381
5.08435	7.57577	10.0191	2.66364
4.52586	7.34228	8.77447	2.6784
5.38433	7.39858	11.0801	2.53904
4.76297	6.80512	12.3864	2.71754
5.01368	8.39397	12.3578	2.7337
5.51094	7.38691	11.8668	2.89311
5.1655	7.59001	11.8532	2.55119
4.88712	6.85614	13.0377	2.60087
4.75926	8.26843	10.4176	2.65215
4.66539	6.1892	11.8294	2.74383
5.05646	7.66808	11.2707	2.58714
4.75242	7.21969	12.3246	2.77181
5.86533	8.07874	9.84667	2.54717
4.89631	8.44438	7.72018	2.67257
5.33399	9.30324	7.29886	2.71849
4.94545	8.0233	7.34363	4.26206
6.13191	7.86315	9.69244	2.75541
5.20608	8.12679	10.5329	2.75154
5.13508	7.56267	8.50159	2.695
6.91258	9.20507	10.0117	5.25004
5.56721	7.91338	10.9436	2.57033
7.5695	9.86327	11.1069	2.8569
5.05947	9.07318	10.7646	2.56767
5.7209	8.34147	10.663	2.52826
5.17228	9.03244	10.6003	4.7541
4.90646	10.333	9.07964	2.64916
5.03383	7.47162	10.6163	2.64775
4.96436	5.1759	8.51562	2.6922
4.48844	7.20135	9.57706	2.69182
5.40382	5.62353	10.022	2.66042
4.66271	4.83266	10.7373	2.52463
4.59893	4.59643	9.95574	2.6163
4.58217	5.02158	11.4566	2.62437
5.06269	5.3953	11.5889	2.69951
5.27305	4.53189	9.36587	2.79299
5.70626	5.2666	9.86218	6.13035
4.92823	5.08092	8.62842	5.02014
2.71741	4.75367	8.5416	4.75698
5.50489	5.21232	10.662	4.77625
4.66326	5.01706	8.61681	2.66018
4.92778	4.83022	9.89505	2.57273
5.05111	5.32283	10.2433	2.84335
5.49205	5.23257	11.4919	2.75121
6.59659	5.1008	11.736	2.82384
6.97448	5.41713	10.5771	2.62886
5.41807	5.1853	11.118	2.59447
5.12384	4.67707	11.2874	2.8393
6.10202	4.93142	11.8068	2.70186
4.44082	5.42776	10.791	2.56658
5.09188	5.56387	10.8915	2.6787
5.63286	4.85268	9.72166	2.69449
5.38391	6.37222	10.4876	2.52926
4.79657	6.30438	8.78479	2.74505
4.62781	5.74347	9.40892	2.67378
4.79552	5.45206	9.51366	5.08087
5.0155	4.80235	10.8262	4.77414
4.56523	5.22619	10.6598	4.55636
5.7234	5.25252	11.2168	2.67645
5.86029	4.97847	13.0079	2.48903
6.94375	4.82598	11.3248	2.74027
5.53598	4.83232	9.03085	3.80526
6.00149	5.31332	10.9185	3.92247
5.54999	4.99386	10.4673	4.06119
7.23968	5.11775	11.0414	2.70027
4.80677	5.47753	10.7602	3.66807
6.34732	4.97757	13.0288	2.60189
4.71299	5.03293	10.8587	4.46791
2.6568	5.57973	11.6336	4.65191
8.2601	5.21887	11.9809	3.79985
5.62674	5.45396	11.6867	4.1419
6.44048	5.05968	12.2119	4.42429
4.91192	5.37473	12.1396	2.82255
5.86433	4.95736	12.2942	2.90438
5.26277	5.41919	11.3505	3.83965
4.60624	4.92669	10.7823	2.73777
2.75933	4.84951	12.3114	5.21404
6.0099	5.6053	11.7906	5.24158
6.56273	5.31498	10.5805	2.67201
5.16903	5.33839	11.5417	2.76263
5.9697	4.23458	12.9574	2.68579
5.90184	5.06301	12.1958	2.76356
4.97911	4.76326	12.5922	3.15399
5.0304	4.43397	12.729	2.71068
4.7419	4.68028	10.7409	2.51702
5.62232	5.06048	11.8608	2.62207
5.02037	4.7852	12.3792	2.55797
5.06781	5.5572	12.9257	2.56329
5.15566	5.50713	12.1189	2.66685
4.81092	4.86318	12.4751	2.74296
4.8406	4.79719	11.4251	2.71518
4.85672	5.22303	11.6853	2.80253
4.88437	5.10778	10.6312	2.66882
5.22232	4.51661	12.2055	2.82443
4.72466	5.61414	10.6973	2.60163
5.21207	5.02929	9.45107	2.6024
4.64152	4.88103	10.4555	2.65983
4.93706	5.19146	10.0191	2.63496
5.12488	5.24231	10.9396	2.70581
4.41673	4.42573	11.748	2.63253
5.66382	8.52909	10.938	2.74965
4.85927	8.51931	11.118	2.71612
4.30739	7.74213	10.8327	2.69987
4.74124	8.16018	11.1798	2.71087
5.20763	7.09406	10.8014	2.61154
4.53967	8.70766	10.6044	2.54515
5.12336	8.69336	11.5641	2.82288
3.9537	7.22801	10.9737	4.49038
4.90388	8.05219	9.3365	2.62364
4.90683	7.66407	9.80324	2.92484
4.89989	8.22147	8.2229	2.61043
5.10151	7.58343	10.1916	2.65002
4.73976	8.5091	7.65648	3.9878
5.3408	9.32069	7.75512	4.33323
5.58452	8.53367	8.47364	4.95446
5.23697	8.27668	8.42817	5.65322
4.86759	9.98608	7.69931	2.64479
4.53681	8.37689	9.02401	2.79509
4.87685	8.558	8.80791	2.65622
4.69274	8.22599	8.67809	2.60603
4.8659	9.08897	8.31052	2.96732
5.32292	8.2437	8.07407	4.03621
4.33416	8.82237	8.46586	4.97749
5.15229	8.38138	8.89411	2.67539
4.84526	8.63754	9.60173	2.78419
4.91248	8.63503	10.5815	2.73777
4.43646	7.34644	8.97787	2.60041
4.60901	7.55025	9.50631	2.75073
5.39639	7.16208	10.17	2.86575
5.43284	7.8324	9.64865	2.57015
5.16052	7.90205	9.87849	2.5551
5.33724	8.0955	9.85383	2.79365
5.34892	9.26031	11.021	2.65538
5.4917	8.47777	11.7852	2.70233
3.91387	7.32115	12.3504	2.79537
4.73862	6.81358	12.2227	2.75597
4.88361	8.52036	9.62059	2.72858
5.36573	8.43738	9.79199	2.70447
4.54166	8.13088	12.2933	4.10396
5.31412	7.71161	10.7377	2.76198
5.3764	8.36108	9.83858	2.72954
5.42711	7.873	12.2768	2.62383
4.93622	7.74051	9.52739	4.97135
5.50613	7.49841	11.5561	4.83377
5.53705	7.49067	12.1704	2.70387
4.78601	6.3907	10.1734	2.67922
5.80557	6.32653	12.6734	2.57971
4.35758	8.6005	9.08227	2.62152
5.03461	7.14514	9.16191	2.68712
6.00096	8.53621	9.77049	2.7347
4.97684	6.78758	13.2129	2.69708
4.85601	6.59291	11.4176	3.20176
5.35069	6.93327	12.1877	2.63137
4.28364	6.48095	12.3673	3.66029
4.49847	7.90418	12.1029	4.34523
4.42999	6.57046	12.0191	2.69306
4.32948	6.55702	11.5118	4.42662
5.11806	7.10459	11.1078	2.75425
4.57124	6.24834	11.0836	2.71331
5.33732	4.53973	9.49402	2.65535
4.87904	6.73643	8.57331	2.73692
4.83872	6.41744	10.1876	2.77007
4.69401	7.81497	12.3917	2.73101
4.832	8.62826	9.86567	2.76223
5.00371	8.08455	9.042	2.63426
5.11017	7.94463	8.94134	2.78648
4.98395	8.60206	7.00756	2.7283
5.3958	7.68758	9.35933	3.08651
4.81802	7.17687	10.9195	7.06549
5.3448	7.86267	10.6087	2.6998
4.37884	8.25476	10.6643	2.54061
4.46236	8.08047	10.1191	2.65587
5.52938	7.88582	9.77264	2.6995
5.8431	7.93768	10.6787	2.72239
5.48397	8.14796	8.91122	2.60027
5.05967	9.17565	8.33792	2.66822
5.19837	6.69068	8.82881	2.77033
5.2154	7.68434	9.76755	2.70796
5.25314	9.52652	10.6125	2.62926
5.23382	7.47632	10.9418	2.84375
5.79228	7.89689	9.5474	2.79696
5.34686	8.52649	9.88854	2.73498
5.48202	8.05351	12.0371	4.68711
5.16519	7.47618	9.69672	3.55339
5.46397	8.29157	9.72963	2.54843
5.07595	8.25077	9.03534	4.75067
4.93357	8.21239	7.8237	5.36636
4.92058	8.57582	9.06777	2.55533
5.0328	7.18229	7.52307	2.63948
5.51964	7.49833	6.7811	2.74607
4.84752	8.01128	7.68992	2.9181
5.02758	7.97468	7.26298	2.60575
5.38002	8.72686	7.43382	2.85587
5.06609	8.60125	7.38015	2.75574
4.70481	8.36957	10.8111	2.60346
5.4137	5.74263	7.73477	5.16201
5.47403	8.54534	9.7777	2.86695
5.77612	7.88889	9.5059	2.87989
5.01474	7.67417	10.4349	2.75837
5.21377	9.05006	8.47591	2.73317
4.52245	9.5423	8.76015	2.80072
5.61834	8.79811	9.21141	2.60144
4.91977	8.10485	11.9538	2.695
4.29955	6.61037	10.571	2.53493
5.26963	8.97893	10.9161	3.31498
5.09202	7.30563	10.5141	2.78212
4.52543	8.8008	8.90418	2.59876
5.34126	8.08161	9.10638	2.8245
5.26806	7.99118	10.4086	2.87941
5.65794	8.33667	10.0222	2.69668
5.18669	7.44223	10.0127	3.1665
5.36818	7.90603	9.9275	2.64395
5.13447	7.71066	8.73434	2.58708
5.24322	7.39335	9.53485	4.74739
5.17676	6.01321	8.51623	2.65605
5.5965	6.95055	9.32432	2.64352
4.93675	6.12044	7.3851	2.61946
5.4286	6.7846	9.16405	2.62058
5.75192	6.40678	9.47544	2.71052
5.37316	6.16749	9.22649	2.53585
6.45775	6.53536	10.3415	2.65248
5.48173	8.61163	9.52928	2.62345
5.01711	7.81703	11.3828	2.76053
5.30051	8.81041	10.665	2.97397
5.28081	8.41214	10.3538	2.69343
5.28047	8.47348	10.1384	2.70649
5.16857	8.10731	10.8303	2.59018
5.3648	9.1974	11.1446	2.63514
5.09323	7.79716	10.5751	2.7369
4.69636	8.27475	10.7577	2.87357
4.97101	8.89837	9.99188	2.6709
5.41676	8.24672	10.3621	2.70087
4.95128	8.46168	10.4904	2.75982
5.38865	8.20247	12.2563	2.67404
5.21835	8.08411	10.2174	2.77423
4.89984	8.36571	9.44056	2.73265
5.41718	6.36241	10.3882	2.609
5.01427	7.13612	10.1359	2.68488
3.9046	8.91867	10.7034	2.71563
5.03224	8.49498	8.51729	2.64551
4.7499	7.9858	9.18075	2.68875
5.56612	8.26523	10.1145	2.75335
5.27388	8.72642	8.69511	4.2976
5.08659	8.6958	8.50031	2.58776
[truncated: 9,931 more rows]

## Sheet: Deactivation 2 R4 Position
-1.05201	-1.6769	-4.45454	-0.341995
-1.36418	-0.802368	-4.57255	-0.987808
-1.14037	-0.984718	-4.37401	-0.73671
-0.733459	-1.11691	-4.27782	-0.611092
-0.46418	-1.138	-4.12819	-0.92363
-1.35345	-1.05509	-3.90765	-0.605637
-0.627274	-0.943283	-4.38981	-0.666367
-1.43673	-1.72691	-3.94728	-0.726723
-0.906906	-1.16782	-4.15727	-0.455826
-1.54128	-1.26763	-4.42365	-0.736
-1.34581	-1.13128	-3.73619	-0.621811
-1.39635	-1.70618	-4.69345	-0.930901
-1.07236	-1.31927	-4.15582	-0.681816
-1.17981	-1.64218	-4.55673	-0.686371
-1.45018	-1.21437	-4.17127	-0.557274
-1.24781	-1.08745	-4.37109	-0.782181
-1.61254	-0.631805	-4.54617	-0.581085
-1.796	-1.18564	-4.47237	-0.331268
-1.8789	-1.20309	-3.92126	-0.621094
-1.50637	-1.644	-4.40308	-0.533646
-1.76637	-1.15199	-4.67545	-1.03764
-1.47691	-1.15382	-3.63419	-0.588913
-1.59344	-1.41637	-3.94892	-0.207085
-1.43763	-1.41254	-4.21128	-0.233635
-1.37946	-0.702721	-4.33235	-0.319641
-0.93782	-1.42019	-4.50291	-0.44619
-1.15145	-1.20328	-4.29072	-0.380371
-0.745094	-1.01546	-3.96927	-0.454727
-1.06201	-1.23237	-4.662	-0.323631
-1.55418	-1.35273	-4.17872	-0.317818
-1.10945	-1.328	-4.24564	-0.475456
-0.85363	-1.45255	-4.33872	-0.438927
-0.712547	-1.45491	-3.99855	-0.662361
-1.35328	-1.83	-4.16945	-0.707283
-0.775276	-1.32655	-4.35892	-0.835083
-1.11674	-1.32309	-3.76527	-0.723633
-1.23636	-1.81345	-4.3169	-1.03545
-1.12436	-1.53218	-4.19728	-0.944908
-1.30201	-1.68328	-4.39056	-0.572365
-1.33309	-1.88964	-4.43982	-0.382004
-0.830177	-1.65655	-4.108	-0.37709
-0.9869	-1.18545	-4.06819	0.0412827
-1.26599	-1.4989	-3.84583	-0.243637
-1.11419	-1.8131	-4.31001	-0.0736389
-0.809631	-1.57053	-4.53419	-0.106361
-0.789825	-1.92455	-4.09128	-0.116379
-1.312	-1.03582	-4.18709	0.127449
-1.35236	-1.52708	-4.12727	-0.316727
-1.28709	-2.09455	-4.06618	-0.393639
-0.80381	-1.73	-4.78382	-0.492729
-0.103638	-1.52582	-4.03983	0.281998
-0.607277	-1.382	-4.41799	-0.118729
-0.868355	-1.47762	-4.66945	-0.572548
-1.55799	-1.48836	-4.38235	0.046196
-1.53545	-1.66347	-4.87819	-0.486008
-1.74255	-1.70528	-4.62035	-0.0712738
-1.38292	-1.91164	-4.48418	-0.131287
-1.39109	-1.54292	-4.05637	0.0107193
-1.11	-1.46636	-4.93145	-0.813095
-1.29564	-1.21835	-4.39674	0.172356
-1.40328	-1.72636	-4.4289	-0.0201797
-1.19618	-1.47345	-4.1131	0.145454
-1.30218	-2.28618	-4.23927	0.328362
-1.20363	-1.88054	-4.62746	-0.558006
-1.32527	-1.13564	-4.09927	-0.278175
-1.64145	-1.31581	-4.20782	-0.317268
-0.958549	-0.874908	-4.19035	-0.0783691
-0.903458	-1.55	-4.01763	-0.230721
-1.43254	-1.04892	-4.52582	-0.414551
-1.21965	-0.911453	-4.36255	-0.209267
-1.16472	-0.392723	-4.45872	0.162903
-1.81456	-1.35563	-4.87473	0.646187
-1.47581	-1.32491	-4.53054	0.149094
-1.38091	-1.59255	-4.384	-0.0663605
-1.22783	-1.14327	-4.34145	-0.158554
-1.41074	-1.10745	-4.17327	-0.0627213
-1.07273	-0.939995	-4.56528	-0.158005
-0.704552	-1.46637	-4.83872	-0.431641
-1.15854	-1.12418	-4.49363	0.0207291
-1.35945	-1.65726	-4.10473	-0.185272
-2.12983	-0.951447	-4.62564	0.167282
-1.02836	-1.61108	-4.382	-0.26963
-1.28127	-1.564	-5.04364	0.275276
-1.24236	-1.49964	-3.91345	0.137817
-1.22164	-1.64964	-4.5331	-0.246185
-1.37382	-1.70672	-4.24982	-0.200188
-2.09401	-1.45054	-4.09872	-0.529274
-1.08382	-1.41327	-4.31746	-0.540184
-1.44819	-2.09653	-4.26163	-0.552177
-1.23291	-1.68999	-4.07728	-0.280914
-1.37946	-2.262	-4.06581	-0.198906
-1.66436	-1.38672	-4.55872	0.144188
-1.23891	-1.86127	-4.45855	-0.22908
-1.42273	-2.11091	-4.21581	-0.544724
-1.48418	-1.41946	-4.11873	-0.0907288
-1.5151	-1.71618	-3.99527	-0.502182
-1.18272	-1.26	-4.08982	-0.527092
-1.40417	-2.17127	-3.69672	0.286179
-0.945267	-1.17474	-3.45073	-0.347275
-1.11309	-1.66582	-4.06854	-0.49527
-0.762367	-1.90289	-4.51854	-0.0663681
-0.996002	-1.10419	-4.19891	-0.646545
-1.10783	-2.1509	-3.89873	-0.221809
-1.14272	-1.66837	-3.96036	-0.309273
-1.28854	-1.15328	-4.19872	-0.623283
-1.18563	-1.26836	-4.61436	-0.499641
-1.312	-1.71217	-3.7069	-0.233635
-1.00145	-1.09328	-3.97327	0.0252762
-1.29436	-1.88744	-3.92381	-0.239098
-1.3	-1.63364	-4.03127	-0.288551
-1.25418	-1.76437	-4.07674	-0.0480118
-1.37201	-1.3569	-4.16	-0.219643
-1.23746	-1.65562	-4.23763	-0.21981
-1.36236	-1.88036	-4.33673	-0.399811
-1.25818	-1.26126	-4.20328	-0.149094
-1.21291	-1.31364	-3.67146	-0.200005
-0.981277	-1.01872	-4.08746	-0.604729
-0.843277	-1.78472	-3.73091	-0.344368
-0.952721	-1.3449	-4.80346	-0.174179
-0.751099	-2.00436	-4.4949	-0.112907
-1.10509	-1.46982	-3.95255	-0.672188
-1.2411	-1.12074	-4.29472	-0.334557
-0.552361	-1.10783	-3.71036	-0.799812
-1.05	-0.972542	-3.78581	-0.764183
-1.11018	-1.23	-4.66509	-0.52018
-0.861824	-0.739998	-3.87237	-0.651459
-0.861992	-0.675453	-4.1591	-0.119278
-1.28273	-0.969635	-4.27509	-1.36964
-0.857101	-0.77964	-4.38091	-0.863449
-1.16946	-0.542183	-3.81782	-1.04818
-0.626183	-0.93837	-3.96673	-0.681824
-1.48381	-0.74527	-4.32166	-0.792183
-1.03746	-1.39455	-4.11855	-0.770363
-1.25145	-0.569099	-3.96181	-0.841995
-1.63328	-0.97963	-3.95163	-0.560005
-1.55328	-1.24126	-4.19855	-0.767448
-1.31963	-0.600182	-4.48218	-0.529999
-0.864555	-1.21817	-3.88891	-0.605278
-1.62164	-0.990356	-4.02872	-0.0058136
-1.26764	-0.811264	-3.84382	-0.671814
-0.86055	-0.537643	-4.32164	0.0909042
-1.32218	-0.803818	-3.85982	-0.458725
-1.27708	-0.976181	-3.68745	-0.567627
-1.40617	-0.842911	-3.60946	-0.595085
-1.5291	-0.575279	-3.46727	-0.654373
-0.884003	-0.203804	-3.83599	-0.907272
-1.09145	-0.373642	-3.95454	-0.770546
-0.966743	-0.487816	-3.95509	-0.404373
-1.11218	-0.906731	-3.59272	-0.195824
-1.33582	-0.750359	-3.59599	-0.624184
-1.23001	-0.876358	-3.25037	-0.445999
-1.50764	-0.859085	-3.41491	-0.332726
-0.767097	-1.13818	-3.73636	-0.0972748
-1.09163	-1.32745	-3.7951	-0.269089
-0.689461	-1.24382	-3.65237	-0.730186
-1.01128	-1.02563	-3.25127	-0.890541
-1.29309	-0.829277	-4.44854	-0.379997
-1.21673	-0.827629	-3.9229	-0.65654
-0.942719	-1.25563	-3.93546	-0.576172
-0.882904	-1.26418	-3.90836	-0.875999
-1.33964	-1.37363	-3.49581	-0.63092
-1.09018	-1.49255	-3.54836	-0.494904
-0.585999	-1.22454	-4.09673	-0.481819
-1.52527	-0.919815	-4.40726	-0.958183
-1.28836	-1.02382	-3.86418	-0.721634
-1.22874	-1.46018	-3.85346	-0.502724
-1.19727	-1.01491	-3.88346	-0.617455
-1.06654	-1.18073	-3.81944	-0.594559
-1.42964	-0.856728	-4.09418	-1.03818
-1.15855	-0.766357	-3.72435	-0.406548
-1.75891	-1.20163	-4.33582	-0.918915
-1.21636	-1.09309	-3.94345	-0.560905
-1.108	-1.46927	-3.62946	-0.177635
-1.64472	-1.69945	-3.58781	-0.750359
-1.84726	-1.3671	-3.77745	-0.638542
-1.27745	-1.67963	-4.12399	-0.955093
-1.09491	-1.318	-3.86655	-0.427269
-1.58309	-1.1851	-4.0431	-0.769997
-1.41508	-1.17127	-4.25182	-0.881996
-1.54144	-1.51292	-4.14802	-0.414909
-1.54527	-1.01018	-3.85745	-0.370544
-1.21127	-1.40964	-3.74692	-0.720177
-1.37764	-1.12709	-3.97689	-0.994362
-1.40836	-0.490555	-3.99945	-0.581635
-1.41309	-1.15255	-4.03819	-0.875999
-1.22036	-1.382	-4.33236	-0.621094
-1.55855	-1.38399	-4.03945	-0.0156479
-1.07401	-1.41164	-3.86492	-0.2911
-1.40854	-1.92091	-3.65145	-0.514008
-1.49818	-1.43454	-2.992	-0.146187
-1.12727	-1.60383	-3.856	-0.72509
-2.13182	-1.62564	-3.7911	-0.274002
-1.15472	-2.13091	-3.63709	-0.0663605
-1.78654	-1.12746	-3.52618	-0.248001
-1.45582	-1.41364	-3.80036	-0.762917
-1.15583	-1.25981	-3.952	-0.685638
-1.59818	-1.98818	-3.85437	-0.506363
-1.74001	-1.00672	-3.58855	-0.575447
-1.16873	-1.52201	-3.40364	-0.763634
-1.54308	-1.00583	-3.78054	-0.560356
-1.68201	-1.82218	-3.72309	-0.703644
-1.652	-1.36108	-4.25272	-0.866364
-1.46854	-1.38819	-4.2198	-0.908546
-1.14254	-0.739456	-4.21236	-0.921806
-1.41145	-1.21382	-4.08836	-0.930351
-1.86564	-1.11818	-4.22	-1.01273
-1.55509	-1.41201	-4.16364	-0.931084
-1.51563	-1.82254	-3.39018	-0.63018
-1.45872	-1.41618	-3.88964	-1.24164
-1.2929	-1.11036	-3.88618	-0.750374
-1.68836	-0.772911	-4.22364	-1.55836
-1.43491	-0.774178	-3.54709	-0.955635
-1.69637	-1.776	-3.73945	-0.828186
-1.24564	-1.80328	-3.02763	-0.766014
-1.56763	-1.14509	-3.60327	-1.03601
-1.48618	-1.09509	-3.85291	-0.936913
-1.51583	-1.10036	-3.75018	-0.781464
-1.33781	-1.23927	-4.24417	-0.798546
-1.17982	-1.09545	-3.37455	-0.973824
-1.68981	-1.43237	-3.71546	-1.25564
-1.66109	-1.66817	-3.65636	-1.01527
-1.22401	-2.17745	-3.52	-1.08618
-1.86837	-1.9311	-4.04182	-1.10509
-1.506	-1.82182	-4.52182	-0.817093
-1.44292	-1.45872	-3.80291	-0.863441
-1.28181	-1.56637	-3.95455	-0.600723
-1.33582	-1.10365	-3.75437	-0.755814
-1.38855	-1.31401	-4.03763	-0.957993
-1.7029	-1.06219	-3.12982	-0.586906
-1.90582	-0.967079	-4.02547	-0.480362
-1.32163	-1.288	-3.61237	-0.39473
-1.732	-1.58582	-3.76091	-0.717636
-1.10527	-1.44564	-3.70872	-0.74073
-1.51618	-1.54109	-3.60982	-0.546906
-1.356	-1.34691	-3.99546	-0.946556
-1.44619	-1.5291	-4.47382	-0.702721
-1.55146	-1.03073	-4.42073	-0.91127
-1.26691	-1.33345	-4.22145	-0.370911
-1.10673	-1.3771	-3.77018	-0.0696335
-1.482	-1.724	-3.862	-0.916367
-1.70745	-1.5489	-3.89637	-1.19618
-2.00036	-2.06017	-3.984	-0.950539
-1.77455	-1.47673	-3.71764	-1.11581
-1.58436	-1.78236	-3.3789	-0.828003
-1.27927	-1.344	-3.82909	-0.861633
-1.32255	-1.63818	-3.71764	-0.792908
-1.42237	-1.32636	-4.12199	-0.838547
-1.58527	-2.02254	-4.02383	-0.47364
-1.66472	-1.30964	-3.58418	-0.367813
-1.66055	-1.28418	-3.97346	-0.392723
-1.47945	-1.69618	-3.36328	-0.916176
-1.77528	-1.88327	-3.93781	-1.26673
-1.56526	-2.28164	-3.29819	-0.726364
-1.63855	-1.55036	-3.58201	-0.73436
-1.17891	-1.55527	-3.54781	-0.936005
-1.40565	-1.20782	-3.80292	-0.644005
-1.54456	-0.966904	-3.538	-0.715279
-1.35928	-1.41854	-3.11018	-1.33763
-1.17055	-1.088	-3.73055	-0.387451
-1.59127	-0.90873	-3.33582	-1.05237
-1.43273	-1.67854	-3.92671	-0.900543
-1.42927	-1.2869	-3.54272	-0.585274
-1.28709	-0.859268	-4.10744	-0.608185
-1.28764	-1.244	-3.78873	-0.439644
-1.21327	-2.23399	-3.63345	-0.793106
-1.40691	-1.72855	-3.89782	-0.518181
-1.61728	-1.84255	-3.74618	-0.474541
-1.54818	-1.74219	-3.99564	-0.781097
-1.52436	-2.06562	-3.92854	-0.182365
-1.52982	-2.19764	-3.92491	-0.0649109
-1.17527	-2.40273	-3.62273	-0.106003
-1.20854	-2.46981	-3.18546	-0.482544
-0.935997	-1.59383	-3.53836	-0.474182
-0.950005	-2.20801	-3.43417	-0.504356
-1.19199	-1.78291	-3.36237	-0.295448
-1.058	-2.10909	-3.15218	-0.913994
-1.53037	-1.70982	-3.24619	-0.277824
-0.962189	-1.38781	-3.478	-0.0303574
-1.36782	-1.74001	-3.64254	-0.528549
-1.24598	-1.55418	-3.40744	-0.74128
-1.49073	-1.38837	-3.33437	-0.922714
-1.13165	-0.767647	-4.05	-0.185097
-1.55145	-0.926003	-3.55328	-0.300896
-1.66873	-1.85363	-3.96854	-0.250175
-1.04581	-1.59055	-4.03963	0.0178146
-0.896721	-1.81673	-3.55927	-0.528175
-1.13128	-1.08345	-3.7329	-0.522911
-0.900726	-2.39509	-4.2711	-0.892899
-1.42855	-1.91818	-4.08128	-0.264549
-1.48019	-1.4791	-3.48945	-0.583633
-1.25091	-2.47037	-3.08201	-0.439095
-1.2309	-0.632355	-3.71709	-0.684174
-1.06927	-1.12255	-3.76564	-0.68309
-1.10836	-1.77346	-3.88018	0.119644
-1.23855	-1.28999	-3.52782	-0.568916
-1.52692	-1.34782	-3.21255	-0.467461
-1.44982	-1.33109	-3.98819	-0.556007
-1.21964	-2.28201	-3.76964	-0.10891
-1.25055	-1.54199	-3.78399	-0.655815
-1.69437	-1.17619	-3.27327	-0.522003
-1.06128	-0.686363	-3.41181	-0.25164
-1.07526	-1.52691	-4.36764	-0.522369
-1.18927	-1.12127	-3.97472	-0.212006
-0.563271	-1.62508	-3.51727	-0.545822
-0.787102	-1.48582	-3.5729	-0.431999
-1.13273	-1.88998	-3.67308	-0.649643
-1.17928	-1.84036	-4.14945	-0.612907
-1.12363	-1.42745	-3.73582	-0.650543
-0.695648	-1.48637	-4.22091	-0.367096
-1.21637	-1.396	-3.84927	0.156357
-1.0429	-1.15437	-3.41018	-0.535088
-1.32928	-2.04436	-3.89981	-0.868546
-1.27673	-1.148	-3.47782	-0.189995
-1.50763	-1.43818	-3.82018	-0.441467
-1.88255	-1.51981	-3.57818	-0.47509
-1.28473	-1.43401	-3.85237	-0.221268
-1.72037	-1.63291	-3.09528	-0.600716
-1.27946	-1.47219	-4.00837	-0.371101
-1.20581	-0.977631	-3.44837	-0.414177
-1.17691	-1.57582	-3.08691	-0.488541
-1.31855	-2.22491	-3.48109	-0.461464
-1.286	-1.81982	-3.67291	-0.708
-1.17017	-1.7309	-3.74709	-0.686371
-1.35019	-1.45456	-3.75581	-0.557083
-0.877457	-1.56091	-3.81927	-0.365089
-1.17436	-1.47291	-3.29871	-0.540009
-1.24601	-1.71492	-3.45618	-0.731094
-1.82453	-1.03146	-3.74491	-0.789459
-1.28164	-1.03873	-3.4031	-0.400719
-1.32891	-0.973457	-3.38273	-0.186363
-1.05763	-2.00709	-3.72418	-0.644722
-1.10145	-1.40437	-3.27872	-0.407639
-1.70182	-1.91564	-3.41653	-0.585449
-1.58255	-1.09855	-3.21091	-0.625633
-1.62544	-1.87181	-4.17255	-0.744919
-1.25764	-3.10564	-3.46127	-0.728539
-1.36455	-2.396	-3.69909	-0.296181
-1.20291	-2.55945	-3.32291	-0.526917
-1.48109	-1.76092	-3.0249	-0.762367
-1.32818	-2.06091	-3.21964	-0.295631
-1.31346	-1.534	-3.25691	-0.0912704
-1.39073	-1.42963	-3.37855	-0.525642
-1.33654	-2.21091	-3.06419	-0.275993
-1.38128	-1.84146	-3.46709	0.000717163
-1.58783	-1.65055	-4.07655	-0.406906
-1.37872	-2.28454	-3.41872	-0.361816
-1.042	-1.87	-3.74254	-0.647446
-1.42472	-1.42491	-3.64545	-0.185089
-1.88528	-2.38892	-3.9509	0.0154572
-1.26964	-1.80019	-3.06709	0.0652695
-1.81109	-1.63017	-3.26472	-0.385635
-1.6311	-2.17818	-3.76781	-0.143997
-1.51927	-1.86728	-3.36456	-0.517265
-1.48528	-2.104	-4.54727	-0.543098
-1.24855	-2.17945	-3.99164	0.0998077
-1.01237	-1.4811	-3.89163	0.0738144
-1.45946	-1.6269	-4.12182	-0.446182
-1.228	-2.05454	-4.14854	-0.871819
-1.42892	-2.24219	-4.51763	-0.0323563
-1.18855	-2.13708	-4.90256	-0.183083
-1.81709	-2.19601	-3.89473	0.348549
-1.49873	-1.32709	-3.79764	-0.135262
-1.53491	-1.684	-3.58146	-0.263451
-1.70091	-1.61	-3.59692	0.247452
-1.51054	-1.92018	-3.51017	-0.431633
-1.30746	-2.07818	-3.28981	-0.0749054
-1.66509	-1.10964	-3.81418	-0.273087
-1.55618	-1.40309	-3.74636	-0.340179
-1.45964	-1.70564	-3.75091	0.0452805
-1.75455	-1.4891	-4.11619	-0.0723724
-1.15273	-2.37218	-3.35818	0.00617981
-1.28181	-2.03727	-3.96982	0.0476379
-1.91455	-1.67435	-4.32001	-0.407089
-1.84109	-1.73946	-3.54436	-0.472
-1.64782	-2.36836	-3.80327	-0.883087
-1.46236	-1.97073	-3.77473	-0.774918
-0.900551	-2.06455	-4.18454	-0.500175
-1.75346	-0.921097	-3.94763	-0.406006
-1.694	-1.66055	-4.10491	-0.56601
-1.696	-1.67745	-4.31763	-0.328545
-1.59818	-1.46727	-3.98327	-0.14946
-1.89509	-2.29708	-3.59908	-0.0599976
-1.64328	-1.59601	-3.7029	-0.161095
-1.45255	-1.85582	-3.51764	-0.346367
-1.81964	-2.21892	-3.88236	0.109818
-1.23527	-1.69164	-3.82091	0.13945
-1.30981	-3.09273	-4.22655	0.206551
-1.83255	-2.97618	-3.77473	-0.301277
-1.82382	-1.84364	-3.65618	-0.302544
-1.37982	-1.18673	-3.77818	-0.308907
-1.62473	-2.32127	-4.25472	0.231262
-1.67564	-1.58891	-3.82927	-0.337097
-1.46891	-1.32455	-4.22564	-0.0892792
-1.37036	-2.28709	-3.87982	-0.526001
-1.42236	-1.49509	-3.46726	-0.350899
-1.75546	-1.786	-3.85236	0.124184
-1.57073	-1.9291	-3.532	0.132179
-1.49436	-1.60619	-3.76017	0.0920029
-1.65346	-1.73346	-3.67673	0.366188
-1.02872	-1.5582	-3.87764	0.0123596
-1.24581	-2.08327	-3.46164	-0.343643
-1.47873	-1.98164	-3.21491	0.124733
-1.77091	-1.59074	-3.55946	0.197273
-1.36327	-1.28237	-3.86291	0.180908
-1.70346	-1.44655	-3.61018	-0.445442
-1.57182	-1.71217	-4.12363	0.121094
-1.70963	-0.832367	-3.69546	0.107819
-1.90582	-1.57327	-4.29817	0.173637
-1.88019	-1.72127	-4.43709	0.113449
-2.02273	-1.79254	-3.76564	-0.182724
-2.06655	-1.88509	-3.83855	-0.0256424
-1.92673	-2.18546	-4.18801	-0.112907
-1.90981	-1.25091	-4.104	0.437279
-1.9509	-2.69982	-3.93127	0.0979919
-1.32709	-2.12545	-3.952	0.675461
-1.60491	-1.64455	-4.154	0.161453
-1.60091	-2.0071	-4.16164	0.413994
-1.48581	-1.98727	-4.07655	0.115089
-1.85291	-2.19745	-3.75636	-0.0252686
-1.57946	-2.03728	-3.68345	0.918724
-1.52291	-1.70381	-4.27763	0.261078
-1.47581	-1.34509	-3.88854	0.747452
-1.91199	-0.962189	-3.59946	0.60363
-1.92945	-1.59837	-3.77237	0.325829
-2.13419	-1.67909	-3.4731	0.849815
-1.55255	-1.71036	-3.7349	-0.263626
-1.28017	-1.20982	-3.88309	0.667274
-1.67692	-0.973091	-3.2318	0.598534
-1.65964	-2.08855	-3.62891	-0.147087
-1.81546	-1.36764	-4.00491	-0.0892715
-1.40691	-1.46745	-4.00508	0.24855
-1.35963	-1.10727	-4.26347	0.0738144
-1.63546	-1.18618	-3.68581	0.249641
-1.66401	-1.32764	-3.22981	-0.127457
-1.90818	-2.31617	-3.29745	-0.13945
-2.034	-1.98782	-3.69163	-0.0881805
-1.69418	-1.92963	-3.18527	0.143822
-1.52145	-1.29582	-3.48129	0.0367203
-1.60526	-2.34127	-3.75436	0.234535
-1.49545	-1.03764	-3.64381	0.297638
-1.94637	-1.42946	-3.99891	0.10582
-1.77946	-1.66508	-3.932	-0.0394516
-1.70345	-1.51636	-3.76982	0.00636292
-2.07564	-2.15092	-3.88236	0.066185
-2.06254	-1.98437	-3.63763	-0.00508881
-1.82236	-1.40745	-4.10455	0.311279
-1.33927	-1.80656	-4.30455	0.0609055
-1.77873	-2.01872	-3.47036	0.0541916
-1.52727	-1.68727	-3.61201	0.08181
-1.74491	-2.59927	-4.56219	0.321281
-1.76673	-1.59747	-4.63291	0.529282
-1.87965	-2.00927	-4.71364	0.156548
-1.64526	-1.89673	-4.22018	0.0847321
-1.79781	-1.49273	-4.19855	0.11837
-1.64109	-1.46655	-3.56873	0.213638
-1.63091	-2.23927	-4.05598	0.393089
-1.71382	-2.09909	-4.12582	0.37709
-1.40674	-2.19926	-3.66709	0.210175
-1.64127	-1.93637	-4.27855	0.515457
-1.74819	-1.81655	-4.30508	0.534546
-1.99236	-1.81708	-4.01891	0.0305557
-1.70509	-1.64437	-4.04891	-0.170181
-1.98601	-1.96527	-3.68364	0.231461
-1.05617	-1.66219	-3.80364	0.286354
-1.67746	-1.97255	-3.21073	0.74527
-1.37054	-1.66346	-3.48671	0.129829
-1.77418	-1.52763	-2.91473	0.14782
-1.87164	-2.06908	-3.12035	0.561813
-1.55546	-2.286	-3.79128	0.284187
-1.54418	-1.81364	-2.92292	0.489471
-1.33454	-1.68382	-3.50855	0.251633
-1.62382	-0.845085	-4.10528	0.854553
-1.00091	-1.51163	-3.91383	0.552902
-1.12563	-0.851814	-3.6249	-0.0614548
-1.48382	-1.65237	-3.98745	0.0649033
-1.86745	-1.66545	-3.94125	0.755089
-1.94983	-1.74655	-4.46747	0.381454
-1.90036	-1.55909	-3.744	0.312546
-1.71782	-1.31564	-4.01073	0.411453
-1.85164	-2.232	-3.79	0.435638
-1.77019	-1.43727	-3.64019	0.557823
-1.69346	-1.91037	-3.91872	0.827278
-2.15254	-1.66837	-3.86073	0.830734
-1.47345	-1.70327	-3.97545	0.529274
-1.66345	-1.88817	-4.46581	0.0754471
-1.43053	-1.52927	-3.95692	0.0350952
-1.87836	-1.20472	-4.86981	-0.0374603
-1.214	-1.63072	-4.91326	-0.0336227
-2.13946	-2.17328	-4.45728	0.188004
-1.65419	-2.05691	-4.41182	-0.16037
-1.80128	-1.35963	-3.81709	0.327286
-1.318	-1.06727	-4.30855	0.0223618
-1.42219	-1.65672	-4.58091	-0.529816
-1.51254	-1.53255	-4.484	-0.181267
-1.5549	-1.29455	-3.64128	-0.412193
-1.786	-0.819275	-4.69273	0.0205536
-1.56091	-0.747269	-4.26255	-0.0585403
-1.6609	-1.18345	-4.56419	-0.159088
-1.84183	-0.987457	-4.79945	0.219452
-1.93436	-1.09036	-4.79837	-0.285454
-1.68456	-0.962914	-4.28601	-0.239258
-1.89018	-1.20654	-3.84145	0.439079
-1.80109	-1.20473	-3.5649	0.112549
-1.71127	-1.17073	-3.40418	-0.214012
-1.75947	-1.87309	-3.45509	0.215996
-1.58982	-0.917267	-4.556	0.318726
-2.18019	-1.3989	-3.79345	0.0461884
-2.35055	-0.833824	-3.93673	0.107452
-1.75981	-1.39454	-3.40764	-0.225815
-1.61073	-1.11272	-3.78346	-0.23365
-1.58909	-1.56291	-3.93472	0.185463
-1.70927	-1.79544	-3.2371	0.211632
-1.27873	-2.502	-3.64837	-0.265091
-1.79565	-1.78545	-3.99127	-0.0972748
-1.69055	-1.60618	-3.9511	0.174553
-2.03381	-2.32709	-3.92254	-0.0254593
-1.99873	-2.21272	-3.75291	-0.121269
-2.35582	-2.27309	-4.00417	0.120369
-2.23074	-2.286	-3.92782	-0.0945511
-1.66819	-1.96709	-4.37219	-0.373451
-1.748	-2.03271	-3.94745	-0.442726
-1.80891	-1.86691	-4.07018	-0.52256
-1.92763	-2.4471	-4.35162	-0.270912
-1.7609	-2.198	-4.53399	-0.266373
-1.79874	-2.34927	-3.33855	-0.242004
-1.72418	-2.5611	-3.788	-0.228371
-1.67909	-1.88309	-3.68928	-0.419823
-1.80854	-1.8209	-4.48563	0.249466
-2.07307	-2.3569	-3.92837	-0.586899
-1.76964	-1.74146	-3.31637	-0.330002
-1.84618	-2.16327	-3.32581	-0.554535
-1.32072	-1.59146	-3.24564	-0.238899
-1.1911	-2.16836	-3.98963	-0.0491028
-1.50327	-2.39818	-3.68218	-0.604904
-1.51818	-1.92328	-4.07308	-0.608727
-1.28001	-1.36491	-3.64164	-0.5569
-1.65091	-2.39964	-3.10745	-0.467628
-1.76637	-2.2551	-4.03909	-0.886368
-1.69582	-1.99709	-3.48764	-0.571457
-2.09127	-1.81055	-3.75217	0.00236511
-1.59654	-1.91982	-3.97363	-0.0519943
-2.04545	-1.52364	-3.96472	-0.431648
-1.57945	-1.56309	-3.29382	-0.629456
-1.60854	-1.93926	-3.69818	-0.219826
-1.86926	-1.47873	-3.89783	-0.152542
-1.80854	-1.522	-3.47163	-0.448906
-1.70419	-1.62982	-3.56183	-0.268005
-1.25854	-1.51982	-3.65055	-0.496544
-1.32817	-1.6971	-4.00109	-0.285454
-1.41673	-1.77091	-3.96182	-0.548553
-1.654	-1.70454	-3.81564	-0.353088
-1.68764	-1.79273	-3.82381	-0.356903
-1.94128	-2.13564	-3.53945	-0.370911
-2.07655	-1.83928	-3.58964	-0.518364
-1.94836	-1.57909	-4.00436	-0.0218124
-1.91763	-2.06963	-3.80437	-0.20636
-1.90672	-1.71655	-3.93892	-0.309631
-1.85564	-1.97873	-3.66219	0.241272
-1.34727	-1.49292	-3.30127	-0.0809097
-1.61182	-1.23581	-3.394	-0.0118103
-1.67418	-1.30564	-3.65491	-0.709084
-1.83018	-1.70838	-3.37727	-0.478012
-2.10836	-1.70036	-3.78963	0.223106
-1.71582	-1.94582	-4.05636	-0.460732
-1.61018	-1.85836	-3.60581	0.117455
-1.89217	-1.82982	-3.98072	0.0696335
-1.91055	-1.80254	-3.47092	-0.384003
-1.38218	-2.15163	-3.71327	-0.82637
-1.4389	-1.11163	-3.76782	-0.293816
-1.39091	-1.82691	-3.27363	-0.40036
-1.67854	-1.83146	-3.75018	-0.382721
-1.62218	-2.13945	-3.59473	-0.344543
-1.70727	-2.59091	-3.70255	-0.677452
-1.44545	-1.65655	-2.80237	-0.563454
-1.38819	-0.900917	-3.4422	-0.725647
-1.83163	-1.70163	-2.99417	-0.317276
-1.96165	-2.21073	-4.06309	-0.369995
-1.47783	-1.76817	-3.9389	-0.273994
-1.1451	-2.08873	-3.60145	-0.00909424
-1.51418	-1.78182	-4.16782	-0.0650864
-1.45528	-1.11126	-3.70891	-0.0343704
-1.46291	-1.04564	-3.31401	-0.373093
-1.58963	-1.2011	-3.574	-0.0992661
-1.41692	-2.01527	-3.28928	-0.200172
-1.33183	-2.18073	-3.15291	-0.344193
-1.03254	-1.76909	-3.41273	-0.243088
-1.37037	-1.09583	-2.95218	-0.516914
-1.4431	-0.948906	-3.10655	-0.232918
-1.66744	-1.43546	-3.25872	-0.37236
-1.51782	-1.64835	-3.22746	-1.00655
-1.53128	-1.5529	-2.56964	-0.543098
-1.54018	-1.97309	-3.22272	-0.822548
-1.55418	-1.356	-3.40872	-0.906723
-1.13091	-1.65218	-2.91199	-0.914177
-1.23746	-1.58255	-3.93472	-0.595818
-1.83619	-2.47291	-4.16891	-0.674187
-1.93054	-1.96527	-4.16309	-0.293449
-2.10618	-1.69982	-4.0391	-0.652359
-1.67074	-1.63036	-3.22018	-0.642181
-1.60163	-1.51982	-3.66127	-0.539268
-1.29054	-1.39727	-2.856	-0.752541
-1.60364	-1.84219	-3.34	-0.556366
-1.42418	-1.5369	-3.35764	-0.337814
-1.11	-1.5971	-3.37727	-0.32618
-1.40636	-1.66219	-3.12289	-0.624725
-1.83528	-1.51581	-3.19746	-0.206726
-1.53146	-1.12273	-3.5551	-0.0285492
-1.83635	-1.62727	-2.49709	-0.55835
-1.09073	-1.73582	-2.76546	-0.79763
-1.59946	-1.71309	-2.79147	-0.384178
-1.20564	-1.61672	-3.25146	-0.845284
-1.662	-1.60181	-2.95	-0.680176
-1.33018	-0.918549	-3.90927	-0.978188
-1.80383	-1.07474	-3.67327	-0.110176
-1.71001	-1.60946	-3.29053	-0.994171
-1.726	-0.982735	-3.70219	-0.471275
-1.25618	-1.99436	-3.02618	-0.375099
-1.65418	-1.95073	-3.85691	-0.776184
-1.33363	-1.46836	-3.6729	-0.969635
-1.17273	-1.55199	-3.54837	-0.606361
-1.36073	-2.11746	-3.31654	-0.790733
-0.957275	-1.80527	-3.51218	-0.583458
-1.29581	-1.98072	-2.88455	-0.653267
-1.13109	-1.84036	-3.29108	-0.973091
-1.19473	-1.43418	-3.51454	-0.290543
-1.43945	-1.98254	-3.11781	-0.712173
-1.35728	-1.47346	-3.96127	-0.312912
-1.54108	-1.02164	-2.73927	-0.727814
-1.35272	-0.501999	-2.8791	-0.506546
-1.35582	-0.718719	-3.00691	-0.495461
-1.13637	-1.30036	-3.49072	-0.165459
-1.60928	-1.58418	-3.3951	-0.288361
-1.30291	-1.19836	-3.35236	-0.340736
-0.968719	-1.10127	-3.68873	-0.467995
-1.42546	-1.24745	-3.57617	-0.161453
-1.29255	-1.576	-3.80927	-0.478905
-2.03109	-1.32728	-3.03364	-0.76963
-1.85146	-1.22418	-3.70909	-0.818916
-1.49655	-0.732368	-4.07018	-0.69072
-1.252	-1.19544	-3.31127	-0.655998
-1.08346	-1.30109	-3.0769	-0.771271
-1.40255	-1.29746	-3.43401	-0.981819
-1.61691	-1.70982	-3.96163	-0.564919
-1.17745	-1.95219	-3.27054	-0.627625
-1.48874	-1.55801	-3.20836	-0.82692
-1.25309	-1.05927	-2.77691	-1.02927
-1.31618	-1.90891	-3.23	-1.00909
-1.56782	-1.58346	-2.84	-0.308365
-1.25091	-1.45255	-2.45345	-0.201462
-1.36836	-1.23	-2.04926	-0.000907898
-1.01054	-1.12383	-2.96073	-0.408531
-0.93618	-1.16982	-2.45692	0.100731
-1.356	-1.2609	-3.56291	-0.59182
-1.27982	-0.313271	-2.89982	-0.653633
-1.24472	-1.65056	-2.52636	-0.677811
-1.13091	-1.68582	-2.89946	-0.666
-0.592003	-1.81328	-2.93763	-0.470726
-0.750542	-1.54073	-3.25146	-0.312553
-1.14108	-0.65654	-3.10509	-0.387459
-1.08674	-1.39782	-4.11473	-0.484543
-0.491089	-1.46072	-3.66182	-0.509621
-0.500374	-1.43255	-3.07381	-0.548538
-0.959999	-1.50237	-3.47655	-0.309814
-1.01673	-2.26092	-2.97163	-0.295273
-0.793091	-2.43327	-3.60308	-0.488541
-0.617462	-1.72309	-3.65874	-0.551643
-1.05927	-1.44654	-3.2029	-0.434364
-1.23018	-2.47145	-3.01382	-0.800186
-1.06109	-1.73309	-3.18637	-0.759819
-1.21819	-1.26473	-3.12764	-1.25855
-1.03454	-1.13473	-2.89655	-0.492912
-1.114	-1.89217	-2.72363	-0.760002
-1.19019	-2.57729	-2.55981	-0.458183
-1.162	-2.11218	-2.58163	-0.468536
-1.394	-2.9649	-2.17909	-0.663086
-1.32273	-1.76527	-2.64999	-0.975807
-0.989815	-1.76019	-2.37801	-0.728722
-0.939445	-1.76254	-2.5631	-0.683098
-1.63091	-2.15745	-2.78255	-0.0816422
-0.985825	-1.64346	-2.5789	-0.232735
-0.964363	-1.98546	-2.91853	-0.118546
-1.21419	-1.34073	-2.16183	-0.242538
-1.57037	-1.69946	-2.16217	-0.420357
-1.19546	-1.05254	-2.60783	0.117645
-1.1529	-0.874367	-2.858	-0.500183
-0.900177	-1.72364	-1.90419	-0.0532761
-1.53764	-1.38109	-2.04346	0.159645
-0.798912	-0.719994	-2.24964	0.0265427
-1.42345	-1.18201	-1.79673	-0.0232773
-1.22454	-0.420006	-1.95273	0.150177
-1.3869	-0.811096	-2.15565	-0.53418
-0.921089	-0.273636	-2.62109	-0.628365
-0.965088	-0.770355	-1.99619	-0.410736
-1.192	-0.526733	-2.25909	-0.352188
-0.945274	-0.524193	-2.87691	-1.22237
-1.43838	-0.829453	-2.5249	-1.14491
-1.438	-1.01365	-2.97001	-0.941635
-1.18926	-0.371452	-2.75764	-0.253815
-1.16963	-1.01163	-3.03036	-0.538536
-1.38819	-0.701637	-2.89709	-0.715813
-0.981644	-1.21327	-2.90582	-0.583084
-1.13036	-1.05109	-1.84473	-1.09563
-1.06709	-1.30399	-2.59928	-0.812546
-1.09163	-0.941269	-1.96745	-0.40873
-1.28055	-0.552002	-3.12946	-0.339272
-1.33909	-0.363091	-3.2329	-0.51709
-1.68364	-1.18727	-2.9611	-0.762726
-1.76981	-0.69236	-2.71583	-0.541824
-1.07671	-1.27309	-3.28345	-0.280724
-1.30564	-1.98273	-2.62074	-0.704544
-1.81763	-0.918541	-2.99055	-1.04454
-1.34254	-1.66127	-2.77746	-0.337448
-0.753815	-1.41819	-3.59145	-0.687263
-1.28945	-1.31854	-2.87527	-0.685089
-1.77145	-1.248	-2.96582	-0.454559
-0.826546	-1.28927	-3.18964	-0.797272
-1.4909	-0.800186	-2.86982	-0.327271
-0.614174	-1.7731	-2.74382	-0.301994
-1.146	-1.77618	-2.748	-0.442543
-0.993271	-1.41546	-3.09491	-0.725822
-0.949821	-2.132	-2.84254	-0.339264
-0.643631	-0.627274	-2.82091	-0.840553
-1.05108	-0.619637	-2.70254	-0.606903
-1.28382	-0.478714	-2.75581	-0.619812
-0.867638	-1.00054	-2.97473	-0.688728
-0.971802	-1.82455	-2.35528	-0.99218
-0.153091	-0.4151	-3.076	-0.473457
-0.625084	-0.579269	-2.55199	-0.502724
-1.32873	-1.02346	-2.834	-0.868004
-0.963272	-1.12708	-2.8309	-0.680542
-1.03091	-0.718903	-3.02545	-0.877098
-1.10636	-1.18855	-2.98855	-1.11109
-0.955093	-0.565277	-2.89546	-0.963638
-1.02383	-0.872185	-2.88091	-0.511818
-0.982353	-0.884735	-2.83765	-1.17037
-1.24801	-0.795265	-2.53582	-0.893082
-1.18437	-1.14472	-2.72564	-0.558548
-0.440369	-1.3251	-2.71509	-0.896729
-1.39455	-1.16763	-3.21927	-1.02071
-0.794907	-0.620903	-2.86564	-0.88308
-0.794174	-0.86908	-2.46709	-1.17728
-1.36563	-0.920906	-2.50909	-1.21872
-1.44637	-0.772903	-2.81873	-1.05855
-1.38218	-1.18745	-2.85092	-1.03837
-1.20017	-1.19273	-2.64182	-1.13491
-1.5829	-1.10455	-2.77055	-1.12254
-1.19601	-1.442	-2.99618	-0.933807
-1.48183	-1.71453	-3.05763	-0.883278
-1.48691	-1.366	-2.78492	-1.06999
-1.50818	-1.36746	-2.87926	-0.960526
-1.37746	-1.40691	-2.24183	-0.723816
-1.39873	-1.25182	-3.22964	-1.31328
-1.60382	-0.666733	-2.42291	-0.618004
-1.61364	-1.87345	-3.65455	-1.01219
-1.17055	-1.34254	-3.35272	-1.08163
-2.08018	-1.4129	-3.24055	-0.650909
-1.10292	-1.2569	-3.51527	-1.09017
-1.25236	-0.501106	-2.88454	-0.857819
-1.13873	-0.788734	-3.05637	-0.715446
-1.13272	-1.78635	-3.12691	-0.634377
-0.845993	-1.76818	-2.84017	-1.26764
-1.29581	-1.41872	-2.86491	-0.843994
-1.32782	-2.14418	-3.72472	-0.631271
-1.07327	-1.68982	-2.694	-0.955994
-1.29399	-1.49037	-2.93783	-1.28873
-1.07418	-1.69254	-3.47054	-0.443092
-0.965813	-1.5349	-2.89036	-0.935806
-0.924355	-1.76128	-3.17873	-0.640732
-1.14727	-2.28727	-2.66253	-0.790733
-1.08018	-1.67727	-2.87891	-0.843636
-0.714355	-1.19727	-3.00217	-0.80381
-1.05163	-1.38709	-3.12636	-0.614914
-0.861282	-1.71273	-2.96381	-0.44545
-1.01418	-2.44418	-3.30345	-0.560005
-0.858734	-1.79764	-2.86182	-0.506912
-1.27055	-1.546	-2.55019	-0.62545
-0.834373	-1.86345	-2.412	-0.786354
-0.896713	-1.77128	-2.8491	-1.0691
-0.9431	-2.00346	-2.86053	-0.808914
-0.864548	-1.76109	-2.79182	-0.468727
-0.804718	-2.01109	-3.00036	-0.728546
-0.724548	-1.48637	-3.04363	-0.60183
-0.948555	-1.18528	-3.42529	-0.674919
-0.73745	-1.908	-2.798	-0.924362
-0.556725	-1.5529	-2.57745	-1.38746
-1.01218	-1.09418	-3.07492	-0.686913
-1.18582	-1.1789	-3.12873	-0.261627
-1.23672	-1.97364	-2.92219	-1.39945
-1.05273	-0.449455	-2.78345	-0.536003
-1.144	-1.14163	-3.36109	-0.601822
-0.797279	-1.26637	-3.49437	-0.927818
-0.755814	-0.723816	-2.75545	-0.557091
-0.845818	-0.40419	-3.50018	-0.581818
-0.785461	-1.41254	-2.83527	-0.669632
-1.31054	-1.53635	-2.83218	-0.699455
-1.07928	-0.651627	-2.24074	-0.223816
-0.739265	-0.408531	-2.80672	-0.831261
-1.08382	-0.928177	-3.28218	-0.36763
-0.696182	-0.44146	-3.49582	-0.749092
-0.853821	-0.523262	-3.44093	-0.337265
-0.921997	-0.437637	-2.45	-0.787094
-0.985458	-0.501091	-2.75436	-0.213089
-1.41872	-0.317627	-3.17381	-0.623093
-1.46127	-1.04909	-3.01219	-0.832733
-0.935822	-0.352364	-2.77182	-0.667465
-1.10545	0.159271	-2.78091	-0.849632
-1.21308	-0.30291	-3.05001	-0.56237
-1.1671	0.138184	-3.75636	-0.22728
-1.73528	-0.157997	-3.64601	0.143997
-1.42491	-0.30291	-3.536	-1.00655
-1.66109	0.422363	-3.27	-0.602364
-1.52583	-0.578362	-3.20328	-0.495094
-1.08418	0.001091	-2.70544	-0.321274
-0.91436	-0.0443726	-2.45855	-0.500916
-1.25474	-0.486542	-2.66837	-0.229996
-1.62401	-2.30219	-3.09399	-0.0974579
-1.11346	-1.53362	-2.44454	0.0921783
-1.46417	-1.10837	-2.62527	-0.46109
-1.34964	-0.810905	-2.48055	-0.747467
-1.60072	-0.604912	-2.89182	-0.404182
-1.35928	-0.0823593	-2.64364	-0.769814
-0.866005	-0.893822	-2.68254	-1.05054
-1.33437	-1.19436	-3.01872	-0.618904
-1.69018	-0.750008	-2.58509	-0.562553
-0.974373	-0.67527	-3.12183	-0.87455
-1.22509	-0.986191	-3.37981	-0.823463
-1.23255	-0.614189	-3.35328	0.00254822
-1.20872	-0.441628	-2.93909	-0.351097
-1.25764	-0.619637	-3.67127	-0.389999
-1.13636	-0.568359	-3.29418	-0.96981
-1.61763	-0.334908	-3.34254	-0.72982
-1.41837	-0.491272	-3.04781	-0.897812
-1.40582	-0.0307236	-3.2709	-0.728912
-1.27854	-0.635452	-3.328	-1.02273
-1.76054	-0.280914	-2.73091	-0.935272
-1.76073	-0.886002	-3.04763	-0.414009
-1.50945	-0.521812	-3.06435	-0.798912
-1.48454	-0.592728	-3.31546	-0.202728
-1.522	-0.939453	-3.18436	-0.613098
-1.44582	-0.992004	-3.27871	0.396004
-1.47417	-0.846184	-2.7649	-0.679634
-1.11599	-1.37907	-3.40692	-0.273087
-1.55199	-0.681267	-3.47455	-0.401459
-1.15472	-0.940727	-3.18745	-0.672722
-1.37419	-0.906906	-3.12563	-0.536362
-1.216	-0.704002	-2.87128	0.0920029
-1.32472	-0.496368	-2.79583	-0.574364
-1.17691	-0.572365	-3.16617	-0.397636
-1.18945	-0.824913	-2.966	-0.246719
-1.32383	-0.66964	-2.622	-0.532921
-1.14198	-0.696915	-2.84818	-0.533264
-1.34945	-1.2971	-2.88583	-0.987091
-0.913269	-1.00418	-2.51418	-0.660362
-1.73291	-1.00327	-2.31782	-0.46328
-1.45637	-1.14763	-2.70982	-0.538353
-1.196	-1.0649	-3.1911	-1.10601
-1.54546	-0.156731	-3.09636	-0.473824
-1.16836	0.0405426	-3.36691	-0.578178
-0.891991	-0.216545	-2.42254	-0.669632
-1.47819	-0.0931015	-3.10218	0.000534058
-1.63654	-0.38018	-3.27254	-0.434555
-1.45292	-0.716721	-3.00927	-0.571281
-1.42892	-0.944901	-3.59509	-0.352356
-0.948006	-0.633087	-3.91601	-0.683647
-1.18053	-0.694725	-3.24472	-0.605095
-1.24255	-0.461998	-2.67036	-0.268181
-1.64619	-0.508186	-3.72873	-0.733093
-1.278	-0.45472	-2.99781	-0.297104
-1.40965	-0.496727	-3.05909	-0.976555
-1.52709	-0.372002	-2.81237	-0.480545
-0.915092	0.0952606	-2.82419	-0.697281
-1.78928	0.535095	-3.4071	-0.728546
-1.67528	-0.194183	-3.04235	-0.652908
-1.53036	-0.502907	-2.75637	-0.910545
-1.69801	-1.0529	-2.58691	-0.945091
-1.41563	-0.364914	-2.49255	-0.90126
-1.65981	-0.727097	-3.0951	-1.13309
-1.79527	-0.160736	-2.086	-0.591103
-1.54728	-0.443077	-3.12727	-0.930908
-1.39254	0.146362	-3.10473	-0.186913
-1.49746	-0.533455	-2.66927	-0.878906
-1.51527	-0.295265	-2.48291	-0.516739
-1.39818	-0.525444	-2.78819	-0.288177
-1.76073	0.363998	-3.04163	-0.662003
-1.73111	-0.355263	-2.92764	-0.0367279
-1.42509	0.212173	-2.41599	-0.335091
-1.33544	-0.334366	-2.54273	-0.436546
-1.282	-0.100182	-2.68018	-0.16964
-1.62727	0.158173	-2.38636	0.0279922
-1.43401	-0.0214539	-2.9529	-0.0854568
-1.82709	0.139275	-2.22764	-0.417267
-1.46727	-0.118729	-2.77927	-0.0850983
-1.84618	-0.247993	-3.29092	-0.510719
-1.57309	0.395454	-3.28417	-0.64164
-1.73509	0.448715	-2.42327	-0.28109
-1.36073	0.179993	-3.00346	-0.22818
-1.33454	0.528358	-2.86654	-0.255981
-1.42383	0.551453	-2.47819	-0.557816
-1.09018	0.409264	-3.18944	-0.25618
-1.91055	0.280914	-2.7009	-0.0492783
-1.47218	0.254723	-2.75054	0.156914
-1.28854	0.478729	-2.59	-0.447273
-1.53818	-0.647087	-2.33909	-0.232361
-1.96564	-0.495995	-2.45126	-0.136719
-1.48637	0.196724	-2.83727	0.0185394
-1.72327	-0.429451	-2.62326	-0.176727
-1.36292	-0.313278	-2.70637	-0.364914
-1.74982	0.172356	-2.69873	-0.0589066
-1.50037	0.112	-2.75436	-0.690369
-1.43964	-0.252182	-2.78218	-0.314728
-1.64909	-0.0172806	-3.21036	-0.79583
-1.4409	0.222183	-2.70872	-0.282173
-1.43981	-0.0781784	-2.58182	-1.22655
-1.48872	0.60601	-2.41273	-0.658539
-1.50436	-0.638184	-2.84962	-0.312912
-1.66546	0.117264	-2.942	-0.650726
-1.92928	-0.07164	-2.862	-0.332176
-2.30328	-0.545998	-2.89127	-0.561089
-1.25036	0.465454	-3.21036	-0.801636
-1.77726	0.0732803	-2.79891	-0.436729
-1.57127	-0.026001	-3.15509	-0.432358
-1.7569	-0.40818	-3.51564	-0.433273
-1.81473	0.204002	-3.0249	-0.620003
-1.67528	0.42363	-3.25838	-0.725815
-1.30437	0.325279	-3.31764	-0.213272
-1.56527	0.180367	-3.62237	-0.454361
-1.23109	0.529823	-2.89564	-0.656914
-1.47582	-0.12291	-2.83181	-0.510368
-1.14182	0.237991	-3.60654	-0.846001
-1.67273	0.220917	-3.50546	-0.46199
-1.79563	0.0674438	-3.43619	-0.393829
-1.32036	0.537811	-3.11001	-0.423637
-1.10709	0.706177	-3.23691	-0.752541
-1.43381	0.529083	-3.71328	-0.726173
-1.59363	0.0352707	-3.12236	-0.0545425
-1.79346	0.451271	-3.72128	-0.214897
-1.31017	0.419266	-4.22382	-0.11599
-1.36583	0.380363	-3.41163	-0.527641
-1.59073	-0.231819	-3.47618	0.121094
-1.43564	0.648727	-3.83582	-0.593819
-2.13345	0.669998	-3.36528	-0.140182
-2.23036	0.589272	-3.47581	0.128181
-1.97108	0.491081	-2.57945	-0.0261765
-1.65546	-0.00272369	-3.98455	-0.41346
-1.55236	0.827995	-4.20691	-0.257812
-1.34418	0.690361	-4.30637	0.0565491
-1.71254	0.548904	-4.03838	-0.0914536
-1.82637	0.804543	-3.91873	0.087265
-1.80364	0.543633	-3.34945	-0.0167236
-1.33874	0.498184	-3.69909	0.264549
-1.65491	0.906357	-3.83509	0.144005
-1.53837	0.613998	-3.24199	0.225822
-1.30637	0.631462	-3.50745	-0.540352
-1.49309	0.494003	-3.794	0.0103531
-1.26128	0.364738	-3.65982	-0.524727
-1.45401	0.199448	-3.25327	-0.121468
-1.51109	0.531082	-3.35255	-0.10891
-1.26655	0.197456	-3.12054	-0.182915
-1.27818	0.53273	-3.2469	-0.00236511
-1.63	0.819992	-3.28727	0.0710831
-1.05273	0.544365	-3.97346	-0.269447
-1.342	0.162361	-4.17345	-0.0168991
-1.16328	1.17165	-4.13508	-0.381638
-1.2178	0.894173	-3.95909	-0.407089
-1.63327	0.347816	-4.35545	-0.189827
-1.51437	0.396538	-4.03472	-0.180168
-1.37527	0.896729	-4.36472	0.15728
-1.25564	0.884918	-4.15146	0.382172
-0.985634	0.854538	-4.46054	-0.271454
-1.26545	0.107094	-3.20273	-0.291283
-1.06709	0.208549	-3.67381	-0.185448
-1.32018	0.81855	-4.3189	0.248558
-1.28073	0.834	-4.26546	0.563812
-1.286	0.682365	-4.08963	-0.0441818
-1.16219	-0.354538	-3.75528	-0.052002
-1.64455	0.231277	-4.12291	-0.0979996
-1.31655	-0.0363617	-3.81636	-0.237808
-1.49564	-0.122551	-3.72872	-0.532906
-1.51091	0.223083	-4.10201	-0.65255
-1.51472	0.317818	-3.47018	-0.6091
-1.35637	-0.0156403	-4.35308	-0.612732
-1.17036	0.172722	-3.85236	-0.544548
-1.34473	-0.27964	-3.83709	-0.0450897
-0.871094	-0.00344849	-3.91853	-0.27401
-0.705093	0.457817	-3.48273	-0.168724
-1.36381	0.347816	-3.62255	-0.0390854
-1.22145	1.13745	-4.38546	-0.557076
-1.11546	0.719818	-3.99782	-0.329826
-1.26491	-0.243263	-3.97546	-0.56691
-0.993462	0.338005	-4.19654	-0.466721
-1.56928	-0.08255	-3.48599	-0.514366
-1.25745	0.15873	-3.33981	0.0823517
-1.42509	-0.00382233	-3.86617	0.0609131
-1.18726	-0.44873	-3.24964	-0.473457
-1.60891	-0.198914	-4.16909	-0.522736
-1.56855	0.385452	-3.9549	-0.0587311
-1.70436	-0.0230865	-3.56091	0.189453
-1.18982	0.0896378	-3.61945	-0.0496292
-1.43182	0.360901	-4.35781	0.317444
-1.17146	-0.195625	-3.82327	0.187454
-1.18018	0.192368	-4.29565	-0.12854
-1.42036	-0.464729	-4.39655	0.00418091
-1.50927	0.117271	-3.34492	0.447464
-1.44491	0.0463638	-3.97691	0.210732
-1.36618	-0.472908	-4.32437	0.38945
-1.51708	-0.0218201	-4.10291	0.485451
-1.27037	-0.375832	-4.62546	0.327995
-1.56054	0.00545502	-3.89255	0.484718
-1.55382	0.128357	-3.90346	0.33036
-1.33928	0.312012	-3.89219	0.517807
-1.60545	-0.153442	-3.52618	-0.0598145
-1.57818	-0.428726	-4.32309	0.178001
-1.53674	-0.2369	-3.88309	0.646912
-1.73128	-0.318733	-3.90237	0.447815
-1.62983	-0.453827	-4.134	0.24855
-1.24272	-0.155457	-4.2991	0.683823
-1.6589	-0.0136337	-4.38673	0.433823
-1.67618	0.0394592	-4.30054	-0.549088
-1.84872	-0.124367	-4.92328	0.221642
-1.79708	-0.234367	-3.9711	0.484184
-1.29091	-0.0247345	-4.19437	-0.0714569
-1.826	-0.00363922	-4.42727	-0.00508118
-1.12564	0.668556	-3.67054	-0.185463
-1.49837	0.0934525	-4.50874	-0.0949097
-1.24837	-0.32074	-4.6929	-0.204552
-1.43364	0.20636	-3.9689	-0.337631
-1.56891	0.842003	-3.75818	-0.219276
-1.51055	-0.187637	-3.50818	-0.246376
-1.22618	0.145645	-2.8449	0.33709
-1.24672	-0.00237274	-3.31583	0.095993
-0.987816	0.188347	-4.06963	-0.191635
-1.512	0.266731	-4.02637	-0.276184
-1.6131	0.516548	-4.25472	-0.587265
-1.73255	0.317993	-3.36236	0.0734558
-1.36308	0.427277	-3.74599	0.0870972
-1.68946	0.195465	-3.73328	0.448189
-1.72327	-0.318367	-3.57619	0.201279
-1.34219	0.71582	-3.97945	-0.383995
-1.28763	0.801094	-3.92036	-0.0723572
-1.46819	0.992729	-4.07745	-0.253998
-1.35346	0.811272	-3.49036	-0.391815
-1.48364	0.557274	-3.78837	-0.174545
-1.46528	-0.331818	-3.9969	-0.387627
-1.64018	0.343277	-4.51237	-0.0945511
-1.66273	0.00636292	-3.98999	0.0819931
-1.27709	-0.138916	-3.41527	-0.164177
-1.16854	0.699638	-3.28382	-0.929817
-1.54273	0.294907	-4.22873	-0.482544
-1.29399	0.223991	-4.04309	-0.705826
-1.94691	0.486908	-3.94564	-0.389282
-1.39055	0.666542	-3.27473	-0.352539
-1.28654	0.162735	-3.92891	-0.529816
-1.4289	0.417267	-4.34237	-0.545265
-1.44963	0.55291	-4.03381	-0.71328
-1.36292	-0.129288	-4.29128	-0.312538
-1.6449	0.197083	-3.77036	-0.871819
-1.17982	0.314171	-3.99218	-0.457451
-1.48818	0.178726	-3.81509	-0.968903
-1.36926	0.794907	-4.21928	-0.35144
-1.22872	0.36982	-4.278	-0.843086
-1.69764	-0.0769119	-4.39437	0.0240021
-1.6929	0.0994644	-3.95635	-0.351288
-1.40254	0.0669098	-3.55328	-0.274551
-1.71854	0.141815	-3.7589	-0.0516357
-1.01018	-0.0463638	-3.85709	-0.557091
-1.50346	0.296371	-3.76236	-0.959991
-1.78692	-0.325089	-4.17127	-0.0581741
-1.24146	0.232903	-3.9871	-0.447632
-1.48946	-0.111267	-4.10693	-0.403831
-1.29237	0.226357	-4.36436	0.0370941
-1.50237	0.189278	-4.12872	-0.136002
-1.32782	1.41745	-4.44546	-0.551277
-1.49745	0.635262	-3.60673	-0.13382
-1.23746	0.147285	-4.23145	-0.128555
-1.27782	0.0901794	-4.48	-0.362923
-1.71417	-0.0389023	-4.40927	-0.181274
-1.76981	-0.445648	-3.88383	0.042366
-1.48746	-0.237625	-3.82163	-0.453278
-1.62582	-0.381821	-4.02818	-0.815643
-1.4082	-0.564919	-4.22054	-0.259445
-1.67836	-0.34581	-4.47382	0.150902
-1.63071	0.0499954	-3.71999	-0.40509
-1.55435	-0.249451	-4.66927	-0.327995
-1.43727	0.24054	-4.098	0.127647
-1.19999	-0.25708	-4.06128	-0.374001
-1.65327	0.466362	-4.06019	-0.337814
-1.58909	1.01818	-2.94419	-0.457268
-1.6271	-0.27272	-3.82054	0.466728
-1.04091	0.216537	-3.84236	0.0230865
-1.71326	0.157089	-4.37163	-0.245628
-1.49727	-0.0616379	-4.6191	0.122368
-1.446	0.180183	-4.46473	0.0529175
-1.75619	-0.220184	-4.12364	-0.125275
-1.536	0.410904	-4.20072	-0.128555
-1.02345	-0.376007	-4.27036	-0.297455
-1.18291	-0.326363	-4.1451	1.07401
-1.392	0.093811	-3.99308	-0.22509
-1.28563	-0.114738	-3.72582	-0.198914
-1.74291	-0.168907	-4.37837	-0.270187
-1.19672	0.0141754	-4.3671	-0.332184
-1.72871	-0.156364	-4.09055	-0.78727
-1.50418	-0.230011	-3.99582	-0.912735
-1.67546	-0.414719	-4.16364	-0.262184
-1.72672	-0.377815	-4.56145	-0.262901
-1.28872	-0.464188	-4.15181	-0.527641
-1.33091	0.0343552	-4.44582	-0.364357
-1.11599	0.0261917	-4.05891	-0.367821
-1.23872	-0.0627289	-4.08163	-0.245461
-0.912918	-0.0316315	-3.99964	-0.634552
-1.46327	-0.161446	-4.52673	-0.0214539
-1.09254	-0.130722	-4.09364	-0.529633
-1.02582	0.160011	-4.74001	-0.274544
-1.72054	0.0932693	-3.83709	-0.614532
-1.482	0.421814	-3.9109	-0.124542
-1.13691	0.283096	-3.90092	-0.425095
-1.66582	0.672905	-4.21745	-0.262917
-1.62965	0.0263672	-3.93928	-0.659454
-1.69073	-0.739449	-4.17491	-0.616356
-1.44836	-0.330177	-4.02236	-0.76091
-1.16127	0.0467224	-3.66582	-0.934906
-1.97691	-0.118011	-3.966	-0.887642
-1.49236	0.176903	-4.18964	-1.24164
-1.73145	0.144547	-4.34873	-0.991455
-1.45799	0.355637	-3.86582	-0.410179
-1.52799	0.253822	-4.57836	-0.617439
-1.686	0.232002	-4.16127	-0.684738
-1.956	0.00855255	-4.366	-0.454727
-1.82073	0.159996	-4.18401	-1.12128
-1.68636	-0.00600433	-4.4291	-0.657631
-1.83746	0.00235748	-4.28236	-0.623825
-1.62035	-0.561104	-4.56418	-0.389999
-1.4511	-0.535271	-4.39292	-0.628731
-1.6229	-0.0929108	-4.03036	-0.264183
-1.42509	0.257996	-4.45054	-0.530724
-1.53963	0.347092	-4.22582	-0.333458
-1.25926	0.195633	-4.57854	-0.163277
-1.13273	0.176178	-4.82819	0.00218201
-1.45074	-0.0841675	-4.26273	-0.486717
-1.35709	-0.276558	-4.63599	-0.532181
-1.644	0.466354	-3.91837	-0.966545
-1.88017	0.442543	-3.82037	-0.159828
-1.56746	0.628357	-3.72618	-0.849281
-1.34764	0.635452	-3.46618	-1.00327
-1.61855	-0.106361	-3.49472	-0.63472
-1.7	0.36763	-3.43745	-0.56218
-1.97564	0.327812	-3.29418	-1.08091
-1.69709	-0.0318222	-4.11309	-1.05018
-1.67618	0.420181	-3.84182	-0.662544
-1.63382	0.445831	-4.2711	-0.892365
-1.58999	-0.292175	-3.77728	-0.812729
-1.47417	0.0321732	-4.2811	-0.833817
-1.56036	0.183456	-4.09383	-0.574532
-1.64891	0.150352	-4.28419	-0.375267
-1.64054	0.169449	-3.99	-0.274376
-1.37819	-0.0790863	-3.8329	-0.297829
-1.88799	0.0338135	-4.06545	-0.647461
-1.64927	-0.13855	-4.44927	-0.537094
-1.3509	0.118004	-4.07782	-0.54982
-1.47437	0.335457	-3.75819	-0.895638
-1.38255	-0.105988	-4.19855	-0.314178
-1.60237	0.479286	-3.70618	-0.511276
-1.50091	0.302719	-4.17545	-0.326363
-1.16309	0.461281	-4.60036	-0.425095
-1.38656	0.799446	-3.76926	-0.263817
-1.44436	0.944	-4.40072	-0.472351
-2.0169	0.296181	-4.25982	-0.336189
-2.01528	1.04727	-4.01819	-1.1431
-1.38181	0.534729	-3.80363	-1.45291
-1.89146	0.274727	-4.03528	-0.949638
-1.42528	1.03709	-4.37163	-0.171265
-2.02564	0.0123596	-4.30801	-0.376915
-1.79273	0.199463	-3.86491	-0.675285
-1.76638	-0.427452	-3.61327	-0.551445
-1.92019	-0.028923	-3.66509	-0.353638
-1.57092	0.55381	-3.83491	-0.219086
-1.51655	0.482368	-4.34565	-0.52581
-2.14201	0.0365448	-4.22654	-0.330536
-1.63873	0.842186	-4.36799	-0.501259
-1.75072	0.304001	-4.30891	-0.573814
-1.97253	0.459991	-3.99818	-0.475822
-1.57672	0.199638	-4.20473	-0.653099
-1.77782	-0.331284	-4.19654	-0.52327
-1.95109	0.0219879	-4.29817	-0.758362
-1.84928	0.201454	-4.23909	-0.282364
-1.81872	-7.62939e-06	-4.57455	-0.244728
-1.71018	0.386719	-4.28055	-0.395271
-2.2971	-0.254547	-3.83073	-0.550179
-2.0349	0.206902	-4.03927	-0.63945
-1.68527	0.217094	-4.21107	-0.731644
-1.83636	0.588356	-4.50472	-0.273994
-2.21964	0.256187	-4.39	-0.331093
-2.02818	0.316185	-4.40636	-0.287453
-2.11092	0.778015	-3.926	-0.618004
-2.08673	0.525101	-4.0051	-0.66655
-1.95999	0.177818	-3.92036	-0.596184
-1.90908	-0.0852661	-4.07764	-0.246735
-2.18217	0.146179	-4.09981	-0.255814
-1.62345	0.845085	-4.50108	-0.590553
-1.58218	0.600014	-4.17164	-0.326355
-1.57964	0.473999	-4.07801	-1.13509
-1.46419	0.0969162	-3.96291	-0.353989
-1.63273	-0.13546	-4.26183	-0.0338211
-1.83491	0.692352	-3.83637	0.022728
-1.77582	0.652359	-4.48364	0.316544
-1.70546	0.396721	-4.67799	-0.330177
-1.64309	0.477631	-4.09872	-0.464539
-2.20837	-0.0960083	-4.85036	-0.478912
-1.63763	-0.0245514	-4.54855	-0.858185
-1.45982	0.244537	-4.72855	-1.05509
-1.80544	0.6269	-4.38146	-0.511993
-1.35363	-0.346001	-4.36855	-0.616554
-1.88799	0.234917	-4.40364	-0.322906
-1.80309	0.484001	-4.61819	-0.132729
-1.69238	0.0158234	-5.02763	-0.292725
-1.92528	-0.315094	-4.3791	-0.341095
-1.34709	-0.0445404	-4.20291	-0.269096
-2.04292	-0.0829239	-4.28965	-0.303459
-1.54818	-0.549271	-4.006	-0.141449
-1.45473	0.266182	-3.70945	0.08564
-1.43474	-0.23745	-3.75673	-0.433647
-1.38164	0.0952759	-3.77419	0.113632
-2.04964	-0.617447	-3.68837	0.0941849
-1.65582	-0.201637	-4.18673	-0.412361
-1.44273	0.0259933	-3.94509	-0.532539
-1.94272	0.00453186	-4.47491	-0.356911
-1.72873	-0.0512772	-4.16364	0.429817
-1.55418	-0.0220032	-4.01873	-0.44619
-1.59691	0.0450974	-4.36272	-0.275826
-2.05309	0.0947266	-3.85655	-0.540916
-1.12528	-0.28019	-4.76055	-0.203094
-1.07291	-0.265091	-4.30855	-0.499092
-1.53528	-0.522362	-4.51091	-0.710541
-1.48727	0.0734634	-4.29309	-0.721451
-1.81945	-0.30909	-4.16982	-0.618004
-2.03945	0.0979919	-4.18092	-0.0223618
-2.10291	0.0301819	-3.57981	-0.362717
-1.60637	0.401276	-4.32472	-0.470726
-2.01709	0.295998	-3.83	-0.0489044
-1.1889	0.124908	-4.11001	-0.388725
-1.44819	0.0389099	-3.91781	-0.255264
-0.987457	0.289459	-3.64364	0.180183
-1.53127	0.521637	-3.96019	-0.0820007
-1.76799	0.162369	-4.37054	-0.481819
-1.76546	0.268173	-3.78746	-0.602013
-1.56637	0.796921	-4.16328	-0.313087
-1.56763	0.542358	-4.34909	-0.603813
-1.56109	0.231094	-3.804	-0.166901
-2.15728	-0.00546265	-4.73927	0.0158157
-1.55163	-0.325089	-3.702	-0.473999
-1.73128	0.384178	-4.39819	0.255646
-1.73527	0.30291	-4.02654	-0.392014
-1.77272	0.659645	-4.01073	-0.323822
-1.81091	0.69236	-4.17745	-0.132187
-1.64418	0.614548	-3.89874	-0.244537
-2.13746	0.788002	-4.29964	-0.31546
-2.48475	1.184	-3.98363	-0.0643692
-1.7151	0.706184	-4.10673	-0.251991
-2.15091	0.538368	-3.97963	-0.0089035
-1.94946	0.070549	-4.13328	-0.498901
-1.27673	0.809631	-3.86127	-0.566185
-1.85182	0.570175	-3.66236	-0.36364
-2.07255	0.457451	-3.72163	0.0329056
-1.97018	0.54982	-4.37109	-0.0830917
-1.76673	0.431808	-4.29528	0.0901794
-1.64291	0.979271	-3.73692	0.233269
-1.42472	0.431458	-3.65746	-0.195641
-1.6929	0.330719	-3.95527	-0.255821
-1.65236	0.737099	-3.40655	-0.284721
-1.56563	0.078537	-3.74364	-0.103264
-1.95728	0.42437	-3.4769	-0.262177
-1.58817	0.653641	-3.79855	-0.169281
-1.16673	0.201469	-4.47018	-0.139091
-1.62473	0.609276	-3.96819	-0.00727844
-2.08437	-0.208908	-3.44072	-0.112358
-1.844	0.753815	-3.41309	-0.254723
-1.81981	0.429817	-3.61509	-0.305458
-1.188	0.354179	-3.22272	-0.255821
-1.712	0.0558167	-2.80309	-0.133087
-1.84218	0.561623	-2.88764	-0.105995
-1.75108	0.259636	-3.48799	-0.24437
-2.36818	-0.0127182	-4.12654	-0.456909
-2.43873	0.506363	-2.95799	-0.564545
-2.33545	0.745819	-3.55782	-0.241455
-2.13801	0.975822	-3.79909	-0.591637
-1.67854	0.21273	-3.61582	-0.447464
-1.79546	0.895279	-3.87672	-0.311638
-1.79929	0.231644	-3.38638	-0.163635
-1.76328	0.20327	-4.03017	-0.0498199
-1.86109	0.818359	-3.30164	-0.371643
-1.66036	0.30381	-3.59037	-0.136177
-1.57091	0.61673	-3.30928	-0.207275
-1.43509	0.626183	-3.04436	0.0263596
-1.5871	0.77037	-3.32818	-0.314728
-1.65036	0.43927	-2.26309	-0.723816
-1.63963	0.646545	-2.77891	-0.377998
-1.66291	1.07345	-2.9271	0.0289154
-1.61855	0.774368	-3.56783	0.0410919
-1.79182	0.988541	-3.35454	-0.293274
-1.68236	0.0581818	-3.45728	0.168724
-1.77982	0.78582	-3.92091	0.101097
-1.44782	0.346916	-3.96982	0.0554504
-1.57581	0.836006	-2.84727	-0.362373
-1.34091	0.565094	-2.91309	-0.0185471
-1.8331	0.929642	-3.69127	0.0427322
-2.03455	0.831268	-3.50036	0.355995
-1.70528	1.73946	-3.19927	-0.358543
-1.97382	1.32255	-3.19346	0.236732
-1.71236	1.93909	-3.73891	-0.133812
-1.70673	2.14582	-3.24181	-0.494545
-2.06255	1.25236	-3.96345	-0.048912
-2.10437	2.388	-4.25272	-0.226181
-1.83144	1.34291	-3.89018	0.366173
-1.81491	1.78437	-3.48999	-0.121819
-1.94364	0.93309	-3.77999	0.168182
-2.68127	1.182	-3.89854	-0.0765457
-2.60273	0.502541	-3.48109	-0.237633
-2.20436	0.576904	-3.35619	-0.169632
-1.80691	0.19146	-3.24709	-0.0294647
-2.27999	0.768364	-3.46	-0.0414581
-1.69637	0.573273	-3.52837	0.368721
-1.72782	1.48927	-3.408	-0.0698166
-1.72292	0.942719	-3.10892	-0.0414505
-2.09035	1.288	-4.02891	-0.357277
-2.24218	1.59326	-3.44764	-0.284012
-1.93636	1.62946	-3.68272	-0.249634
-1.37654	1.77927	-3.54745	-0.265633
-2.38909	0.569633	-3.6469	-0.396721
-2.35528	1.44382	-3.87873	-0.223816
-2.26	1.24108	-3.6711	-0.427635
-1.96692	1.4609	-3.68256	-0.462906
-2.17619	1.08599	-4.00655	0.0367355
-1.95163	1.46564	-3.60473	-0.138725
-1.82581	1.38709	-4.416	0.10218
-1.99327	0.996002	-3.7351	0.058548
-1.93055	1.09181	-4.28799	-0.142548
-2.40945	0.433456	-4.06036	-0.462181
-2.00163	1.18581	-3.97601	0.0138168
-1.92182	1.08218	-4.21909	0.280914
-2.264	0.864182	-4.30219	-0.130722
-1.91764	0.513092	-4.4011	-0.501274
-2.10254	0.682007	-4.62492	-0.323997
-1.97672	0.764534	-4.34582	-0.438904
-1.83091	0.416908	-4.22309	-0.563271
-2.07309	0.101273	-4.85782	-0.598358
-2.01109	0.112167	-4.35854	-0.483818
-2.08	0.926735	-4.024	-0.170731
-1.91418	0.536728	-4.29255	-0.632179
-1.96309	1.51199	-4.06018	-0.3629
-2.30037	0.876549	-3.91382	-0.188721
-1.6089	0.271095	-3.86472	0.0098114
-1.70018	0.250191	-4.32109	-0.216171
-1.80873	0.666	-4.52674	-0.72673
-1.478	0.333092	-3.91873	-0.187263
-2.03053	0.514549	-4.48055	-0.515823
-1.47509	0.826553	-4.22491	-0.69091
-2.11528	0.544357	-4.28655	-0.268906
-1.85564	0.410362	-4.77129	-0.151276
-1.84018	1.39873	-4.03091	-0.612366
-1.95219	-0.281815	-3.902	-0.588913
-1.92328	0.330719	-4.71745	-0.204903
-1.69508	0.671448	-4.12418	-0.319633
-1.65872	0.720718	-4.17564	-0.383636
-1.31618	-0.0114517	-4.42491	-0.0349045
-1.52892	0.166367	-4.02837	-0.590179
-1.86146	0.855461	-4.19672	-0.0839996
-1.65254	-0.0801773	-4.18872	-0.274719
-2.21836	-0.132187	-3.72618	-0.341644
-1.62071	-0.342003	-3.71128	-0.311455
-1.92963	0.127815	-4.24036	-0.328552
-2.33527	0.345093	-4.19891	-0.310722
-2.27636	-0.742546	-4.45146	-0.191269
-2.03635	0.542915	-4.19582	-0.35199
-2.03127	0.194366	-4.40418	-0.021637
-1.95673	0.110184	-3.80983	-0.225815
-1.75363	-0.558182	-3.55183	-0.0225449
-1.81618	0.377266	-4.01109	-0.392731
-1.53963	0.807823	-4.16546	-0.359276
-1.81836	0.169632	-3.84964	-0.0767212
-1.92546	0.333817	-3.74728	-0.18383
-1.56055	0.51545	-4.53217	-0.485451
-2.03763	1.05146	-4.17619	0.0149078
-1.98492	0.407814	-4.18382	-0.6371
-1.79073	0.674553	-3.73055	-0.124542
-1.31491	0.6651	-3.84254	-0.187813
-1.65763	0.095993	-3.87873	-0.403091
-1.68508	0.378548	-3.98945	-0.234009
-1.422	0.393997	-3.83237	-0.157097
-1.65055	-0.54673	-4.04928	0.140541
-1.61836	0.0929031	-4.03691	-0.0136337
-1.23946	-0.0396423	-4.34745	-0.40963
-1.33218	0.00344086	-3.21927	-0.487633
-1.63891	0.213638	-3.97709	-0.0545578
-1.90709	-0.261276	-4.38891	-0.0469131
-1.93201	0.318184	-3.80672	-0.422546
-1.33491	0.118004	-3.96091	-0.212906
-1.62326	-0.507088	-4.21819	0.207283
-1.65691	-0.023262	-3.80546	-0.226357
-1.44981	-0.404175	-3.22456	-0.548004
-1.99054	0.0750885	-3.38474	-0.246361
-2.09655	-0.570007	-3.21508	0.0603714
-2.0109	0.349831	-3.42802	-0.788719
-1.93399	0.17218	-3.35181	-0.221642
-1.83782	-0.466911	-3.77218	-0.0472717
-2.17254	-0.065834	-3.52364	-0.398178
-1.97382	-0.306	-4.19855	-0.450363
-1.49491	0.971825	-3.81181	-0.542915
-1.70345	0.358734	-3.60309	-0.449272
-2.19855	-0.0459976	-4.36691	-0.0560074
-1.52017	-0.0356369	-3.76491	-0.496544
-1.70509	0.247086	-3.59236	0.0341797
-2.18545	0.0714569	-3.99454	-0.525642
-1.708	0.988731	-3.89091	-0.217087
-1.72037	-0.307816	-4.206	-0.108727
-1.90746	0.261276	-3.58454	-0.301453
-1.71473	0.347099	-3.87109	-0.343994
-1.74654	0.277283	-3.66127	-0.111641
-1.92381	0.403091	-4.15819	-0.300362
-1.66946	-0.337463	-3.68327	-0.266373
-1.83018	-0.111816	-3.52945	-0.262917
-1.62564	0.259087	-3.61673	-0.416733
-1.508	-0.163094	-4.048	-0.0767288
-1.80183	0.0801849	-4.64964	-0.683632
-1.80545	0.35054	-3.96455	-0.914185
-1.29818	0.686546	-4.07037	-0.604721
-1.85345	0.571457	-3.83763	-0.776901
-1.946	1.09326	-4.45709	-0.618538
-1.63073	0.145996	-4.59418	-0.758362
-1.72983	0.205994	-4.95781	-0.715637
-1.90181	0.288177	-4.57691	-0.30928
-1.60946	0.360909	-4.72163	-0.515999
-1.84635	0.442909	-4.71382	-0.869461
-1.17654	0.339638	-4.19018	-0.669815
-1.9909	0.570358	-5.05636	-0.197998
-1.69145	0.303627	-4.04	-0.628548
-1.43018	0.338722	-4.58764	-0.483101
-1.34237	0.530533	-4.16	-0.689095
-2.07654	0.570366	-3.72472	-0.398178
-1.81746	0.656357	-3.71819	-0.978729
-1.966	-0.0599976	-3.844	-0.764908
-2.28854	0.535988	-3.86582	-0.881638
-1.82146	1.03437	-4.28946	-0.144554
-1.33763	1.05964	-3.75109	-0.538734
-1.53855	1.44544	-3.78837	-0.733269
-1.81091	0.924362	-3.71655	-0.867447
-1.48473	0.870003	-3.86818	-0.447281
-1.58653	0.771446	-4.25091	-0.768005
-1.58291	0.0569077	-4.14909	-0.579628
-1.68509	1.10891	-3.77365	-0.787994
-1.65038	1.34801	-4.09108	-0.24437
-1.55691	1.07618	-3.60018	-0.129997
-1.16327	1.23691	-3.80818	-0.411629
-1.57764	1.17891	-4.01981	-0.0492706
-1.556	0.741997	-3.7591	-0.489815
-1.78854	1.32401	-3.50655	-0.71727
-1.46327	1.37891	-3.5731	-0.496185
-0.985275	1.40345	-3.65018	-0.735641
-1.43581	1.52927	-3.93073	-0.381088
-1.20255	1.79054	-3.79201	-0.682541
-1.73618	0.793274	-3.51599	-0.52491
-1.84547	1.08836	-3.50401	-0.959816
-1.796	1.13618	-3.84126	-0.981827
-1.77036	1.63109	-4.30545	-0.458374
-1.654	0.945457	-4.21381	-0.309822
-1.99799	1.17072	-4.03345	-0.905632
-1.94528	1.24054	-3.45982	-0.474541
-2.062	1.4211	-3.99545	-0.478355
-1.98237	1.77709	-3.87527	-0.75
-1.77963	1.66782	-4.15491	-0.659081
-1.82291	1.86037	-4.02818	-0.020546
-1.68965	1.92654	-4.21925	-0.383995
-1.55054	2.00382	-4.53345	-0.346558
-1.65128	1.85909	-4.14272	-0.706734
-1.79236	1.83618	-4.39708	-1.03417
-1.86837	1.5689	-4.62508	-0.0676346
-1.87436	1.97872	-3.46946	-0.458183
-1.45017	1.46799	-3.70255	-0.755821
-1.84563	1.88982	-4.13164	-0.116356
-1.43327	1.37291	-3.90273	-0.664543
-1.25945	1.28618	-4.5691	-0.540543
-1.48181	1.52146	-4.49	-0.728737
-1.46727	1.79235	-3.75619	-0.662735
-1.79109	1.52254	-4.34164	-0.742363
-1.32891	1.58109	-4.56418	-0.591087
-1.66292	1.43745	-4.20836	-0.554001
-1.93091	0.979813	-4.00546	-0.671829
-1.19364	1.25963	-3.67127	-0.661087
-1.63473	0.998535	-4.37837	-0.356369
-1.28799	1.9031	-4.36836	-1.08691
-1.19382	1.87018	-3.84818	-0.395638
-0.996544	1.17219	-4.042	-0.850906
-1.41765	1.37873	-4.23164	-0.666
-1.41272	1.55874	-3.83836	-0.478729
-1.59654	1.23254	-4.27509	-0.445999
-1.19781	1.77436	-3.96838	-0.570541
-1.59473	1.69655	-3.74728	-0.508362
-1.14491	1.20509	-3.7771	-0.55854
-1.26436	1.39181	-3.97855	-0.665817
-1.02763	2.02601	-3.97617	-0.849274
-1.23273	1.49327	-3.95146	-0.379456
-1.40363	1.17218	-3.96291	-0.65509
-1.26218	1.64565	-3.41618	-0.395462
-1.10873	1.682	-4.27728	-0.302177
-1.66109	1.89854	-4.26635	-0.400909
-1.37017	1.68092	-4.02838	-0.454185
-1.76782	1.716	-4.20764	-0.701454
-1.56964	1.72309	-4.05563	-0.478729
-1.14781	1.77619	-3.65201	-0.735092
-1.6351	1.97982	-4.33672	-0.979996
-1.18238	2.2782	-3.98927	-0.429817
-1.2431	1.66055	-3.84491	-0.832535
-1.53981	1.82054	-4.18345	-0.308365
-1.27109	1.70691	-4.50728	-0.613464
-1.16491	1.71292	-3.30454	-0.750725
-1.29181	0.96109	-3.96074	-0.533997
-1.43418	1.54327	-4.30109	-0.781631
-1.47182	1.41965	-4.022	-0.971268
-2.18182	1.24399	-4.27601	-0.988365
-1.83891	0.728905	-3.88127	-0.77581
-1.62328	1.44491	-4.04364	-1.11073
-1.66255	1.42091	-3.56073	-0.804909
-1.26708	1.14254	-3.85364	-0.658905
-1.66637	1.88273	-3.87036	-1.10654
-1.0771	1.41708	-3.86418	-0.528366
-1.41128	1.43346	-4.23763	-0.720535
-1.2211	0.569809	-4.31036	-0.861092
-1.54217	0.259819	-4.08945	-0.693275
-1.16545	1.21837	-4.06618	-0.589272
-1.38454	1.09274	-4.31072	-0.615623
-1.20183	1.21655	-3.99799	-0.803093
-1.56709	1.16673	-4.40236	-1.18564
-1.10236	0.716003	-3.7489	-0.865829
-1.61073	1.26855	-3.59345	-0.994362
-1.53946	1.05782	-3.67709	-0.462364
-1.7	0.725807	-4.01127	-0.564171
-1.45401	0.471268	-4.17673	-0.450363
-1.62873	0.963089	-3.62328	-0.357269
-1.90381	1.21655	-3.81328	-0.51255
-1.67091	1.13636	-4.03745	-0.868355
-1.84036	0.653633	-4.24473	-0.45472
-1.50546	0.879448	-4.16491	-0.680351
-1.18382	1.19946	-4.56799	-0.554367
-1.92474	1.13982	-4.02201	-0.904541
-1.87291	0.906548	-3.95728	-0.407455
-2.22564	1.16473	-4.21727	-0.25309
-1.33091	0.619278	-4.28963	-0.288727
-2.40965	0.854904	-4.52637	-0.473091
-1.47964	1.71709	-3.87164	-0.581635
-1.26746	0.760536	-3.72291	-0.839272
-1.48001	2.10219	-4.05546	-0.637642
-1.52146	1.16691	-3.92418	-0.406898
-0.999275	1.13708	-4.4829	-0.300186
-1.30909	1.38819	-4.36436	-0.739464
-1.808	1.74637	-4.02654	-0.378548
-1.4791	1.14874	-3.95436	-0.518913
-1.13254	0.930367	-4.51145	-0.345451
-1.14127	1.07855	-4.19435	-0.11528
-1.64491	0.536545	-4.24982	-0.648544
-1.3889	1.0269	-5.06837	-0.335091
-1.25471	1.17693	-4.26399	-0.736923
-1.60673	1.22727	-4.32237	-0.213455
-1.52709	1.16182	-3.8409	-0.407448
-0.959999	0.396538	-3.73327	-0.43454
-1.10656	0.977272	-3.77073	-0.339264
-1.42272	0.682716	-4.44436	0.0923615
-0.967827	0.643097	-4.11982	0.438004
-1.60365	1.02673	-4.35165	-0.0285339
-1.55854	0.446907	-4.17837	-0.0505371
-1.71981	0.799271	-3.77582	-0.244179
-1.52708	1.1949	-4.32564	-0.237633
-1.59673	0.78363	-4.14127	-0.407822
-1.35127	0.293823	-4.19964	-0.026001
-1.46091	1.46473	-3.87836	-0.109818
-1.41127	0.425095	-4.01163	-0.206726
-1.42526	0.496727	-3.70473	-0.353447
-1.07272	0.206543	-4.08945	-0.425636
-1.69872	0.274361	-3.87617	-0.401627
-1.0731	0.388718	-4.48328	-0.812546
-0.960724	0.344902	-4.2951	-0.550003
-1.72327	0.730545	-4.26436	-0.00708771
-1.21473	0.418182	-4.282	-0.723083
-1.42327	0.815636	-4.58709	-0.620911
-1.49382	0.696907	-4.55637	-0.488365
-1.43382	0.948921	-4.30019	-0.0721741
-1.40219	1.10837	-4.29309	-0.552177
-1.37581	0.973633	-4.01309	-0.352547
-1.004	0.604004	-4.14927	-0.466545
-0.931633	1.468	-4.66182	-0.657822
-1.31527	0.75473	-4.15528	-0.216904
-1.30618	0.826363	-3.98909	-0.4291
-1.32781	0.648003	-4.16036	-0.338722
-1.22528	0.855087	-4.14582	-0.192009
-1.13309	1.3231	-4.30037	-0.271637
-1.74837	1.116	-4.46763	0.0781937
-1.46091	0.558723	-4.35873	-0.35582
-1.39545	0.389091	-4.40382	-0.191086
-1.12819	0.254906	-4.39837	-0.0801773
-1.65527	0.308907	-4.24236	-0.255997
-1.10964	0.190361	-3.90255	-0.808365
-1.20964	0.241997	-4.47455	0.305824
-0.985992	0.343452	-4.11855	-0.000556946
-1.37965	1.08183	-4.21583	-0.432732
-1.60838	0.269821	-3.83146	-0.517464
-1.40654	0.986	-3.68819	0.196007
-1.45926	0.699089	-4.22709	-0.128181
-1.41999	-0.101822	-3.94673	-0.338722
-1.71746	0.38382	-3.71909	-0.219276
-1.52982	-0.114357	-3.99419	0.284363
-1.23654	-0.0190887	-4.14054	-0.490555
-1.446	1.07945	-4.182	0.243637
-1.37891	0.303459	-4.38091	-0.464722
-1.08563	0.361816	-4.15927	-0.45491
-1.44819	0.402184	-3.91547	-0.369453
-1.34691	0.564003	-3.87563	0.0309067
-1.45198	-0.134537	-4.08363	-0.927635
-1.56891	0.077446	-3.74309	-0.198906
-1.43055	-0.0247269	-3.8471	-0.0196381
-1.44946	0.202187	-3.83745	-0.302193
-1.14709	-0.130913	-3.60709	0.255272
-1.19218	0.369095	-3.99836	0.447639
-1.28783	0.455269	-4.03073	-0.00926971
-1.278	0.128922	-3.96527	-0.315994
-1.64363	-0.172905	-3.76237	-0.219452
-1.36219	-0.206909	-3.33418	-0.486191
-1.58218	0.421089	-3.55509	-0.44381
-1.77547	0.127617	-3.47364	-0.341812
-1.91273	0.283821	-3.94128	-0.163094
-1.18237	-0.0019989	-4.21854	0.159828
-0.461998	-0.241997	-3.36691	-0.650543
-1.19437	-0.0725403	-3.53855	-0.603264
-0.983635	-0.339088	-3.89072	-0.0120087
-1.35055	0.136559	-3.66782	-0.271271
-0.707275	0.120186	-4.14019	-0.124542
-1.10545	0.70237	-3.71365	-0.463829
-1.08855	0.0410919	-3.41146	-0.534546
-0.650726	0.754005	-3.69237	-0.562553
-0.834183	0.101639	-3.59092	-0.396004
-0.797813	0.125633	-2.93691	-0.314537
-0.625092	0.0407257	-3.62128	0.039093
-0.00182343	-0.0427246	-3.28309	-0.508911
-0.639275	0.278366	-2.76181	-0.220367
-0.574364	-0.369637	-2.82509	-0.480545
-0.477097	-0.103279	-4.05927	-0.227089
-0.0374603	-0.361092	-3.56618	-0.441261
0.256363	0.0236435	-3.09091	-0.402901
-1.35928	-0.152542	-3.48782	-0.377632
-0.992531	-0.190903	-3.17472	-0.30381
-1.25728	-0.341629	-3.03055	-0.0212555
-1.55219	0.116005	-3.61237	-0.211273
-1.01582	0.254364	-3.29764	-0.384544
-1.03073	-0.246368	-2.85655	-0.0945511
-1.36528	0.152367	-3.32545	-0.756546
-0.977455	-0.156006	-3.31328	-0.0808945
-1.40418	0.304169	-3.3969	-0.272186
-1.45526	-0.235268	-3.25799	-1.11073
-1.36509	-0.497986	-4.05636	-0.749458
-1.44072	-0.148903	-3.2971	-0.951454
-0.686188	-0.434372	-3.67164	-0.761467
-1.35054	0.546181	-2.82254	-0.906357
-1.08818	0.287094	-3.0471	-0.80764
-1.11018	0.289627	-3.77327	-0.710373
-0.967087	-0.057991	-3.24763	-1.01328
-0.605988	0.0739975	-3.67764	-0.973457
-1.66473	-0.742722	-3.96108	-0.79763
-1.02529	0.555275	-3.606	-1.00964
-1.46309	0.0294571	-3.22455	-1.03782
-1.66145	0.00527191	-3.606	-0.87236
-1.68237	-0.689812	-3.17619	-0.956909
-1.50273	-0.272003	-3.59454	-1.12145
-1.27782	-0.663445	-3.79436	-0.743988
-1.32491	-0.297272	-3.3169	-0.851273
-1.35619	-0.335457	-3.272	-0.725456
-1.49055	-0.392548	-3.79745	-0.299454
-1.68782	-0.421089	-3.26182	-0.847092
-1.48072	-0.333992	-3.10545	-0.336906
-1.47509	-0.0403671	-3.92854	-0.759811
-1.12128	-0.527267	-3.20618	-0.503464
-1.25472	-0.342918	-3.628	-0.532364
-1.31236	-0.489632	-3.35454	-0.638359
-1.15746	-0.245285	-3.23563	-0.754181
-1.49127	-0.875275	-3.46819	-0.498901
-1.23145	-0.578552	-3.55183	-0.85273
-1.2151	-0.138359	-4.08709	-0.364922
-1.25365	0.104004	-3.62328	-0.417458
-1.82091	-0.427628	-3.70436	-0.458549
-1.68127	0.277634	-3.56782	-0.384911
-1.26273	-0.0414429	-3.63219	-0.315453
-1.77382	0.228371	-3.80891	-0.229996
-1.38165	0.0732727	-3.95437	-0.394188
-1.63763	-0.416176	-3.47599	-0.392174
-1.72964	0.410721	-4.12019	-0.714005
-1.79892	0.394188	-4.24454	-0.383286
-1.27927	0.0374603	-4.22418	-0.554008
-1.60255	-0.206352	-3.80309	-0.504005
-1.39945	0.198547	-4.17146	-0.241638
-1.25072	0.684372	-3.82764	-0.71891
-1.02	-0.381638	-3.94746	-0.125824
-1.33854	-0.227272	-4.20654	-0.794731
-1.532	-0.481277	-3.46964	-0.563278
-1.24873	0.229263	-4.53272	-0.456177
-0.88781	0.420731	-3.87817	-0.657814
-1.12872	0.0521927	-3.77109	-0.569275
-1.28472	-0.0689163	-3.52872	-0.65345
-1.54528	-0.113815	-4.04765	-0.317818
-1.29782	0.627449	-3.22492	-0.149094
-1.1349	0.153267	-3.33036	-0.591461
-1.20255	-0.351456	-4.03255	-0.693275
-1.34164	-0.234535	-3.6889	-0.75708
-1.11	0.0999985	-3.66473	-0.675636
-1.28236	0.0790863	-3.22201	-0.835831
-1.24273	0.0258255	-3.42526	-0.683823
-0.926361	-0.19455	-4.07073	-1.0771
-1.19182	-0.165802	-4.18728	-0.669281
-1.33654	-0.132545	-3.42745	-0.582008
-1.24218	-0.302551	-3.33164	-1.12418
-0.534187	-0.423828	-3.79546	-0.719635
-1.09818	-0.382729	-3.344	-0.573631
-1.30836	-1.11309	-3.5411	-0.593636
-1.17436	-0.934898	-3.70018	-0.609818
-0.877274	-0.757637	-3.31055	-0.831818
-0.540909	-0.945457	-3.398	-0.540909
-1.34128	-0.696907	-3.06564	-0.468376
-1.12109	-0.647453	-3.29345	-0.866364
-1.11346	-0.505089	-3.98345	-0.669266
-1.046	-0.895096	-3.70036	-0.317276
-0.775635	-0.429642	-3.82017	-0.817093
-1.09454	-0.440178	-4.38509	-0.763092
-1.16618	0.0678177	-3.31055	-0.322014
-1.58	-0.548363	-3.802	-1.07781
-1.24255	-0.558731	-4.38545	-0.363091
-1.12328	-0.751457	-3.82764	-0.771637
-1.55491	-0.664917	-3.9371	-0.818733
-1.49108	-0.285271	-3.07273	-1.15146
-1.25619	-0.294724	-3.41582	-0.817276
-0.870903	0.186188	-3.42799	-0.617996
-1.26237	-0.504181	-4.00781	-0.287453
-1.69199	-0.048912	-3.3969	-0.519638
-1.82581	-0.120178	-3.69781	-0.314369
-1.54073	-0.904358	-2.91364	-0.827454
-1.34036	-0.382004	-3.55509	-0.799995
-1.21474	-0.801445	-3.17127	-0.376183
-1.03146	-0.764725	-2.75182	-0.0178146
-1.18036	-0.395638	-3.20782	-0.484901
-1.65964	-0.456001	-2.7131	-0.0690918
-1.66946	-0.65255	-3.39436	-0.434006
-2.1649	-1.03019	-3.5209	-0.968727
-1.618	-0.745453	-3.31855	-0.260727
-1.11909	-0.403633	-3.292	-0.32637
-1.09472	0.245453	-3.27291	-0.793633
-1.04527	-0.238907	-3.27219	-0.849091
-1.038	-0.574547	-3.66963	-0.583092
-1.5751	-0.441994	-3.86455	-0.45945
-0.728729	-0.529633	-3.34545	-1.25256
-0.967644	-0.751099	-3.14799	-1.01382
-1.49654	-0.167999	-3.45801	-1.062
-1.162	-0.473824	-3.75745	-0.152916
[truncated: 10,176 more rows]
